# Supplementary material for: Somatic mouse models of gastric cancer reveal genotype-specific features of metastatic disease
Source: Nat Cancer. 2024 Jan 4;5(2):315–29. doi: 10.1038/s43018-023-00686-w (PMC10899107; doi:10.1038/s43018-023-00686-w)
Supplement: Supplementary file 2 — Supplementary Tables 1–21. [file 43018_2023_686_MOESM2_ESM.xlsx]

## Sheet: Sup. Table 1
Supplementary Table 1. Complete list of differentially expressed genes across gastric cancer EPO-GEMMs (related to Fig. 4A).
Gene	Signature
Hsd17b13	Tumor_DN
Rbpjl	Tumor_DN
Serpina10	Tumor_DN
Klk1	Tumor_DN
Pnliprp1	Tumor_DN
Pnoc	Tumor_DN
Sycn	Tumor_DN
Try4	Tumor_DN
Cyp8b1	Tumor_DN
Pla2g4d	Tumor_DN
Gm5771	Tumor_DN
Prss3	Tumor_DN
Sprr1b	Tumor_DN
Ptk6	Tumor_DN
Rnf222	Tumor_DN
Gm26244	Tumor_DN
Pglyrp2	Tumor_DN
Gm14567	Tumor_DN
Gm31363	Tumor_DN
Crnn	Tumor_DN
Myo3b	Tumor_DN
AC163664.1	Tumor_DN
5430419D17Rik	Tumor_DN
Gm1123	Tumor_DN
Aox3	Tumor_DN
Capn12	Tumor_DN
Npy1r	Tumor_DN
Acaa1b	Tumor_DN
Cel	Tumor_DN
Tcf21	Tumor_DN
Mat1a	Tumor_DN
Pck1	Tumor_DN
Dscaml1	Tumor_DN
Angptl8	Tumor_DN
Tm4sf4	Tumor_DN
Cpb2	Tumor_DN
Abcb11	Tumor_DN
C8b	Tumor_DN
Fosl2	Tumor_DN
Parp12	Tumor_DN
Acsbg1	Tumor_DN
Plac8	Tumor_DN
Sgms2	Tumor_DN
Slc41a2	Tumor_DN
Tes	Tumor_DN
Tmem181b-ps	Tumor_DN
Tmem181a	Tumor_DN
Uckl1	Tumor_DN
Col6a5	Tumor_DN
Agtrap	Tumor_DN
Ptpn6	Tumor_DN
Kcnf1	Tumor_DN
Itpr3	Tumor_DN
Tmbim1	Tumor_DN
3930402G23Rik	Tumor_DN
Gm15821	Tumor_DN
Gm12251	Tumor_DN
Rasgrp1	Tumor_DN
Sema4a	Tumor_DN
Cpq	Tumor_DN
Itm2b	Tumor_DN
Anxa7	Tumor_DN
Slc4a4	Tumor_DN
Xbp1	Tumor_DN
Eps8l1	Tumor_DN
Ago4	Tumor_DN
Rmdn2	Tumor_DN
Cbln3	Tumor_DN
Arhgef3	Tumor_DN
6430548M08Rik	Tumor_DN
Arrb1	Tumor_DN
B930094E09Rik	Tumor_DN
Gm18101	Tumor_DN
Gm3604	Tumor_DN
Fam234b	Tumor_DN
Fzd3	Tumor_DN
Tmlhe	Tumor_DN
St3gal5	Tumor_DN
Trim13	Tumor_DN
Cspg5	Tumor_DN
Tmem35a	Tumor_DN
Dolpp1	Tumor_DN
Fam84a	Tumor_DN
Fndc9	Tumor_DN
Apof	Tumor_DN
Cyp2a5	Tumor_DN
Slc15a1	Tumor_DN
Wnt3a	Tumor_DN
D330020A13Rik	Tumor_DN
Xlr4b	Tumor_DN
Vstm2l	Tumor_DN
Mfsd4b5	Tumor_DN
Sphkap	Tumor_DN
Clec3b	Tumor_DN
Gm15454	Tumor_DN
4933439K11Rik	Tumor_DN
Gm30085	Tumor_DN
Gm5621	Tumor_DN
Gm10478	Tumor_DN
Gm12338	Tumor_DN
Gm14539	Tumor_DN
4930455G09Rik	Tumor_DN
Chst8	Tumor_DN
Igf1os	Tumor_DN
Prorsd1	Tumor_DN
9930012K11Rik	Tumor_DN
Klhdc8a	Tumor_DN
Flvcr2	Tumor_DN
Zfp125	Tumor_DN
Gm13594	Tumor_DN
Gm31105	Tumor_DN
Gm43667	Tumor_DN
Upp2	Tumor_DN
Ano2	Tumor_DN
S100a7a	Tumor_DN
Apoa2	Tumor_DN
BC002163	Tumor_DN
Zfp983	Tumor_DN
Coa4	Tumor_DN
Mkks	Tumor_DN
Rgs22	Tumor_DN
Guca2b	Tumor_DN
Prdm14	Tumor_DN
Gm31036	Tumor_DN
Rhbg	Tumor_DN
Gm29718	Tumor_DN
Mup18	Tumor_DN
Catsper4	Tumor_DN
Olah	Tumor_DN
Gm13194	Tumor_DN
Ntf5	Tumor_DN
4930483J18Rik	Tumor_DN
Gm5915	Tumor_DN
Gm14491	Tumor_DN
Prelid2	Tumor_DN
Dgat1	Tumor_DN
Gstp2	Tumor_DN
Prrg2	Tumor_DN
Tcta	Tumor_DN
Elovl1	Tumor_DN
Cdc42ep1	Tumor_DN
Fam160a1	Tumor_DN
Rapgefl1	Tumor_DN
Rflna	Tumor_DN
Mief2	Tumor_DN
Ufsp1	Tumor_DN
Ankrd9	Tumor_DN
Avpi1	Tumor_DN
Cyp2d26	Tumor_DN
Cyp4f15	Tumor_DN
Abcb9	Tumor_DN
Azgp1	Tumor_DN
Gstm6	Tumor_DN
Fam109a	Tumor_DN
Wbp1	Tumor_DN
Pcbd1	Tumor_DN
Pwwp2b	Tumor_DN
Bcat2	Tumor_DN
Dcxr	Tumor_DN
Gss	Tumor_DN
Hamp	Tumor_DN
Slc25a10	Tumor_DN
4632428C04Rik	Tumor_DN
Wdr63	Tumor_DN
2310016G11Rik	Tumor_DN
Akr1d1	Tumor_DN
Pcp4l1	Tumor_DN
Sdsl	Tumor_DN
Gstt1	Tumor_DN
Acot11	Tumor_DN
Dopey2	Tumor_DN
Agpat4	Tumor_DN
Gm5148	Tumor_DN
Klc4	Tumor_DN
Kremen2	Tumor_DN
Gjb6	Tumor_DN
Mug1	Tumor_DN
Tmem151a	Tumor_DN
Nectin2	Tumor_DN
Fah	Tumor_DN
St6galnac2	Tumor_DN
K230015D01Rik	Tumor_DN
Map3k21	Tumor_DN
Leng9	Tumor_DN
S100a16	Tumor_DN
Prr13	Tumor_DN
2200002D01Rik	Tumor_DN
Hsd17b11	Tumor_DN
Ephx2	Tumor_DN
Mgst3	Tumor_DN
Smagp	Tumor_DN
Cbr3	Tumor_DN
Plpp2	Tumor_DN
Itih2	Tumor_DN
Slc23a3	Tumor_DN
Gpr39	Tumor_DN
Dap	Tumor_DN
Pycard	Tumor_DN
Tmsb4x	Tumor_DN
Shroom1	Tumor_DN
Trim16	Tumor_DN
Crat	Tumor_DN
Serpinb8	Tumor_DN
Agpat2	Tumor_DN
Avil	Tumor_DN
C77080	Tumor_DN
Plekhg6	Tumor_DN
Gstm2	Tumor_DN
Palm3	Tumor_DN
Plekha6	Tumor_DN
Pmel	Tumor_DN
Nudt7	Tumor_DN
Mettl7a1	Tumor_DN
Zfpm1	Tumor_DN
Tmc8	Tumor_DN
Serpinf2	Tumor_DN
Dnase1l2	Tumor_DN
Hebp1	Tumor_DN
D830039M14Rik	Tumor_DN
Nkx6-2	Tumor_DN
Slc52a3	Tumor_DN
Spats2l	Tumor_DN
Dok4	Tumor_DN
Mogat2	Tumor_DN
BC064078	Tumor_DN
Spata6	Tumor_DN
Rfesd	Tumor_DN
Vopp1	Tumor_DN
Gdpd1	Tumor_DN
Dennd2d	Tumor_DN
Stx3	Tumor_DN
Ank3	Tumor_DN
Ccser1	Tumor_DN
Fam210b	Tumor_DN
Fhdc1	Tumor_DN
Zbtb7c	Tumor_DN
Clmn	Tumor_DN
Ocln	Tumor_DN
Sowahb	Tumor_DN
Lypd6b	Tumor_DN
Spint1	Tumor_DN
Gramd3	Tumor_DN
Lad1	Tumor_DN
St14	Tumor_DN
Hs3st3b1	Tumor_DN
Dsp	Tumor_DN
Smpd3	Tumor_DN
Plekhs1	Tumor_DN
Epha1	Tumor_DN
Erbb3	Tumor_DN
Prom1	Tumor_DN
9130008F23Rik	Tumor_DN
Selenok	Tumor_DN
Bik	Tumor_DN
Ctnnd1	Tumor_DN
Lsr	Tumor_DN
Ripk4	Tumor_DN
Marveld2	Tumor_DN
Glt28d2	Tumor_DN
Mgat3	Tumor_DN
Lonp2	Tumor_DN
Slc16a9	Tumor_DN
Flrt3	Tumor_DN
Asap2	Tumor_DN
Fnbp1l	Tumor_DN
Ston2	Tumor_DN
Ctnna1	Tumor_DN
Fam102a	Tumor_DN
Fut8	Tumor_DN
Mboat2	Tumor_DN
Nit1	Tumor_DN
Gabarapl2	Tumor_DN
Atp6v1d	Tumor_DN
Grhl1	Tumor_DN
Fut4	Tumor_DN
Selenos	Tumor_DN
Tcaf2	Tumor_DN
Stx7	Tumor_DN
Casp6	Tumor_DN
Tbc1d9	Tumor_DN
Rnasel	Tumor_DN
Lrmp	Tumor_DN
Tdrd7	Tumor_DN
Plbd1	Tumor_DN
Serinc3	Tumor_DN
Ndfip1	Tumor_DN
Prss23	Tumor_DN
Fmn1	Tumor_DN
Prkcd	Tumor_DN
Cd36	Tumor_DN
Gpm6a	Tumor_DN
Pla2g4a	Tumor_DN
Arhgap26	Tumor_DN
Pde8a	Tumor_DN
Mxd1	Tumor_DN
Pik3r1	Tumor_DN
Sptlc2	Tumor_DN
4833439L19Rik	Tumor_DN
Chpt1	Tumor_DN
Chp1	Tumor_DN
Sft2d2	Tumor_DN
Cmpk1	Tumor_DN
Rab11fip1	Tumor_DN
Samd8	Tumor_DN
Ykt6	Tumor_DN
Ell2	Tumor_DN
Casp7	Tumor_DN
Fam84b	Tumor_DN
Glul	Tumor_DN
Osbpl2	Tumor_DN
Amigo3	Tumor_DN
4931406C07Rik	Tumor_DN
Slc35b1	Tumor_DN
Mthfsl	Tumor_DN
Lactb	Tumor_DN
Tusc1	Tumor_DN
Nqo2	Tumor_DN
Rell1	Tumor_DN
Rchy1	Tumor_DN
Zfp37	Tumor_DN
Dcbld1	Tumor_DN
Sntb1	Tumor_DN
Trim36	Tumor_DN
Grhl3	Tumor_DN
Shroom3	Tumor_DN
Ccng1	Tumor_DN
Sh3bgrl2	Tumor_DN
Calm1	Tumor_DN
Rras2	Tumor_DN
Tlnrd1	Tumor_DN
Abracl	Tumor_DN
Fam96a	Tumor_DN
Hes1	Tumor_DN
Abhd2	Tumor_DN
Psd3	Tumor_DN
As3mt	Tumor_DN
Rassf3	Tumor_DN
Wnt11	Tumor_DN
Igf2bp2	Tumor_DN
Wnt4	Tumor_DN
Smpd1	Tumor_DN
Gata3	Tumor_DN
Tfap2c	Tumor_DN
Ptprd	Tumor_DN
Cntn3	Tumor_DN
Slc1a2	Tumor_DN
Slitrk6	Tumor_DN
Ptprz1	Tumor_DN
L1cam	Tumor_DN
Tbc1d30	Tumor_DN
Mtcl1	Tumor_DN
Ovol1	Tumor_DN
Syp	Tumor_DN
Ppp1r36	Tumor_DN
Bcar1	Tumor_DN
Trpa1	Tumor_DN
Epha2	Tumor_DN
Dusp6	Tumor_DN
Unc5b	Tumor_DN
Galnt5	Tumor_DN
Osbpl10	Tumor_DN
Dbn1	Tumor_DN
Phldb2	Tumor_DN
Slc18b1	Tumor_DN
Srgap1	Tumor_DN
Thsd4	Tumor_DN
Mindy1	Tumor_DN
Card6	Tumor_DN
Scmh1	Tumor_DN
Hpse	Tumor_DN
Dusp4	Tumor_DN
Prdm1	Tumor_DN
Slc7a8	Tumor_DN
Hoxc6	Tumor_DN
Hoxc8	Tumor_DN
Scp2	Tumor_DN
AI467606	Tumor_DN
Smad7	Tumor_DN
Rab20	Tumor_DN
Gjb5	Tumor_DN
Nectin1	Tumor_DN
Bpgm	Tumor_DN
Mkrn1	Tumor_DN
Tstd3	Tumor_DN
9530053A07Rik	Tumor_DN
Lrrc15	Tumor_DN
Myo1b	Tumor_DN
Myo1e	Tumor_DN
Ccdc141	Tumor_DN
Madd	Tumor_DN
Mcc	Tumor_DN
Mycl	Tumor_DN
Nfe2l3	Tumor_DN
Rnpep	Tumor_DN
Cdkn1a	Tumor_DN
Cdk18	Tumor_DN
Rnf43	Tumor_DN
1700066B19Rik	Tumor_DN
Ndnf	Tumor_DN
Ppfibp2	Tumor_DN
1700030C10Rik	Tumor_DN
Lefty1	Tumor_DN
Rhou	Tumor_DN
5730559C18Rik	Tumor_DN
Cd59a	Tumor_DN
Tns4	Tumor_DN
Mst1r	Tumor_DN
Optn	Tumor_DN
Dglucy	Tumor_DN
Bcar3	Tumor_DN
Diras2	Tumor_DN
Slc22a23	Tumor_DN
Hpcal1	Tumor_DN
Src	Tumor_DN
Aldob	Tumor_DN
Paqr8	Tumor_DN
Tmem98	Tumor_DN
Jakmip1	Tumor_DN
Fabp1	Tumor_DN
Fam46c	Tumor_DN
Kctd14	Tumor_DN
Slc2a10	Tumor_DN
Tuft1	Tumor_DN
Cacna1b	Tumor_DN
Casz1	Tumor_DN
Pip5k1b	Tumor_DN
Sox13	Tumor_DN
Bdh1	Tumor_DN
Lypd6	Tumor_DN
Afg1l	Tumor_DN
Cfap46	Tumor_DN
Fhad1	Tumor_DN
Fam110a	Tumor_DN
Scp2-ps2	Tumor_DN
Abhd12b	Tumor_DN
Nipal4	Tumor_DN
F8a	Tumor_DN
Vsig8	Tumor_DN
Taldo1	Tumor_DN
Cpt2	Tumor_DN
Klf5	Tumor_DN
9130204K15Rik	Tumor_DN
Apoc3	Tumor_DN
Cyp2c68	Tumor_DN
Csrp2	Tumor_DN
Gm42303	Tumor_DN
Pla2g16	Tumor_DN
F2	Tumor_DN
Tagln	Tumor_DN
Gnal	Tumor_DN
Cadps	Tumor_DN
Gstm7	Tumor_DN
Gm10433	Tumor_DN
Erich2	Tumor_DN
Fhit	Tumor_DN
Pdlim4	Tumor_DN
Irx2	Tumor_DN
Dqx1	Tumor_DN
Zg16	Tumor_DN
Mdp1	Tumor_DN
Rnaset2a	Tumor_DN
Phlda1	Tumor_DN
Rnaset2b	Tumor_DN
Fbxo16	Tumor_DN
Crym	Tumor_DN
Arnt2	Tumor_DN
Wnt7b	Tumor_DN
Serpinb7	Tumor_DN
Abcc12	Tumor_DN
Dthd1	Tumor_DN
Il1f8	Tumor_DN
Gm35439	Tumor_DN
Slc6a11	Tumor_DN
Cldn17	Tumor_DN
Gm12866	Tumor_DN
Krt76	Tumor_DN
Skint10	Tumor_DN
Skint3	Tumor_DN
Drd3	Tumor_DN
Pglyrp3	Tumor_DN
B4galnt3	Tumor_DN
Gria4	Tumor_DN
Fam83c	Tumor_DN
Gm11695	Tumor_DN
Tuba8	Tumor_DN
Cyp4f39	Tumor_DN
Pafah2	Tumor_DN
Gm15731	Tumor_DN
Gm27572	Tumor_DN
Slc27a6	Tumor_DN
Gm15910	Tumor_DN
Mro	Tumor_DN
AC124489.2	Tumor_DN
BC025446	Tumor_DN
Gm44079	Tumor_DN
Kcnj13	Tumor_DN
Prss1	Tumor_DN
Tmem27	Tumor_DN
6330410L21Rik	Tumor_DN
2010320O07Rik	Tumor_DN
Gm32772	Tumor_DN
Dmrtc1a	Tumor_DN
Gm10415	Tumor_DN
Gm12576	Tumor_DN
Gm37435	Tumor_DN
Hnf4g	Tumor_DN
Serpina7	Tumor_DN
Tpsg1	Tumor_DN
Tenm1	Tumor_DN
Gm12506	Tumor_DN
Gjd2	Tumor_DN
Kl	Tumor_DN
5730419F03Rik	Tumor_DN
Banf2	Tumor_DN
Gm5420	Tumor_DN
Slc18a3	Tumor_DN
1700016F12Rik	Tumor_DN
Gm16214	Tumor_DN
Ces1h	Tumor_DN
Gm15264	Tumor_DN
Gria1	Tumor_DN
Gm45644	Tumor_DN
A530016L24Rik	Tumor_DN
Dpp10	Tumor_DN
Ascl3	Tumor_DN
Gsdmcl2	Tumor_DN
Gm42470	Tumor_DN
Gm10617	Tumor_DN
AC150560.1	Tumor_DN
Gm12298	Tumor_DN
Fam234a	Tumor_DN
Gsn	Tumor_DN
Fbxo4	Tumor_DN
Ang	Tumor_DN
Hrct1	Tumor_DN
Acbd4	Tumor_DN
Rnase4	Tumor_DN
Rufy4	Tumor_DN
Ephx1	Tumor_DN
Ltbr	Tumor_DN
Gm26634	Tumor_DN
Tmem89	Tumor_DN
4930431P19Rik	Tumor_DN
Rps4l	Tumor_DN
Hpcal4	Tumor_DN
Mecomos	Tumor_DN
Pln	Tumor_DN
Prlr	Tumor_DN
Inpp5j	Tumor_DN
Plin4	Tumor_DN
E330013P04Rik	Tumor_DN
Gm9910	Tumor_DN
Zmiz1os1	Tumor_DN
Nadsyn1	Tumor_DN
Magix	Tumor_DN
Mpz	Tumor_DN
Gm17040	Tumor_DN
Gm15512	Tumor_DN
Gm16938	Tumor_DN
1700016C15Rik	Tumor_DN
Gm15651	Tumor_DN
Gm14486	Tumor_DN
Gm34866	Tumor_DN
Gm42545	Tumor_DN
Il17rc	Tumor_DN
Rhod	Tumor_DN
Crybg1	Tumor_DN
Endod1	Tumor_DN
Spink5	Tumor_DN
Zfp872	Tumor_DN
Them5	Tumor_DN
Aldh1a1	Tumor_DN
Pla2g4f	Tumor_DN
B3gnt7	Tumor_DN
Prima1	Tumor_DN
Arhgef4	Tumor_DN
Gm20300	Tumor_DN
Pcx	Tumor_DN
Prkcz	Tumor_DN
Cant1	Tumor_DN
Mlycd	Tumor_DN
Gm12892	Tumor_DN
Mesp2	Tumor_DN
Plin5	Tumor_DN
Ckb	Tumor_DN
Cnfn	Tumor_DN
Gpt	Tumor_DN
Ccdc154	Tumor_DN
Ldhb	Tumor_DN
Klk6	Tumor_DN
Ace2	Tumor_DN
Trp63	Tumor_DN
Cdsn	Tumor_DN
Krtdap	Tumor_DN
Klk10	Tumor_DN
Calm4	Tumor_DN
Lce1g	Tumor_DN
Ptf1a	Tumor_DN
Bco1	Tumor_DN
Slurp2	Tumor_DN
A930001C03Rik	Tumor_DN
Gm10277	Tumor_DN
Gm43311	Tumor_DN
Uqcrh-ps2	Tumor_DN
1810007D17Rik	Tumor_DN
Tmprss5	Tumor_DN
Maob	Tumor_DN
Plac8l1	Tumor_DN
2010001K21Rik	Tumor_DN
Cma1	Tumor_DN
2210011C24Rik	Tumor_DN
Pccb	Tumor_DN
Sfta2	Tumor_DN
Sytl3	Tumor_DN
Kcne2	Tumor_DN
Slc2a4	Tumor_DN
Tmprss9	Tumor_DN
Hsd17b14	Tumor_DN
0610005C13Rik	Tumor_DN
Tnni3	Tumor_DN
Acox1	Tumor_DN
Rhof	Tumor_DN
Pbld2	Tumor_DN
Scamp5	Tumor_DN
CT025678.1	Tumor_DN
Stfa3	Tumor_DN
BC100530	Tumor_DN
Stfa2	Tumor_DN
Anxa9	Tumor_DN
Tmem154	Tumor_DN
Erich5	Tumor_DN
Aox4	Tumor_DN
Pla2g4e	Tumor_DN
Xkrx	Tumor_DN
Prdm9	Tumor_DN
Rnf225	Tumor_DN
Ces2f	Tumor_DN
Kcnv1	Tumor_DN
Sprr2e	Tumor_DN
Tac4	Tumor_DN
Cd207	Tumor_DN
Lhfpl1	Tumor_DN
Fat2	Tumor_DN
Foxe1	Tumor_DN
Capns2	Tumor_DN
Nmu	Tumor_DN
Sprr2g	Tumor_DN
Bpifc	Tumor_DN
Lipn	Tumor_DN
Rdh12	Tumor_DN
Tgm1	Tumor_DN
Krt14	Tumor_DN
Slc6a19	Tumor_DN
Adgrf4	Tumor_DN
Duox1	Tumor_DN
Slc28a3	Tumor_DN
Cpa4	Tumor_DN
Alox12b	Tumor_DN
Col17a1	Tumor_DN
Gm1110	Tumor_DN
Wfdc5	Tumor_DN
Casp14	Tumor_DN
Kctd4	Tumor_DN
Klk13	Tumor_DN
Gm12551	Tumor_DN
Hes2	Tumor_DN
Lipm	Tumor_DN
Elmod1	Tumor_DN
Ephx3	Tumor_DN
5430427M07Rik	Tumor_DN
Xlr4c	Tumor_DN
Tmprss11a	Tumor_DN
Gm9696	Tumor_DN
Skint2	Tumor_DN
Skint6	Tumor_DN
Aadacl3	Tumor_DN
Tmprss11f	Tumor_DN
Aadacl2	Tumor_DN
Skint4	Tumor_DN
C130079G13Rik	Tumor_DN
Lce6a	Tumor_DN
Dsg1b	Tumor_DN
Sdr16c6	Tumor_DN
Foxn1	Tumor_DN
2210017I01Rik	Tumor_DN
Gm38119	Tumor_DN
Slc46a2	Tumor_DN
Sdr16c5	Tumor_DN
AC131117.1	Tumor_DN
Serpinb3b	Tumor_DN
Abca12	Tumor_DN
Hrnr	Tumor_DN
Slc6a14	Tumor_DN
Tmprss11b	Tumor_DN
Muc15	Tumor_DN
Atp13a5	Tumor_DN
Pnpla1	Tumor_DN
Muc5b	Tumor_DN
Trim40	Tumor_DN
Chd3os	Tumor_DN
Krt75	Tumor_DN
Serpina9	Tumor_DN
Serpinb11	Tumor_DN
Adh6b	Tumor_DN
Nepn	Tumor_DN
Gm3234	Tumor_DN
Gm4598	Tumor_DN
Skint1	Tumor_DN
Rfx6	Tumor_DN
Krt84	Tumor_DN
2310046K23Rik	Tumor_DN
Gm15199	Tumor_DN
2310002F09Rik	Tumor_DN
Krt77	Tumor_DN
Gm609	Tumor_DN
Ugt1a1	Tumor_DN
Dsg1a	Tumor_DN
Slc10a5	Tumor_DN
Ido1	Tumor_DN
Glp1r	Tumor_DN
Tnr	Tumor_DN
Col4a3	Tumor_DN
Ppara	Tumor_DN
Slc5a9	Tumor_DN
Lhfpl5	Tumor_DN
Gm45623	Tumor_DN
Aqp4	Tumor_DN
Scgn	Tumor_DN
AC125020.1	Tumor_DN
AC169985.1	Tumor_DN
2310003N18Rik	Tumor_DN
Gjc3	Tumor_DN
Grin1os	Tumor_DN
A230077H06Rik	Tumor_DN
2300002M23Rik	Tumor_DN
Adh6a	Tumor_DN
2310007B03Rik	Tumor_DN
Kif12	Tumor_DN
Cst6	Tumor_DN
Pinlyp	Tumor_DN
Timp4	Tumor_DN
Slurp1	Tumor_DN
Crct1	Tumor_DN
Lypd3	Tumor_DN
AC153366.1	Tumor_DN
Rgs6	Tumor_DN
Cobl	Tumor_DN
Sult2b1	Tumor_DN
Krt15	Tumor_DN
Pcsk1	Tumor_DN
Serpinb12	Tumor_DN
Hsbp1l1	Tumor_DN
Adtrp	Tumor_DN
Bicdl2	Tumor_DN
1810037I17Rik	Tumor_DN
Smim22	Tumor_DN
Ovol2	Tumor_DN
Ppp1r14d	Tumor_DN
Krt10	Tumor_DN
Serpina12	Tumor_DN
4833423E24Rik	Tumor_DN
9130409I23Rik	Tumor_DN
Lce1k	Tumor_DN
Lce1l	Tumor_DN
Lce1j	Tumor_DN
Sprr2i	Tumor_DN
2310050C09Rik	Tumor_DN
Klk11	Tumor_DN
Klk7	Tumor_DN
Rnf224	Tumor_DN
Klk5	Tumor_DN
Sprr2j-ps	Tumor_DN
Defb1	Tumor_DN
Spink12	Tumor_DN
Flg	Tumor_DN
Serpinb13	Tumor_DN
Defb4	Tumor_DN
Gm94	Tumor_DN
Lce3e	Tumor_DN
Krt1	Tumor_DN
Rptn	Tumor_DN
Serpinb3c	Tumor_DN
Il1f5	Tumor_DN
Lypd5	Tumor_DN
Krt6b	Tumor_DN
Kprp	Tumor_DN
Serpinb3a	Tumor_DN
Lyg1	Tumor_DN
Gpr87	Tumor_DN
Gsdmc	Tumor_DN
Klk12	Tumor_DN
Gml2	Tumor_DN
Lce3b	Tumor_DN
Gm37113	Tumor_DN
Lce3f	Tumor_DN
Lce3d	Tumor_DN
Lce1d	Tumor_DN
Acp7	Tumor_DN
Lce1b	Tumor_DN
Lce1a1	Tumor_DN
Lce1a2	Tumor_DN
Lce1c	Tumor_DN
Lce1h	Tumor_DN
Lce1e	Tumor_DN
Lce1i	Tumor_DN
Csta1	Tumor_DN
D730001G18Rik	Tumor_DN
Krt16	Tumor_DN
4631405K08Rik	Tumor_DN
Sprr3	Tumor_DN
Lce1f	Tumor_DN
Lce3a	Tumor_DN
Acvr1c	Tumor_DN
Cyp2c66	Tumor_DN
AC159264.1	Tumor_DN
H60c	Tumor_DN
Chst4	Tumor_DN
Lipk	Tumor_DN
9830132P13Rik	Tumor_DN
Gm13420	Tumor_DN
4932411K12Rik	Tumor_DN
Gm39157	Tumor_DN
AC153821.1	Tumor_DN
Tktl1	Tumor_DN
Amh	Tumor_DN
Slc4a2	Tumor_DN
Kcnc2	Tumor_DN
Krt4	Tumor_DN
Klk9	Tumor_DN
Sprr2d	Tumor_DN
Gast	Tumor_DN
Il1f6	Tumor_DN
Lce1m	Tumor_DN
Defb14	Tumor_DN
Mt4	Tumor_DN
Prdx5	Tumor_DN
Tmem189	Tumor_DN
Aass	Tumor_DN
C4bp	Tumor_DN
Lor	Tumor_DN
Tmem45a2	Tumor_DN
Krt5	Tumor_DN
Atp13a4	Tumor_DN
Calml3	Tumor_DN
AC156572.1	Tumor_DN
Hsd17b3	Tumor_DN
Asb11	Tumor_DN
2210409E12Rik	Tumor_DN
Sowahd	Tumor_DN
Gm4065	Tumor_DN
Gm37428	Tumor_DN
AC163646.3	Tumor_DN
Gm39380	Tumor_DN
Gm18635	Tumor_DN
Cst11	Tumor_DN
Gm4764	Tumor_DN
Plekhd1os	Tumor_DN
Gm15241	Tumor_DN
Gm10639	Tumor_DN
Gm11724	Tumor_DN
Agr3	Tumor_DN
Cyp11a1	Tumor_DN
Gm17546	Tumor_DN
Cyp4x1	Tumor_DN
Defb7	Tumor_DN
9030616G12Rik	Tumor_DN
Gm28322	Tumor_DN
Clca4a	Tumor_DN
Gm21013	Tumor_DN
Gm13481	Tumor_DN
Gm13780	Tumor_DN
Gm14278	Tumor_DN
AC118222.1	Tumor_DN
Gip	Tumor_DN
Gm24208	Tumor_DN
Gm43568	Tumor_DN
Gm6083	Tumor_DN
S100z	Tumor_DN
Afp	Tumor_DN
Mpc2	Tumor_DN
Klkb1	Tumor_DN
Lce3c	Tumor_DN
Try10	Tumor_DN
Asic5	Tumor_DN
Spaca3	Tumor_DN
Gcg	Tumor_DN
Pm20d1	Tumor_DN
Fam25c	Tumor_DN
Mfsd4b3	Tumor_DN
Il17re	Tumor_DN
Naaladl2	Tumor_DN
Fkbp6	Tumor_DN
Necab1	Tumor_DN
Cd24a	Tumor_DN
Afm	Tumor_DN
Apob	Tumor_DN
Acss2	Tumor_DN
Echs1	Tumor_DN
Gpr155	Tumor_DN
Pgap2	Tumor_DN
Acadl	Tumor_DN
Idh1	Tumor_DN
Mid1ip1	Tumor_DN
Msmo1	Tumor_DN
Cers3	Tumor_DN
Tfcp2l1	Tumor_DN
Rab11a	Tumor_DN
Tmbim4	Tumor_DN
Atp6v1e1	Tumor_DN
Uqcrb	Tumor_DN
Gucy2c	Tumor_DN
Acss1	Tumor_DN
Mllt3	Tumor_DN
Gm10642	Tumor_DN
Gm44787	Tumor_DN
2410022M11Rik	Tumor_DN
Rbm11	Tumor_DN
Fstl4	Tumor_DN
1810046K07Rik	Tumor_DN
Upk3a	Tumor_DN
Enho	Tumor_DN
Pcp4	Tumor_DN
1110028F11Rik	Tumor_DN
Commd5	Tumor_DN
Gm5575	Tumor_DN
Plpp4	Tumor_DN
Aldh1l1	Tumor_DN
Tmed6	Tumor_DN
Proc	Tumor_DN
Cblc	Tumor_DN
Gale	Tumor_DN
Entpd8	Tumor_DN
Gpa33	Tumor_DN
Lrrc66	Tumor_DN
Abo	Tumor_DN
Lrrc31	Tumor_DN
Atp10b	Tumor_DN
Hnf1b	Tumor_DN
Rnf186	Tumor_DN
4930539E08Rik	Tumor_DN
Krt20	Tumor_DN
Mal	Tumor_DN
Hs3st1	Tumor_DN
Papss2	Tumor_DN
Styk1	Tumor_DN
Chn2	Tumor_DN
Krt23	Tumor_DN
4930452B06Rik	Tumor_DN
Dnajc22	Tumor_DN
Rassf7	Tumor_DN
Slc22a18	Tumor_DN
Cbr1	Tumor_DN
Apoa1	Tumor_DN
Ttr	Tumor_DN
Lgals2	Tumor_DN
Vstm5	Tumor_DN
Clic6	Tumor_DN
Ptgr1	Tumor_DN
Rdh7	Tumor_DN
Gm37145	Tumor_DN
Duoxa1	Tumor_DN
Lmo7	Tumor_DN
Nebl	Tumor_DN
Gm43305	Tumor_DN
Smpx	Tumor_DN
Micu1	Tumor_DN
Ptprt	Tumor_DN
Gm9888	Tumor_DN
Gpr20	Tumor_DN
Tmprss7	Tumor_DN
Car8	Tumor_DN
Pak1	Tumor_DN
Plekhb1	Tumor_DN
Colca2	Tumor_DN
Lamb3	Tumor_DN
Scgb1a1	Tumor_DN
Cutal	Tumor_DN
Piwil4	Tumor_DN
Psca	Tumor_DN
Gkn1	Tumor_DN
Gkn2	Tumor_DN
Tff1	Tumor_DN
2210407C18Rik	Tumor_DN
Lypd8	Tumor_DN
Sprr2a3	Tumor_DN
Capn8	Tumor_DN
Ugt2b34	Tumor_DN
Cyp2c65	Tumor_DN
Ern2	Tumor_DN
Vsig1	Tumor_DN
Clca1	Tumor_DN
Ces2c	Tumor_DN
Ctse	Tumor_DN
Duox2	Tumor_DN
Dpcr1	Tumor_DN
Oit1	Tumor_DN
Tmem45b	Tumor_DN
Fam3b	Tumor_DN
Gsta1	Tumor_DN
Cwh43	Tumor_DN
Anxa10	Tumor_DN
Sult1c2	Tumor_DN
Capn13	Tumor_DN
Gm3336	Tumor_DN
Muc5ac	Tumor_DN
Gcnt3	Tumor_DN
Cldn18	Tumor_DN
Arl14	Tumor_DN
Sult1b1	Tumor_DN
Psapl1	Tumor_DN
Gsdma2	Tumor_DN
Lrrc26	Tumor_DN
Phgr1	Tumor_DN
Aldh3b2	Tumor_DN
Aqp3	Tumor_DN
Cyp2c44	Tumor_DN
Smim6	Tumor_DN
Vil1	Tumor_DN
Degs2	Tumor_DN
Sectm1b	Tumor_DN
Tmprss2	Tumor_DN
Fut2	Tumor_DN
Ckmt1	Tumor_DN
Krt19	Tumor_DN
Pirt	Tumor_DN
Fermt1	Tumor_DN
Fxyd3	Tumor_DN
Cystm1	Tumor_DN
Slc26a9	Tumor_DN
Obp2a	Tumor_DN
Igsf23	Tumor_DN
Nr1i2	Tumor_DN
Pga5	Tumor_DN
Gm26894	Tumor_DN
Shh	Tumor_DN
AC132247.1	Tumor_DN
Resp18	Tumor_DN
2010109I03Rik	Tumor_DN
Gm3776	Tumor_DN
Rep15	Tumor_DN
Gal3st1	Tumor_DN
Vstm2b	Tumor_DN
Atp4b	Tumor_DN
Sst	Tumor_DN
Pla2g10	Tumor_DN
Slc44a4	Tumor_DN
Hsd17b2	Tumor_DN
Pgc	Tumor_DN
Tm4sf5	Tumor_DN
Akr1c12	Tumor_DN
Rbp2	Tumor_DN
Nccrp1	Tumor_DN
9130230L23Rik	Tumor_DN
Galnt6	Tumor_DN
Bpifb1	Tumor_DN
Adh7	Tumor_DN
Muc1	Tumor_DN
Hpn	Tumor_DN
Sdcbp2	Tumor_DN
Spdef	Tumor_DN
Bace2	Tumor_DN
Cyp2s1	Tumor_DN
Myo1a	Tumor_DN
Stard10	Tumor_DN
Serinc2	Tumor_DN
Syt8	Tumor_DN
Vsig2	Tumor_DN
Nqo1	Tumor_DN
Capn9	Tumor_DN
Mgst2	Tumor_DN
Ces1f	Tumor_DN
Myo15b	Tumor_DN
Adh1	Tumor_DN
Gsta3	Tumor_DN
Tff2	Tumor_DN
Agr2	Tumor_DN
Gkn3	Tumor_DN
Gjb1	Tumor_DN
Sptssb	Tumor_DN
Clps	Tumor_DN
Pla2g1b	Tumor_DN
Ifi27l2b	Tumor_DN
Slc9a4	Tumor_DN
Tcf23	Tumor_DN
Habp2	Tumor_DN
Hnf4a	Tumor_DN
Sult1d1	Tumor_DN
Fer1l4	Tumor_DN
Gif	Tumor_DN
Aadac	Tumor_DN
Cyp3a13	Tumor_DN
Igsf5	Tumor_DN
Mogat1	Tumor_DN
Mkrn2os	Tumor_DN
Iyd	Tumor_DN
Paqr5	Tumor_DN
Liph	Tumor_DN
Gata4	Tumor_DN
Ly6g6e	Tumor_DN
Muc6	Tumor_DN
Spink4	Tumor_DN
B3gnt3	Tumor_DN
Slc45a3	Tumor_DN
Car2	Tumor_DN
Slc39a4	Tumor_DN
Gata5	Tumor_DN
Mlph	Tumor_DN
Tspan8	Tumor_DN
Ihh	Tumor_DN
Lurap1l	Tumor_DN
Cpn1	Tumor_DN
Ptprr	Tumor_DN
Tmc5	Tumor_DN
Gm44985	Tumor_DN
Pllp	Tumor_DN
Grp	Tumor_DN
Tspan2	Tumor_DN
Dnajb13	Tumor_DN
Sectm1a	Tumor_DN
Thnsl2	Tumor_DN
Klhdc7a	Tumor_DN
Atp4a	Tumor_DN
Fabp12	Tumor_DN
Akr1c19	Tumor_DN
Cysrt1	Tumor_DN
1810064F22Rik	Tumor_DN
Acer1	Tumor_DN
Anks4b	Tumor_DN
Gm35572	Tumor_DN
Nostrin	Tumor_DN
1810063I02Rik	Tumor_DN
Gstm3	Tumor_DN
Rap1gapos	Tumor_DN
Rab19	Tumor_DN
Scnn1b	Tumor_DN
Msra	Tumor_DN
Fabp2	Tumor_DN
Gm17634	Tumor_DN
2200002J24Rik	Tumor_DN
Pla2g10os	Tumor_DN
Pcsk2	Tumor_DN
Chgb	Tumor_DN
G630018N14Rik	Tumor_DN
Hamp2	Tumor_DN
Cox7a1	Tumor_DN
Pdia2	Tumor_DN
Tesc	Tumor_DN
Cib1	Tumor_DN
Tstd1	Tumor_DN
Edn3	Tumor_DN
Umod	Tumor_DN
Sh2d7	Tumor_DN
Atp8a2	Tumor_DN
Col6a4	Tumor_DN
Tmem213	Tumor_DN
1810017P11Rik	Tumor_DN
Gm3880	Tumor_DN
Cyp2d10	Tumor_DN
Myh7	Tumor_DN
Tst	Tumor_DN
Gm13429	Tumor_DN
Foxa3	Tumor_DN
Pacsin3	Tumor_DN
Apol6	Tumor_DN
Nphs2	Tumor_DN
Gm37339	Tumor_DN
Ccl20	Tumor_DN
Tmigd1	Tumor_DN
Gm4853	Tumor_DN
C430014B12Rik	Tumor_DN
Gm6012	Tumor_DN
Fabp6	Tumor_DN
Svop	Tumor_DN
Gm15816	Tumor_DN
Gm11954	Tumor_DN
Gimd1	Tumor_DN
Dao	Tumor_DN
Gm39228	Tumor_DN
Gm15543	Tumor_DN
Gm28512	Tumor_DN
Gm4956	Tumor_DN
Gm29683	Tumor_DN
Slc25a34	Tumor_DN
Gm46401	Tumor_DN
Cyp2d37-ps	Tumor_DN
Gm35066	Tumor_DN
Gm16143	Tumor_DN
Krt12	Tumor_DN
Gm8798	Tumor_DN
Nr0b2	Tumor_DN
BC030870	Tumor_DN
AC157950.1	Tumor_DN
Cdhr5	Tumor_DN
Sgk2	Tumor_DN
4930438A08Rik	Tumor_DN
Gm15889	Tumor_DN
Colec10	Tumor_DN
Gm11496	Tumor_DN
4930512H18Rik	Tumor_DN
Gm9515	Tumor_DN
Cyp4a32	Tumor_DN
Krt8-ps	Tumor_DN
Reg1	Tumor_DN
Reg3b	Tumor_DN
Arhgap40	Tumor_DN
Sgsm3	Tumor_DN
Wfdc18	Tumor_DN
Pigr	Tumor_DN
Dmbt1	Tumor_DN
Sftpd	Tumor_DN
Sctr	Tumor_DN
Pla2g12b	Tumor_DN
Sytl2	Tumor_DN
Gjb2	Tumor_DN
Lrrn1	Tumor_DN
Pnliprp2	Tumor_DN
Ces3a	Tumor_DN
Hgfac	Tumor_DN
Apol7a	Tumor_DN
Sprr1a	Tumor_DN
Pdx1	Tumor_DN
Plut	Tumor_DN
Hsd17b6	Tumor_DN
Noxa1	Tumor_DN
BC016579	Tumor_DN
Nr1h4	Tumor_DN
Otop2	Tumor_DN
Prss27	Tumor_DN
Ivl	Tumor_DN
Otop3	Tumor_DN
Myo18a	Tumor_DN
Nlrp10	Tumor_DN
Npc1l1	Tumor_DN
Gm15675	Tumor_DN
Gm42528	Tumor_DN
2010007H06Rik	Tumor_DN
Clic3	Tumor_DN
Acox2	Tumor_DN
Pld3	Tumor_DN
Ccdc180	Tumor_DN
Gm13657	Tumor_DN
Cckar	Tumor_DN
Dio1	Tumor_DN
Mettl7b	Tumor_DN
Ces1g	Tumor_DN
Tinag	Tumor_DN
4930461G14Rik	Tumor_DN
Abcg5	Tumor_DN
Chrnb4	Tumor_DN
1500026H17Rik	Tumor_DN
Fbp2	Tumor_DN
E330011M16Rik	Tumor_DN
Cela1	Tumor_DN
Mroh3	Tumor_DN
AC166061.1	Tumor_DN
Gm27033	Tumor_DN
Lrrc10b	Tumor_DN
Mcpt2	Tumor_DN
Mcpt1	Tumor_DN
Vip	Tumor_DN
Sprr2f	Tumor_DN
A4gnt	Tumor_DN
Gm17025	Tumor_DN
Pcdh20	Tumor_DN
Rgs13	Tumor_DN
Tprg	Tumor_DN
Ccdc68	Tumor_DN
Chmp4c	Tumor_DN
Esrrg	Tumor_DN
Agmo	Tumor_DN
Plekhb2	Tumor_DN
Kcnk7	Tumor_DN
Slc5a1	Tumor_DN
Adamdec1	Tumor_DN
B3galt5	Tumor_DN
Fer1l6	Tumor_DN
Tmem30b	Tumor_DN
Rhpn2	Tumor_DN
Cfi	Tumor_DN
Pof1b	Tumor_DN
Bcas1	Tumor_DN
Dsc2	Tumor_DN
Gsta2	Tumor_DN
Tc2n	Tumor_DN
Stx19	Tumor_DN
Itgb6	Tumor_DN
Rab27b	Tumor_DN
AC124581.4	Tumor_DN
Adam28	Tumor_DN
Scnn1g	Tumor_DN
Xkr9	Tumor_DN
2210011K15Rik	Tumor_DN
Gm11775	Tumor_DN
Tmprss3	Tumor_DN
AA986860	Tumor_DN
Fuca2	Tumor_DN
Tspan15	Tumor_DN
Gsto1	Tumor_DN
Pparg	Tumor_DN
Lrrc4	Tumor_DN
Ehhadh	Tumor_DN
Rnf152	Tumor_DN
1010001N08Rik	Tumor_DN
Hrh2	Tumor_DN
AI481877	Tumor_DN
Phyh	Tumor_DN
Pik3c2g	Tumor_DN
Krt13	Tumor_DN
Krt78	Tumor_DN
Ugt2a3	Tumor_DN
Cckbr	Tumor_DN
A930001A20Rik	Tumor_DN
Gm12888	Tumor_DN
Ppp1r3a	Tumor_DN
Gm13111	Tumor_DN
Sdr9c7	Tumor_DN
Pkhd1	Tumor_DN
9530036O11Rik	Tumor_DN
Trex2	Tumor_DN
Cyp2c55	Tumor_DN
Kirrel2	Tumor_DN
Cdhr2	Tumor_DN
Nkx6-3	Tumor_DN
1700110K17Rik	Tumor_DN
Tmem139	Tumor_DN
Ces2b	Tumor_DN
Tmem238l	Tumor_DN
9130204L05Rik	Tumor_DN
Ces2a	Tumor_DN
Ptprh	Tumor_DN
Cidec	Tumor_DN
Ttc22	Tumor_DN
Ano7	Tumor_DN
Syt16	Tumor_DN
Kcnj16	Tumor_DN
Slc9a2	Tumor_DN
Slc6a20a	Tumor_DN
Chia1	Tumor_DN
Ugt2b35	Tumor_DN
Gsdmc2	Tumor_DN
Trim50	Tumor_DN
Kcne1	Tumor_DN
Sprr2b	Tumor_DN
Chil4	Tumor_DN
Fa2h	Tumor_DN
1810010D01Rik	Tumor_DN
Ghrl	Tumor_DN
Gipc2	Tumor_DN
Gm10522	Tumor_DN
Teddm3	Tumor_DN
Slc5a5	Tumor_DN
Gm15318	Tumor_DN
Tmem150b	Tumor_DN
Gm13881	Tumor_DN
Glod5	Tumor_DN
Abcc3	Tumor_DN
Fam83e	Tumor_DN
Apoa4	Tumor_DN
Gm16573	Tumor_DN
Sun3	Tumor_DN
Ces1d	Tumor_DN
Sec14l4	Tumor_DN
Gng13	Tumor_DN
Fcgbp	Tumor_DN
Alpi	Tumor_DN
Pyy	Tumor_DN
Npy4r	Tumor_DN
A230005M16Rik	Tumor_DN
Gm26608	Tumor_DN
Gm40614	Tumor_DN
Pate4	Tumor_DN
Gm37549	Tumor_DN
Lpar3	Tumor_DN
Adipoq	Tumor_DN
Gm11240	Tumor_DN
Gsdmc4	Tumor_DN
2010003K11Rik	Tumor_DN
Pbld1	Tumor_DN
4930423D22Rik	Tumor_DN
Cst8	Tumor_DN
Gml	Tumor_DN
Gm42776	Tumor_DN
Golt1a	Tumor_DN
Gm5485	Tumor_DN
St6gal2	Tumor_DN
Gm44040	Tumor_DN
Platr17	Tumor_DN
Gm5086	Tumor_DN
Mst1	Tumor_DN
Gm11963	Tumor_DN
Rab37	Tumor_DN
Gm15133	Tumor_DN
Siglecf	Tumor_DN
Tmem51os1	Tumor_DN
Wfdc15b	Tumor_DN
Arhgap8	Tumor_DN
Hnf1aos1	Tumor_DN
Cfd	Tumor_DN
Gm15972	Tumor_DN
Tspan2os	Tumor_DN
Gpr37l1	Tumor_DN
Chrm1	Tumor_DN
Prss32	Tumor_DN
Oasl1	Tumor_DN
Chit1	Tumor_DN
Ncmap	Tumor_DN
Lgals4	Tumor_DN
Sh2d6	Tumor_DN
Aqp5	Tumor_DN
Fam83g	Tumor_DN
4930404N11Rik	Tumor_DN
1700101I11Rik	Tumor_DN
Dusp13	Tumor_DN
Gm44386	Tumor_DN
Fabp3	Tumor_DN
Adora1	Tumor_DN
Car5b	Tumor_DN
Rnf181	Tumor_DN
Smim14	Tumor_DN
Tmem9b	Tumor_DN
Rasgrf2	Tumor_DN
Lasp1	Tumor_DN
Pttg1ip	Tumor_DN
Nlrc4	Tumor_DN
Pon2	Tumor_DN
Tmbim6	Tumor_DN
Gata6	Tumor_DN
Lgals9	Tumor_DN
Klf4	Tumor_DN
Myrf	Tumor_DN
Fads3	Tumor_DN
Sema3b	Tumor_DN
Cfap45	Tumor_DN
Slco2a1	Tumor_DN
St8sia6	Tumor_DN
Hnf1a	Tumor_DN
Stk32b	Tumor_DN
Wdr72	Tumor_DN
Nxph3	Tumor_DN
Pcdh1	Tumor_DN
Mall	Tumor_DN
4930523C07Rik	Tumor_DN
Ly6g6f	Tumor_DN
Arhgap27	Tumor_DN
Gprc5a	Tumor_DN
Rab27a	Tumor_DN
Ankrd22	Tumor_DN
Areg	Tumor_DN
Tac1	Tumor_DN
AA467197	Tumor_DN
Tagln2	Tumor_DN
F5	Tumor_DN
Ms4a8a	Tumor_DN
Oas1g	Tumor_DN
Dmkn	Tumor_DN
Anxa3	Tumor_DN
Tcn2	Tumor_DN
Fam214b	Tumor_DN
CT009713.10	Tumor_DN
Ypel5	Tumor_DN
Creb3l3	Tumor_DN
Psd4	Tumor_DN
Fblim1	Tumor_DN
Gsdmd	Tumor_DN
Folr1	Tumor_DN
Srxn1	Tumor_DN
Trim6	Tumor_DN
Vwa7	Tumor_DN
Tbc1d2	Tumor_DN
Lgals3bp	Tumor_DN
Ssh3	Tumor_DN
Ltb4r2	Tumor_DN
Arhgef28	Tumor_DN
Naip2	Tumor_DN
Naip6	Tumor_DN
Syt17	Tumor_DN
Kank1	Tumor_DN
Vat1l	Tumor_DN
2310001H17Rik	Tumor_DN
Adamts15	Tumor_DN
Mfsd7a	Tumor_DN
Fam110c	Tumor_DN
Vasp	Tumor_DN
Glrx	Tumor_DN
Zfp385b	Tumor_DN
Il33	Tumor_DN
Dhrs9	Tumor_DN
Olfm4	Tumor_DN
Atp6v0a4	Tumor_DN
Rasd1	Tumor_DN
Tnn	Tumor_DN
Creb3l1	Tumor_DN
Myo1d	Tumor_DN
Wdr1	Tumor_DN
Itpr2	Tumor_DN
Itpripl2	Tumor_DN
Samd9l	Tumor_DN
Elf4	Tumor_DN
Hcar1	Tumor_DN
Gm13053	Tumor_DN
Gm13655	Tumor_DN
Adgra1	Tumor_DN
Rit2	Tumor_DN
Gata5os	Tumor_DN
Slc34a3	Tumor_DN
AC151836.1	Tumor_DN
Gm12511	Tumor_DN
Fam19a1	Tumor_DN
Retn	Tumor_DN
Duoxa2	Tumor_DN
Eps8l3	Tumor_DN
Btnl5-ps	Tumor_DN
Gnat3	Tumor_DN
Sprr2a1	Tumor_DN
Sprr2a2	Tumor_DN
Ankdd1b	Tumor_DN
Pklr	Tumor_DN
CT009518.1	Tumor_DN
Btnl4	Tumor_DN
AC132474.2	Tumor_DN
Gm11373	Tumor_DN
Ccdc129	Tumor_DN
Stum	Tumor_DN
Gm44867	Tumor_DN
1500009C09Rik	Tumor_DN
Gm27167	Tumor_DN
Muc13	Tumor_DN
Sytl5	Tumor_DN
Shisa6	Tumor_DN
Gm16192	Tumor_DN
H2-Q2	Tumor_DN
Tmem59l	Tumor_DN
Eif1-ps1	Tumor_DN
Fgl1	Tumor_DN
Pepd	Tumor_DN
Chid1	Tumor_DN
Vti1b	Tumor_DN
Jph2	Tumor_DN
Myh11	Tumor_DN
Des	Tumor_DN
Actg2	Tumor_DN
Cnn1	Tumor_DN
Slc51a	Tumor_DN
Gfra3	Tumor_DN
Gm35696	Tumor_DN
Anpep	Tumor_DN
Adgrb1	Tumor_DN
Carhsp1	Tumor_DN
C2cd4a	Tumor_DN
Hmgcl	Tumor_DN
Lrrc3	Tumor_DN
Prap1	Tumor_DN
Mylk	Tumor_DN
Synm	Tumor_DN
Gm2895	Tumor_DN
Muc3a	Tumor_DN
9330158H04Rik	Tumor_DN
Mfsd4b1	Tumor_DN
Jup	Tumor_DN
Pkp2	Tumor_DN
Sidt1	Tumor_DN
Nipal2	Tumor_DN
Trp53inp2	Tumor_DN
Ly6d	Tumor_DN
Pkp3	Tumor_DN
Sfn	Tumor_DN
1810019D21Rik	Tumor_DN
Grb7	Tumor_DN
Misp	Tumor_DN
Cited4	Tumor_DN
Tmem102	Tumor_DN
9030622O22Rik	Tumor_DN
Sec11c	Tumor_DN
Capsl	Tumor_DN
Fam187b	Tumor_DN
Krt7	Tumor_DN
Foxa2	Tumor_DN
Gm13648	Tumor_DN
AI661453	Tumor_DN
Epn3	Tumor_DN
S100a14	Tumor_DN
Gm16136	Tumor_DN
Gpx2	Tumor_DN
Ap1m2	Tumor_DN
Crb3	Tumor_DN
Cdh1	Tumor_DN
Rab25	Tumor_DN
Ehf	Tumor_DN
Myo5b	Tumor_DN
Tspan1	Tumor_DN
Mal2	Tumor_DN
Plet1	Tumor_DN
Tjp3	Tumor_DN
Tmem54	Tumor_DN
Bcl2l14	Tumor_DN
Slc16a5	Tumor_DN
Sgpp2	Tumor_DN
Tmprss4	Tumor_DN
2610528J11Rik	Tumor_DN
Ttc39a	Tumor_DN
Lgals12	Tumor_DN
Llgl2	Tumor_DN
Hepacam2	Tumor_DN
Sgsm1	Tumor_DN
Grhl2	Tumor_DN
Irf6	Tumor_DN
Epcam	Tumor_DN
Sox21	Tumor_DN
Kdf1	Tumor_DN
Tmem184a	Tumor_DN
Adgrg1	Tumor_DN
Esrp1	Tumor_DN
Slc22a1	Tumor_DN
Map3k9	Tumor_DN
Scnn1a	Tumor_DN
Nectin4	Tumor_DN
Pak6	Tumor_DN
Prss8	Tumor_DN
Krt8	Tumor_DN
Arhgef16	Tumor_DN
Prr15l	Tumor_DN
Sqor	Tumor_DN
Vill	Tumor_DN
Cxcl17	Tumor_DN
Zbtb42	Tumor_DN
Atp2a3	Tumor_DN
Hid1	Tumor_DN
5330417C22Rik	Tumor_DN
Pls1	Tumor_DN
Capn5	Tumor_DN
Eps8l2	Tumor_DN
Mfsd6l	Tumor_DN
Pde1c	Tumor_DN
Ly6g6c	Tumor_DN
Macc1	Tumor_DN
Galnt3	Tumor_DN
Atp8b1	Tumor_DN
Rasef	Tumor_DN
Slc37a1	Tumor_DN
Usp43	Tumor_DN
Nipal1	Tumor_DN
Cadps2	Tumor_DN
Cldn23	Tumor_DN
Ifnlr1	Tumor_DN
Myo5c	Tumor_DN
Slc2a5	Tumor_DN
Myo16	Tumor_DN
Pir	Tumor_DN
Rnf128	Tumor_DN
Ifit1bl1	Tumor_DN
Coro2a	Tumor_DN
Rbm47	Tumor_DN
Slco4a1	Tumor_DN
Ly6k	Tumor_DN
Foxq1	Tumor_DN
Uts2	Tumor_DN
Rdh16	Tumor_DN
Ush1g	Tumor_DN
Slc9a3	Tumor_DN
Cftr	Tumor_DN
Muc4	Tumor_DN
Nrsn1	Tumor_DN
Cartpt	Tumor_DN
Galntl6	Tumor_DN
Acnat1	Tumor_DN
Fgfbp1	Tumor_DN
Ttll10	Tumor_DN
Gm29008	Tumor_DN
Scg2	Tumor_DN
Baiap2l1	Tumor_DN
Bnipl	Tumor_DN
Ptprn2	Tumor_DN
Gm37859	Tumor_DN
Kcne3	Tumor_DN
Celf6	Tumor_DN
Gm12320	Tumor_DN
Fam162b	Tumor_DN
St8sia3	Tumor_DN
BC022687	Tumor_DN
Rab38	Tumor_DN
Sdr42e1	Tumor_DN
Spire2	Tumor_DN
Parm1	Tumor_DN
Bco2	Tumor_DN
Lamc2	Tumor_DN
Lrrc8e	Tumor_DN
Bmp2	Tumor_DN
Cd55	Tumor_DN
Gna14	Tumor_DN
Grem2	Tumor_DN
Il18r1	Tumor_DN
Neurl3	Tumor_DN
Tor3a	Tumor_DN
Ptk2b	Tumor_DN
Upp1	Tumor_DN
Arfgap3	Tumor_DN
Rab15	Tumor_DN
Plscr1	Tumor_DN
Vtcn1	Tumor_DN
Mid2	Tumor_DN
Slc22a15	Tumor_DN
Ppp2r2b	Tumor_DN
Syt5	Tumor_DN
Arpc5	Tumor_DN
Ifngr2	Tumor_DN
Apobec3	Tumor_DN
Slco3a1	Tumor_DN
Gm6658	Tumor_DN
Htr1b	Tumor_DN
Hmgcs2	Tumor_DN
Pex11g	Tumor_DN
Camk2n1	Tumor_DN
Col7a1	Tumor_DN
Rasgef1b	Tumor_DN
Itgb4	Tumor_DN
Tmc4	Tumor_DN
Trpm4	Tumor_DN
Arhgef5	Tumor_DN
F11r	Tumor_DN
Hist1h1c	Tumor_DN
Slc35d2	Tumor_DN
Sdc4	Tumor_DN
Bmx	Tumor_DN
Slc17a9	Tumor_DN
Cyb5a	Tumor_DN
Dlgap1	Tumor_DN
Tpmt	Tumor_DN
Elmo3	Tumor_DN
Tgfa	Tumor_DN
Sh3yl1	Tumor_DN
Slc25a35	Tumor_DN
9230112J17Rik	Tumor_DN
Rnf144b	Tumor_DN
Me3	Tumor_DN
Prr15	Tumor_DN
Bfsp1	Tumor_DN
Nxnl2	Tumor_DN
Anxa13	Tumor_DN
Chrm3	Tumor_DN
4921531C22Rik	Tumor_DN
Adra2a	Tumor_DN
Col4a4	Tumor_DN
Strip2	Tumor_DN
Egfl6	Tumor_DN
Dpp4	Tumor_DN
Nkx2-2	Tumor_DN
1700020L24Rik	Tumor_DN
Adcy2	Tumor_DN
Pgm5	Tumor_DN
Cabcoco1	Tumor_DN
Gm20703	Tumor_DN
2210417A02Rik	Tumor_DN
9330162012Rik	Tumor_DN
Id4	Tumor_DN
Ceacam10	Tumor_DN
Panct2	Tumor_DN
Rncr4	Tumor_DN
Chga	Tumor_DN
E330011O21Rik	Tumor_DN
Myl7	Tumor_DN
Ly6g6d	Tumor_DN
Selenbp2	Tumor_DN
Slc18a1	Tumor_DN
Phldb3	Tumor_DN
Trim29	Tumor_DN
Gstk1	Tumor_DN
Yipf1	Tumor_DN
Ethe1	Tumor_DN
Hint3	Tumor_DN
Kcnq1	Tumor_DN
Rflnb	Tumor_DN
Paqr4	Tumor_DN
Paqr7	Tumor_DN
Fmo5	Tumor_DN
Gstt3	Tumor_DN
Cyp2j6	Tumor_DN
Tmem246	Tumor_DN
Thrb	Tumor_DN
Rab3d	Tumor_DN
Sri	Tumor_DN
Suox	Tumor_DN
Sytl1	Tumor_DN
Tmem62	Tumor_DN
Ces2g	Tumor_DN
Il18	Tumor_DN
Akr1c13	Tumor_DN
Smim24	Tumor_DN
Eepd1	Tumor_DN
Qsox1	Tumor_DN
Naprt	Tumor_DN
Cd82	Tumor_DN
Cotl1	Tumor_DN
Clu	Tumor_DN
Lynx1	Tumor_DN
Hpgd	Tumor_DN
Rgl3	Tumor_DN
Lbh	Tumor_DN
Serpinb1a	Tumor_DN
Krt18	Tumor_DN
Gsta4	Tumor_DN
Slc7a4	Tumor_DN
Tmem8	Tumor_DN
Kcnk6	Tumor_DN
Slc9a3r1	Tumor_DN
Fcho1	Tumor_DN
Tmem51	Tumor_DN
Crip1	Tumor_DN
Slamf9	Tumor_DN
Stxbp2	Tumor_DN
Arrdc1	Tumor_DN
Htatip2	Tumor_DN
Cyb561	Tumor_DN
Mapk13	Tumor_DN
Cltb	Tumor_DN
Evpl	Tumor_DN
Cgref1	Tumor_DN
Cnksr1	Tumor_DN
Cracr2b	Tumor_DN
Vamp8	Tumor_DN
Gstt2	Tumor_DN
Stap2	Tumor_DN
Krtcap3	Tumor_DN
Sigirr	Tumor_DN
Cdc42ep5	Tumor_DN
Micall2	Tumor_DN
Lipc	Tumor_DN
Gm33424	Tumor_DN
Ndufaf3	Tumor_DN
Stmn3	Tumor_DN
Cdcp1	Tumor_DN
Tox	Tumor_DN
Aldh3a1	Tumor_DN
Cybrd1	Tumor_DN
Ldhd	Tumor_DN
Ociad2	Tumor_DN
Sh2d4a	Tumor_DN
Chchd10	Tumor_DN
Spint2	Tumor_DN
Serpinb5	Tumor_DN
Elovl7	Tumor_DN
Gmds	Tumor_DN
Ffar2	Tumor_DN
Tpsab1	Tumor_DN
Slc44a3	Tumor_DN
Tmem171	Tumor_DN
Plek2	Tumor_DN
Sel1l3	Tumor_DN
Ntn4	Tumor_DN
F2rl1	Tumor_DN
Frk	Tumor_DN
Anxa4	Tumor_DN
Fam83f	Tumor_DN
2310030G06Rik	Tumor_DN
Tmem125	Tumor_DN
Cmbl	Tumor_DN
Creb3l4	Tumor_DN
Gm38910	Tumor_DN
Mansc1	Tumor_DN
Ggh	Tumor_DN
Myl12b	Tumor_DN
Abhd3	Tumor_DN
Tmem220	Tumor_DN
Ripply3	Tumor_DN
Tspan13	Tumor_DN
Alcam	Tumor_DN
Eya2	Tumor_DN
Bend7	Tumor_DN
Cyp2b10	Tumor_DN
Park2	Tumor_DN
Gramd1c	Tumor_DN
Tmem50b	Tumor_DN
Gpr160	Tumor_DN
Retreg1	Tumor_DN
Arfgef3	Tumor_DN
Ezr	Tumor_DN
Atp1b1	Tumor_DN
Mfsd6	Tumor_DN
Tff3	Tumor_DN
Asb12	Tumor_DN
Inmt	Tumor_DN
Gm17322	Tumor_DN
Pla2g2f	Tumor_DN
Gm15743	Tumor_DN
Gm5678	Tumor_DN
Itln1	Tumor_DN
AC154452.1	Tumor_DN
Ly6h	Tumor_DN
Calcb	Tumor_DN
Gm32926	Tumor_DN
A230065N10Rik	Tumor_DN
Gm7049	Tumor_DN
Lrrtm3	Tumor_DN
Arx	Tumor_DN
Fev	Tumor_DN
Gm12409	Tumor_DN
AC130711.1	Tumor_DN
Ms4a2	Tumor_DN
Ninj2	Tumor_DN
Endou	Tumor_DN
Ceacam19	Tumor_DN
Slc34a2	Tumor_DN
Pglyrp4	Tumor_DN
Fam19a4	Tumor_DN
Trpv3	Tumor_DN
Mt3	Tumor_DN
Cacna2d4	Tumor_DN
Foxl1	Tumor_DN
Dapl1	Tumor_DN
Ces1b	Tumor_DN
Tgm3	Tumor_DN
Trpv6	Tumor_DN
Kcnmb2	Tumor_DN
Rab3c	Tumor_DN
Rundc3a	Tumor_DN
Mapk8ip2	Tumor_DN
Scg3	Tumor_DN
Tfap2a	Tumor_DN
Cnpy1	Tumor_DN
Grin1	Tumor_DN
Blcap	Tumor_DN
Nalcn	Tumor_DN
Btg2	Tumor_DN
Rgs17	Tumor_DN
Pnmal1	Tumor_DN
Slc27a2	Tumor_DN
Slc7a14	Tumor_DN
Syt4	Tumor_DN
Snap25	Tumor_DN
Unc80	Tumor_DN
Actl6b	Tumor_DN
Esrrb	Tumor_DN
Ccdc92b	Tumor_DN
Snx33	Tumor_DN
Gm15984	Tumor_DN
Gdap1	Tumor_DN
Rimbp2	Tumor_DN
Gm32742	Tumor_DN
Ubxn10	Tumor_DN
Cracr2a	Tumor_DN
Tecpr1	Tumor_DN
Gm8566	Tumor_DN
Samd10	Tumor_DN
Gm4032	Tumor_DN
Cyp2f2	Tumor_DN
Igfals	Tumor_DN
Gsdma	Tumor_DN
Tmprss11d	Tumor_DN
Tmprss13	Tumor_DN
Pkp1	Tumor_DN
Asprv1	Tumor_DN
Tacstd2	Tumor_DN
Krt17	Tumor_DN
Ano9	Tumor_DN
Plch2	Tumor_DN
Pclo	Tumor_DN
AC125351.1	Tumor_DN
Cldn8	Tumor_DN
Krt6a	Tumor_DN
Arhgef38	Tumor_DN
Prom2	Tumor_DN
Dab1	Tumor_DN
Elf5	Tumor_DN
Dok7	Tumor_DN
Ildr1	Tumor_DN
Marveld3	Tumor_DN
Gm26641	Tumor_DN
Adig	Tumor_DN
Gm15915	Tumor_DN
A2ml1	Tumor_DN
Adcy8	Tumor_DN
Amt	Tumor_DN
Bspry	Tumor_DN
Golga7b	Tumor_DN
Kcnk16	Tumor_DN
Gm42693	Tumor_DN
Aldh1a7	Tumor_DN
Barx2	Tumor_DN
Igsf11	Tumor_DN
Slc12a8	Tumor_DN
Tgm5	Tumor_DN
Mctp2	Tumor_DN
St18	Tumor_DN
Cldn4	Tumor_DN
Cldn7	Tumor_DN
Hebp2	Tumor_DN
Blnk	Tumor_DN
Dsc3	Tumor_DN
Pglyrp1	Tumor_DN
Usp18	Tumor_DN
Fbxo44	MSS_DN
Lpar2	MSS_DN
Als2cl	MSS_DN
Tmie	MSS_DN
Myrip	MSS_DN
Wfdc1	MSS_DN
Ech1	MSS_DN
Coq8a	MSS_DN
Fn3k	MSS_DN
[truncated: 9,369 more rows]

## Sheet: Sup. Table 2
Supplementary Table 2. Complete list of GSEA pathway predictions and enrichment scores for GS EPO-GEMM and human tumors vs. normal stomach (related to Fig. 4B).
Pathway	Mouse_MAPC_vs_Normal	Human_GS_vs_Normal	mean_padj	Group	DB
c2_biocarta BIOCARTA_AKT_PATHWAY	-1.89556	-1.21776	0.802998	Both_DN	Biocarta
c2_biocarta BIOCARTA_ARAP_PATHWAY	-1.78971	0	0.564019	Zeros	Biocarta
c2_biocarta BIOCARTA_AT1R_PATHWAY	-1.97802	-1.34926	0.836101	Both_DN	Biocarta
c2_biocarta BIOCARTA_BIOPEPTIDES_PATHWAY	-1.98315	-1.0879	0.773337	Both_DN	Biocarta
c2_biocarta BIOCARTA_CASPASE_PATHWAY	-0.72704	0	0.0432979	Zeros	Biocarta
c2_biocarta BIOCARTA_CERAMIDE_PATHWAY	-1.77736	-0.877535	0.655542	Both_DN	Biocarta
c2_biocarta BIOCARTA_DEATH_PATHWAY	-1.72628	0	0.521722	Zeros	Biocarta
c2_biocarta BIOCARTA_ECM_PATHWAY	-2.24155	-1.36105	0.827985	Both_DN	Biocarta
c2_biocarta BIOCARTA_EGF_PATHWAY	-1.78073	-0.90182	0.654105	Both_DN	Biocarta
c2_biocarta BIOCARTA_FAS_PATHWAY	-1.0472	0	0.151056	Zeros	Biocarta
c2_biocarta BIOCARTA_GH_PATHWAY	-2.13644	-1.45012	0.810614	Both_DN	Biocarta
c2_biocarta BIOCARTA_GLEEVEC_PATHWAY	-1.99241	0	0.602334	Zeros	Biocarta
c2_biocarta BIOCARTA_HCMV_PATHWAY	-2.10918	0	0.592796	Zeros	Biocarta
c2_biocarta BIOCARTA_HIVNEF_PATHWAY	-1.39743	0	0.314569	Zeros	Biocarta
c2_biocarta BIOCARTA_MAL_PATHWAY	-1.85263	-0.774021	0.630038	Both_DN	Biocarta
c2_biocarta BIOCARTA_MET_PATHWAY	-1.81323	-1.58859	0.837244	Both_DN	Biocarta
c2_biocarta BIOCARTA_NFKB_PATHWAY	-1.7898	0	0.553635	Zeros	Biocarta
c2_biocarta BIOCARTA_NKCELLS_PATHWAY	-1.9406	0	0.653843	Zeros	Biocarta
c2_biocarta BIOCARTA_NUCLEARRS_PATHWAY	-2.09157	-1.29373	0.825518	Both_DN	Biocarta
c2_biocarta BIOCARTA_PGC1A_PATHWAY	-1.92793	-1.18673	0.84422	Both_DN	Biocarta
c2_biocarta BIOCARTA_PPARA_PATHWAY	-1.95355	-2.37315	1.44684	Both_DN	Biocarta
c2_biocarta BIOCARTA_PROTEASOME_PATHWAY	-1.02557	0	0.149574	Zeros	Biocarta
c2_biocarta BIOCARTA_PTEN_PATHWAY	-2.02422	-1.57572	0.886419	Both_DN	Biocarta
c2_biocarta BIOCARTA_PYK2_PATHWAY	-1.95292	-1.55481	0.952388	Both_DN	Biocarta
c2_biocarta BIOCARTA_RAS_PATHWAY	-2.30201	-1.12919	0.750352	Both_DN	Biocarta
c2_biocarta BIOCARTA_STRESS_PATHWAY	-1.79505	0	0.548907	Zeros	Biocarta
c2_biocarta BIOCARTA_TFF_PATHWAY	-1.96708	-1.58881	0.892542	Both_DN	Biocarta
c2_biocarta BIOCARTA_TNFR1_PATHWAY	-1.0171	0	0.150214	Zeros	Biocarta
c2_biocarta BIOCARTA_TPO_PATHWAY	-2.02219	-1.20996	0.79643	Both_DN	Biocarta
c2_biocarta_UP BIOCARTA_ARAP_PATHWAY	0	1.6341	0.462315	Zeros	Biocarta
c2_biocarta_UP BIOCARTA_ARF_PATHWAY	1.92142	1.71693	1.24362	Both_UP	Biocarta
c2_biocarta_UP BIOCARTA_ATRBRCA_PATHWAY	3.14875	3.01687	5.69657	Both_UP	Biocarta
c2_biocarta_UP BIOCARTA_CARM_ER_PATHWAY	1.73977	1.06772	0.655979	Both_UP	Biocarta
c2_biocarta_UP BIOCARTA_CASPASE_PATHWAY	0	2.14384	0.929915	Zeros	Biocarta
c2_biocarta_UP BIOCARTA_CELLCYCLE_PATHWAY	2.18268	2.4338	2.24945	Both_UP	Biocarta
c2_biocarta_UP BIOCARTA_CSK_PATHWAY	0	2.08244	0.885	Zeros	Biocarta
c2_biocarta_UP BIOCARTA_CTLA4_PATHWAY	0	2.57536	1.54267	Zeros	Biocarta
c2_biocarta_UP BIOCARTA_DEATH_PATHWAY	0	1.71615	0.531043	Zeros	Biocarta
c2_biocarta_UP BIOCARTA_EFP_PATHWAY	1.50422	1.84138	1.03264	Both_UP	Biocarta
c2_biocarta_UP BIOCARTA_ETS_PATHWAY	2.16924	1.07015	1.07226	Both_UP	Biocarta
c2_biocarta_UP BIOCARTA_FAS_PATHWAY	0	1.79292	0.588854	Zeros	Biocarta
c2_biocarta_UP BIOCARTA_G1_PATHWAY	2.9591	2.65194	4.5769	Both_UP	Biocarta
c2_biocarta_UP BIOCARTA_G2_PATHWAY	1.70716	2.09546	1.42257	Both_UP	Biocarta
c2_biocarta_UP BIOCARTA_GLEEVEC_PATHWAY	0	1.01908	0.11467	Zeros	Biocarta
c2_biocarta_UP BIOCARTA_HCMV_PATHWAY	0	0.886635	0.0709291	Zeros	Biocarta
c2_biocarta_UP BIOCARTA_HIVNEF_PATHWAY	0	1.9015	0.695183	Zeros	Biocarta
c2_biocarta_UP BIOCARTA_IL12_PATHWAY	0	3.03952	2.84829	Zeros	Biocarta
c2_biocarta_UP BIOCARTA_INFLAM_PATHWAY	1.46581	2.33998	1.56858	Both_UP	Biocarta
c2_biocarta_UP BIOCARTA_LAIR_PATHWAY	0	2.62159	1.66944	Zeros	Biocarta
c2_biocarta_UP BIOCARTA_MCM_PATHWAY	3.09758	0	2.84829	Zeros	Biocarta
c2_biocarta_UP BIOCARTA_NFKB_PATHWAY	0	1.3389	0.270137	Zeros	Biocarta
c2_biocarta_UP BIOCARTA_NKCELLS_PATHWAY	0	1.38756	0.30516	Zeros	Biocarta
c2_biocarta_UP BIOCARTA_NKT_PATHWAY	1.72745	3.35436	3.38967	Both_UP	Biocarta
c2_biocarta_UP BIOCARTA_NO2IL12_PATHWAY	0	3.08993	2.84829	Zeros	Biocarta
c2_biocarta_UP BIOCARTA_P53_PATHWAY	2.16524	2.08108	1.88594	Both_UP	Biocarta
c2_biocarta_UP BIOCARTA_PROTEASOME_PATHWAY	0	1.99687	0.803035	Zeros	Biocarta
c2_biocarta_UP BIOCARTA_STRESS_PATHWAY	0	0.849855	0.0561674	Zeros	Biocarta
c2_biocarta_UP BIOCARTA_TH1TH2_PATHWAY	0	2.26666	1.098	Zeros	Biocarta
c2_biocarta_UP BIOCARTA_TNFR1_PATHWAY	0	1.73639	0.532187	Zeros	Biocarta
c2_biocarta_UP BIOCARTA_VDR_PATHWAY	1.94312	0.96133	0.8039	Both_UP	Biocarta
c2_kegg KEGG_ALDOSTERONE_REGULATED_SODIUM_REABSORPTION	-2.4821	-1.55073	2.03736	Both_DN	KEGG
c2_kegg KEGG_ALLOGRAFT_REJECTION	-1.20161	0	0.284513	Zeros	KEGG
c2_kegg KEGG_ALZHEIMERS_DISEASE	-6.28049	-3.6941	5.69657	Both_DN	KEGG
c2_kegg KEGG_AMYOTROPHIC_LATERAL_SCLEROSIS_ALS	-2.31231	-1.09483	1.4968	Both_DN	KEGG
c2_kegg KEGG_ANTIGEN_PROCESSING_AND_PRESENTATION	-1.47152	0	0.464172	Zeros	KEGG
c2_kegg KEGG_ARACHIDONIC_ACID_METABOLISM	-2.36534	-1.35549	1.7236	Both_DN	KEGG
c2_kegg KEGG_ARGININE_AND_PROLINE_METABOLISM	0	-1.97126	0.860453	Zeros	KEGG
c2_kegg KEGG_ARRHYTHMOGENIC_RIGHT_VENTRICULAR_CARDIOMYOPATHY_ARVC	-1.52502	-2.33958	1.79772	Both_DN	KEGG
c2_kegg KEGG_ASCORBATE_AND_ALDARATE_METABOLISM	0	-2.58519	1.69856	Zeros	KEGG
c2_kegg KEGG_AUTOIMMUNE_THYROID_DISEASE	-1.14807	0	0.251285	Zeros	KEGG
c2_kegg KEGG_BUTANOATE_METABOLISM	-2.49508	-1.44404	1.95044	Both_DN	KEGG
c2_kegg KEGG_CALCIUM_SIGNALING_PATHWAY	-1.56747	-3.16801	2.69295	Both_DN	KEGG
c2_kegg KEGG_CARDIAC_MUSCLE_CONTRACTION	-3.00001	-2.72409	3.97979	Both_DN	KEGG
c2_kegg KEGG_CHEMOKINE_SIGNALING_PATHWAY	-1.03179	0	0.187639	Zeros	KEGG
c2_kegg KEGG_CITRATE_CYCLE_TCA_CYCLE	-3.11883	-2.90176	4.11157	Both_DN	KEGG
c2_kegg KEGG_CYTOSOLIC_DNA_SENSING_PATHWAY	-0.707938	0	0.0388116	Zeros	KEGG
c2_kegg KEGG_DILATED_CARDIOMYOPATHY	-1.4659	-2.20645	1.6137	Both_DN	KEGG
c2_kegg KEGG_DRUG_METABOLISM_CYTOCHROME_P450	-3.6158	-3.89708	5.69657	Both_DN	KEGG
c2_kegg KEGG_DRUG_METABOLISM_OTHER_ENZYMES	-1.76052	-2.20884	1.84566	Both_DN	KEGG
c2_kegg KEGG_ENDOCYTOSIS	-2.8614	-0.918835	2.15666	Both_DN	KEGG
c2_kegg KEGG_EPITHELIAL_CELL_SIGNALING_IN_HELICOBACTER_PYLORI_INFECTION	-2.69892	0	1.77838	Zeros	KEGG
c2_kegg KEGG_ETHER_LIPID_METABOLISM	-2.35968	0	1.37155	Zeros	KEGG
c2_kegg KEGG_FATTY_ACID_METABOLISM	-3.351	-2.34085	4.12916	Both_DN	KEGG
c2_kegg KEGG_GLUTATHIONE_METABOLISM	-2.93056	-1.29951	2.42892	Both_DN	KEGG
c2_kegg KEGG_GLYCEROPHOSPHOLIPID_METABOLISM	-2.56419	-1.13629	1.8168	Both_DN	KEGG
c2_kegg KEGG_GLYCINE_SERINE_AND_THREONINE_METABOLISM	0	-2.29012	1.217	Zeros	KEGG
c2_kegg KEGG_GLYCOSYLPHOSPHATIDYLINOSITOL_GPI_ANCHOR_BIOSYNTHESIS	-2.38497	0	1.38586	Zeros	KEGG
c2_kegg KEGG_GNRH_SIGNALING_PATHWAY	-2.37456	-1.74925	2.03126	Both_DN	KEGG
c2_kegg KEGG_GRAFT_VERSUS_HOST_DISEASE	-1.31649	0	0.349775	Zeros	KEGG
c2_kegg KEGG_HUNTINGTONS_DISEASE	-4.45832	-2.90867	4.86642	Both_DN	KEGG
c2_kegg KEGG_HYPERTROPHIC_CARDIOMYOPATHY_HCM	-1.77343	-2.40548	2.07889	Both_DN	KEGG
c2_kegg KEGG_LONG_TERM_POTENTIATION	-2.1636	-2.71319	3.03461	Both_DN	KEGG
c2_kegg KEGG_LYSOSOME	-3.2552	0	2.19766	Zeros	KEGG
c2_kegg KEGG_METABOLISM_OF_XENOBIOTICS_BY_CYTOCHROME_P450	-3.88002	-4.23405	5.69657	Both_DN	KEGG
c2_kegg KEGG_NATURAL_KILLER_CELL_MEDIATED_CYTOTOXICITY	-0.725413	0	0.0426407	Zeros	KEGG
c2_kegg KEGG_NEUROACTIVE_LIGAND_RECEPTOR_INTERACTION	-1.16917	-3.93063	3.11104	Both_DN	KEGG
c2_kegg KEGG_OLFACTORY_TRANSDUCTION	-1.32817	-2.6048	2.0727	Both_DN	KEGG
c2_kegg KEGG_OTHER_GLYCAN_DEGRADATION	-2.42566	0	1.44745	Zeros	KEGG
c2_kegg KEGG_OXIDATIVE_PHOSPHORYLATION	-7.12196	-3.75239	5.69657	Both_DN	KEGG
c2_kegg KEGG_PARKINSONS_DISEASE	-6.15345	-4.28321	5.69657	Both_DN	KEGG
c2_kegg KEGG_PENTOSE_AND_GLUCURONATE_INTERCONVERSIONS	0	-2.17006	1.11065	Zeros	KEGG
c2_kegg KEGG_PEROXISOME	-4.50664	-3.028	5.05183	Both_DN	KEGG
c2_kegg KEGG_PPAR_SIGNALING_PATHWAY	-3.47351	-2.91587	4.84752	Both_DN	KEGG
c2_kegg KEGG_PROPANOATE_METABOLISM	-3.07822	-2.41857	3.47399	Both_DN	KEGG
c2_kegg KEGG_PROXIMAL_TUBULE_BICARBONATE_RECLAMATION	-1.08257	-2.23703	1.38015	Both_DN	KEGG
c2_kegg KEGG_PYRUVATE_METABOLISM	-2.22579	-2.23498	2.37549	Both_DN	KEGG
c2_kegg KEGG_RETINOL_METABOLISM	-2.7251	-3.25949	3.93144	Both_DN	KEGG
c2_kegg KEGG_SNARE_INTERACTIONS_IN_VESICULAR_TRANSPORT	-2.34325	-1.36437	1.70471	Both_DN	KEGG
c2_kegg KEGG_SPHINGOLIPID_METABOLISM	-3.3375	-0.823295	2.92028	Both_DN	KEGG
c2_kegg KEGG_STARCH_AND_SUCROSE_METABOLISM	-1.53246	-2.26963	1.7029	Both_DN	KEGG
c2_kegg KEGG_STEROID_HORMONE_BIOSYNTHESIS	-1.84627	-2.48287	2.24984	Both_DN	KEGG
c2_kegg KEGG_T_CELL_RECEPTOR_SIGNALING_PATHWAY	-1.63945	0	0.596535	Zeros	KEGG
c2_kegg KEGG_TYPE_I_DIABETES_MELLITUS	-0.919659	0	0.124152	Zeros	KEGG
c2_kegg KEGG_VALINE_LEUCINE_AND_ISOLEUCINE_DEGRADATION	-4.37219	-3.06196	5.02895	Both_DN	KEGG
c2_kegg KEGG_VASCULAR_SMOOTH_MUSCLE_CONTRACTION	-1.12236	-2.71678	2.12464	Both_DN	KEGG
c2_kegg KEGG_VIBRIO_CHOLERAE_INFECTION	-2.52647	0	1.54956	Zeros	KEGG
c2_kegg KEGG_VIRAL_MYOCARDITIS	-1.03833	0	0.189772	Zeros	KEGG
c2_kegg_UP KEGG_ALLOGRAFT_REJECTION	0	3.9601	2.84829	Zeros	KEGG
c2_kegg_UP KEGG_AMINOACYL_TRNA_BIOSYNTHESIS	1.00894	2.6283	1.93945	Both_UP	KEGG
c2_kegg_UP KEGG_ANTIGEN_PROCESSING_AND_PRESENTATION	0	3.18303	2.84829	Zeros	KEGG
c2_kegg_UP KEGG_ARGININE_AND_PROLINE_METABOLISM	1.72314	0	0.621637	Zeros	KEGG
c2_kegg_UP KEGG_ASTHMA	0	2.80198	2.05256	Zeros	KEGG
c2_kegg_UP KEGG_AUTOIMMUNE_THYROID_DISEASE	0	3.46433	2.84829	Zeros	KEGG
c2_kegg_UP KEGG_BASAL_CELL_CARCINOMA	2.52146	0.940905	1.6569	Both_UP	KEGG
c2_kegg_UP KEGG_BASAL_TRANSCRIPTION_FACTORS	2.02286	1.5296	1.44647	Both_UP	KEGG
c2_kegg_UP KEGG_BASE_EXCISION_REPAIR	3.10075	2.60033	4.60747	Both_UP	KEGG
c2_kegg_UP KEGG_CELL_ADHESION_MOLECULES_CAMS	1.38773	3.15474	3.1853	Both_UP	KEGG
c2_kegg_UP KEGG_CELL_CYCLE	4.82309	3.45325	5.69657	Both_UP	KEGG
c2_kegg_UP KEGG_CHEMOKINE_SIGNALING_PATHWAY	0	2.29435	1.35758	Zeros	KEGG
c2_kegg_UP KEGG_CYTOKINE_CYTOKINE_RECEPTOR_INTERACTION	1.3982	4.50035	3.18733	Both_UP	KEGG
c2_kegg_UP KEGG_CYTOSOLIC_DNA_SENSING_PATHWAY	0	2.44789	1.5472	Zeros	KEGG
c2_kegg_UP KEGG_DNA_REPLICATION	4.27827	3.57288	5.69657	Both_UP	KEGG
c2_kegg_UP KEGG_ECM_RECEPTOR_INTERACTION	2.27609	1.91795	2.11036	Both_UP	KEGG
c2_kegg_UP KEGG_EPITHELIAL_CELL_SIGNALING_IN_HELICOBACTER_PYLORI_INFECTION	0	1.031	0.170042	Zeros	KEGG
c2_kegg_UP KEGG_ETHER_LIPID_METABOLISM	0	0.831112	0.0846413	Zeros	KEGG
c2_kegg_UP KEGG_GLYCINE_SERINE_AND_THREONINE_METABOLISM	1.32558	0	0.31791	Zeros	KEGG
c2_kegg_UP KEGG_GLYCOSYLPHOSPHATIDYLINOSITOL_GPI_ANCHOR_BIOSYNTHESIS	0	0.953542	0.137372	Zeros	KEGG
c2_kegg_UP KEGG_GRAFT_VERSUS_HOST_DISEASE	0	3.46963	2.84829	Zeros	KEGG
c2_kegg_UP KEGG_HEDGEHOG_SIGNALING_PATHWAY	1.96995	1.15752	1.11612	Both_UP	KEGG
c2_kegg_UP KEGG_HEMATOPOIETIC_CELL_LINEAGE	1.02517	3.78828	2.99908	Both_UP	KEGG
c2_kegg_UP KEGG_HOMOLOGOUS_RECOMBINATION	2.96636	2.31633	3.5147	Both_UP	KEGG
c2_kegg_UP KEGG_INTESTINAL_IMMUNE_NETWORK_FOR_IGA_PRODUCTION	1.36194	2.48523	1.93099	Both_UP	KEGG
c2_kegg_UP KEGG_LEISHMANIA_INFECTION	0.782632	3.28477	2.90196	Both_UP	KEGG
c2_kegg_UP KEGG_LYSOSOME	0	2.85051	2.04142	Zeros	KEGG
c2_kegg_UP KEGG_MISMATCH_REPAIR	3.32683	2.16127	3.99879	Both_UP	KEGG
c2_kegg_UP KEGG_NATURAL_KILLER_CELL_MEDIATED_CYTOTOXICITY	0	3.37856	2.84829	Zeros	KEGG
c2_kegg_UP KEGG_NUCLEOTIDE_EXCISION_REPAIR	2.90706	2.32964	3.46597	Both_UP	KEGG
c2_kegg_UP KEGG_ONE_CARBON_POOL_BY_FOLATE	2.55148	1.35565	1.90783	Both_UP	KEGG
c2_kegg_UP KEGG_OOCYTE_MEIOSIS	2.12712	1.15749	1.28204	Both_UP	KEGG
c2_kegg_UP KEGG_OTHER_GLYCAN_DEGRADATION	0	1.26732	0.301654	Zeros	KEGG
c2_kegg_UP KEGG_P53_SIGNALING_PATHWAY	2.16086	2.91208	3.29349	Both_UP	KEGG
c2_kegg_UP KEGG_PATHWAYS_IN_CANCER	1.95907	1.43231	1.30332	Both_UP	KEGG
c2_kegg_UP KEGG_PRIMARY_IMMUNODEFICIENCY	1.41582	3.06248	2.66802	Both_UP	KEGG
c2_kegg_UP KEGG_PROGESTERONE_MEDIATED_OOCYTE_MATURATION	2.08871	1.53373	1.51686	Both_UP	KEGG
c2_kegg_UP KEGG_PROTEASOME	1.6498	3.02587	2.9001	Both_UP	KEGG
c2_kegg_UP KEGG_PURINE_METABOLISM	2.31819	1.60315	1.84614	Both_UP	KEGG
c2_kegg_UP KEGG_PYRIMIDINE_METABOLISM	2.47667	2.20545	2.70986	Both_UP	KEGG
c2_kegg_UP KEGG_RIBOSOME	4.57033	3.03589	5.18341	Both_UP	KEGG
c2_kegg_UP KEGG_RNA_DEGRADATION	3.08654	2.39707	4.31536	Both_UP	KEGG
c2_kegg_UP KEGG_RNA_POLYMERASE	2.42921	1.69034	2.06145	Both_UP	KEGG
c2_kegg_UP KEGG_SPLICEOSOME	5.67943	4.17317	5.69657	Both_UP	KEGG
c2_kegg_UP KEGG_SYSTEMIC_LUPUS_ERYTHEMATOSUS	1.83952	3.46345	3.59604	Both_UP	KEGG
c2_kegg_UP KEGG_T_CELL_RECEPTOR_SIGNALING_PATHWAY	0	2.38514	1.46646	Zeros	KEGG
c2_kegg_UP KEGG_TYPE_I_DIABETES_MELLITUS	0	3.73916	2.84829	Zeros	KEGG
c2_kegg_UP KEGG_VIBRIO_CHOLERAE_INFECTION	0	1.05365	0.181661	Zeros	KEGG
c2_kegg_UP KEGG_VIRAL_MYOCARDITIS	0	2.65656	1.82019	Zeros	KEGG
HALLMARK HALLMARK_ADIPOGENESIS	-5.12196	-4.61572	5.69657	Both_DN	HALLMARK
HALLMARK HALLMARK_ANDROGEN_RESPONSE	-2.89077	-1.43663	3.28068	Both_DN	HALLMARK
HALLMARK HALLMARK_APICAL_JUNCTION	0	-0.763595	0.046954	Zeros	HALLMARK
HALLMARK HALLMARK_APICAL_SURFACE	-1.9045	0	0.919506	Zeros	HALLMARK
HALLMARK HALLMARK_APOPTOSIS	-2.2052	0	1.27251	Zeros	HALLMARK
HALLMARK HALLMARK_BILE_ACID_METABOLISM	-3.84577	-4.2622	5.69657	Both_DN	HALLMARK
HALLMARK HALLMARK_CHOLESTEROL_HOMEOSTASIS	-2.84217	-2.18832	3.39476	Both_DN	HALLMARK
HALLMARK HALLMARK_COAGULATION	-1.24784	0	0.320759	Zeros	HALLMARK
HALLMARK HALLMARK_COMPLEMENT	-1.79372	0	0.810533	Zeros	HALLMARK
HALLMARK HALLMARK_ESTROGEN_RESPONSE_EARLY	-3.5235	-0.920519	2.94703	Both_DN	HALLMARK
HALLMARK HALLMARK_ESTROGEN_RESPONSE_LATE	-3.98205	-1.09427	3.04385	Both_DN	HALLMARK
HALLMARK HALLMARK_FATTY_ACID_METABOLISM	-4.97911	-3.46902	5.69657	Both_DN	HALLMARK
HALLMARK HALLMARK_GLYCOLYSIS	-1.62296	0	0.631437	Zeros	HALLMARK
HALLMARK HALLMARK_HEME_METABOLISM	-2.73412	-3.14915	5.07855	Both_DN	HALLMARK
HALLMARK HALLMARK_IL2_STAT5_SIGNALING	-1.22692	0	0.311624	Zeros	HALLMARK
HALLMARK HALLMARK_INTERFERON_ALPHA_RESPONSE	-3.77773	0	2.84829	Zeros	HALLMARK
HALLMARK HALLMARK_INTERFERON_GAMMA_RESPONSE	-2.19614	0	1.27996	Zeros	HALLMARK
HALLMARK HALLMARK_KRAS_SIGNALING_DN	-2.63686	-2.09073	3.074	Both_DN	HALLMARK
HALLMARK HALLMARK_MYOGENESIS	-1.07712	-3.54722	3.06336	Both_DN	HALLMARK
HALLMARK HALLMARK_OXIDATIVE_PHOSPHORYLATION	-7.15642	-4.78511	5.69657	Both_DN	HALLMARK
HALLMARK HALLMARK_P53_PATHWAY	-1.9043	0	0.930644	Zeros	HALLMARK
HALLMARK HALLMARK_PANCREAS_BETA_CELLS	-1.5203	-1.35884	0.916547	Both_DN	HALLMARK
HALLMARK HALLMARK_PEROXISOME	-3.05551	-2.2954	4.17329	Both_DN	HALLMARK
HALLMARK HALLMARK_PI3K_AKT_MTOR_SIGNALING	-2.17137	0	1.26411	Zeros	HALLMARK
HALLMARK HALLMARK_PROTEIN_SECRETION	-4.54531	-1.73675	3.55427	Both_DN	HALLMARK
HALLMARK HALLMARK_REACTIVE_OXYGEN_SPECIES_PATHWAY	-2.7948	-0.794855	2.26271	Both_DN	HALLMARK
HALLMARK HALLMARK_TNFA_SIGNALING_VIA_NFKB	-1.32205	0	0.366551	Zeros	HALLMARK
HALLMARK HALLMARK_UV_RESPONSE_DN	-1.25539	-2.01337	1.3378	Both_DN	HALLMARK
HALLMARK HALLMARK_UV_RESPONSE_UP	-1.60954	-0.750224	0.678406	Both_DN	HALLMARK
HALLMARK HALLMARK_XENOBIOTIC_METABOLISM	-3.41923	-3.48481	5.69657	Both_DN	HALLMARK
HALLMARK_UP HALLMARK_ALLOGRAFT_REJECTION	1.72344	6.13118	3.53386	Both_UP	HALLMARK
HALLMARK_UP HALLMARK_ANGIOGENESIS	1.18651	2.01211	1.33975	Both_UP	HALLMARK
HALLMARK_UP HALLMARK_APICAL_JUNCTION	1.68231	0	0.660344	Zeros	HALLMARK
HALLMARK_UP HALLMARK_APICAL_SURFACE	0	1.16291	0.25915	Zeros	HALLMARK
HALLMARK_UP HALLMARK_APOPTOSIS	0	1.24442	0.311626	Zeros	HALLMARK
HALLMARK_UP HALLMARK_COAGULATION	0	2.12243	1.20482	Zeros	HALLMARK
HALLMARK_UP HALLMARK_COMPLEMENT	0	1.98832	1.03001	Zeros	HALLMARK
HALLMARK_UP HALLMARK_DNA_REPAIR	2.82341	2.87738	4.85317	Both_UP	HALLMARK
HALLMARK_UP HALLMARK_E2F_TARGETS	8.7295	7.14459	5.69657	Both_UP	HALLMARK
HALLMARK_UP HALLMARK_EPITHELIAL_MESENCHYMAL_TRANSITION	4.25768	3.37623	5.69657	Both_UP	HALLMARK
HALLMARK_UP HALLMARK_G2M_CHECKPOINT	7.10052	5.70389	5.69657	Both_UP	HALLMARK
HALLMARK_UP HALLMARK_GLYCOLYSIS	0	0.879625	0.103303	Zeros	HALLMARK
HALLMARK_UP HALLMARK_HEDGEHOG_SIGNALING	1.65435	1.01324	0.813386	Both_UP	HALLMARK
HALLMARK_UP HALLMARK_IL2_STAT5_SIGNALING	0	2.72849	2.1374	Zeros	HALLMARK
HALLMARK_UP HALLMARK_IL6_JAK_STAT3_SIGNALING	0.830348	2.97209	2.93498	Both_UP	HALLMARK
HALLMARK_UP HALLMARK_INFLAMMATORY_RESPONSE	0.896606	4.91986	2.95511	Both_UP	HALLMARK
HALLMARK_UP HALLMARK_INTERFERON_ALPHA_RESPONSE	0	3.49198	2.84829	Zeros	HALLMARK
HALLMARK_UP HALLMARK_INTERFERON_GAMMA_RESPONSE	0	4.08698	2.84829	Zeros	HALLMARK
HALLMARK_UP HALLMARK_KRAS_SIGNALING_UP	1.39447	2.75222	2.54667	Both_UP	HALLMARK
HALLMARK_UP HALLMARK_MITOTIC_SPINDLE	3.07592	1.71059	3.56466	Both_UP	HALLMARK
HALLMARK_UP HALLMARK_MTORC1_SIGNALING	1.48367	2.37371	2.12413	Both_UP	HALLMARK
HALLMARK_UP HALLMARK_MYC_TARGETS_V1	7.04764	5.22306	5.69657	Both_UP	HALLMARK
HALLMARK_UP HALLMARK_MYC_TARGETS_V2	5.44261	4.82379	5.69657	Both_UP	HALLMARK
HALLMARK_UP HALLMARK_P53_PATHWAY	0	1.38267	0.420333	Zeros	HALLMARK
HALLMARK_UP HALLMARK_PI3K_AKT_MTOR_SIGNALING	0	1.47822	0.487011	Zeros	HALLMARK
HALLMARK_UP HALLMARK_TNFA_SIGNALING_VIA_NFKB	0	2.62314	2.03827	Zeros	HALLMARK
HALLMARK_UP HALLMARK_UNFOLDED_PROTEIN_RESPONSE	1.77627	2.39277	2.33285	Both_UP	HALLMARK
HALLMARK_UP HALLMARK_WNT_BETA_CATENIN_SIGNALING	2.0248	1.44872	1.47468	Both_UP	HALLMARK
Immune_subtypes PAN_ANGELOVA_EFFECTOR_MEMORY_CD8	-0.556747	0	0.00711481	Zeros	Immune_subtypes
Immune_subtypes PAN_ANGELOVA_MONOCYTES	-1.6733	0	0.5349	Zeros	Immune_subtypes
Immune_subtypes PAN_PAN_EOSINOPHIL	-2.09689	-0.658046	0.986831	Both_DN	Immune_subtypes
Immune_subtypes PAN_PAN_TH17	-2.13932	0	0.883129	Zeros	Immune_subtypes
Immune_subtypes_UP PAN_ANGELOVA_ACTIVATED_B_CELLS	0	2.95988	2.84829	Zeros	Immune_subtypes
Immune_subtypes_UP PAN_ANGELOVA_ACTIVATED_CD4	4.70315	4.95559	5.69657	Both_UP	Immune_subtypes
Immune_subtypes_UP PAN_ANGELOVA_ACTIVATED_CD8	1.24613	2.52775	1.95073	Both_UP	Immune_subtypes
Immune_subtypes_UP PAN_ANGELOVA_CENTRAL_MEMORY_CD8	0	1.51116	0.511071	Zeros	Immune_subtypes
Immune_subtypes_UP PAN_ANGELOVA_EFFECTOR_MEMORY_CD8	0	3.52053	2.84829	Zeros	Immune_subtypes
Immune_subtypes_UP PAN_ANGELOVA_IMMATURE_B_CELLS	1.45847	2.88867	3.23336	Both_UP	Immune_subtypes
Immune_subtypes_UP PAN_ANGELOVA_MACROPHAGES	0	3.12413	2.84829	Zeros	Immune_subtypes
Immune_subtypes_UP PAN_ANGELOVA_MDSC	1.10573	3.59635	3.08103	Both_UP	Immune_subtypes
Immune_subtypes_UP PAN_ANGELOVA_MONOCYTES	0	1.44555	0.461363	Zeros	Immune_subtypes
Immune_subtypes_UP PAN_ANGELOVA_T_CELLS	1.78943	5.47271	3.47861	Both_UP	Immune_subtypes
Immune_subtypes_UP PAN_ANGELOVA_TGD	2.45542	3.91742	4.13192	Both_UP	Immune_subtypes
Immune_subtypes_UP PAN_BINDEA_B_CELLS	0.919251	2.80415	2.98071	Both_UP	Immune_subtypes
Immune_subtypes_UP PAN_BINDEA_MACROPHAGES	1.62656	2.90729	3.34377	Both_UP	Immune_subtypes
Immune_subtypes_UP PAN_PAN_CYTOTOXIC_CELLS	0	2.55521	1.7829	Zeros	Immune_subtypes
Immune_subtypes_UP PAN_PAN_DC	2.22329	3.17652	3.91534	Both_UP	Immune_subtypes
Immune_subtypes_UP PAN_PAN_IDC	1.40914	1.99823	1.40801	Both_UP	Immune_subtypes
Immune_subtypes_UP PAN_PAN_NEUTROPHILS	1.23571	2.02099	1.33942	Both_UP	Immune_subtypes
Immune_subtypes_UP PAN_PAN_TH1	1.11632	4.19811	3.07334	Both_UP	Immune_subtypes
Immune_subtypes_UP PAN_PAN_TH17	0	0.932892	0.113714	Zeros	Immune_subtypes
Immune_subtypes_UP PAN_PAN_TH2	1.23952	1.69405	0.952482	Both_UP	Immune_subtypes
Immune_subtypes_UP PAN_PAN_TREG	2.01679	3.28668	3.70457	Both_UP	Immune_subtypes
LM22_top50_UP B_CELLS_MEMORY_TOP50	1.69047	4.53946	3.50281	Both_UP	Cibersort_top50
LM22_top50_UP B_CELLS_NAIVE_TOP50	1.47622	4.47789	3.35526	Both_UP	Cibersort_top50
LM22_top50_UP DENDRITIC_CELLS_ACTIVATED_TOP50	1.50704	5.13128	3.35844	Both_UP	Cibersort_top50
LM22_top50_UP DENDRITIC_CELLS_RESTING_TOP50	2.09459	5.46646	3.75744	Both_UP	Cibersort_top50
LM22_top50_UP EOSINOPHILS_TOP50	0.868857	3.78283	2.93315	Both_UP	Cibersort_top50
LM22_top50_UP MACROPHAGES_M0_TOP50	2.6751	4.72474	4.60574	Both_UP	Cibersort_top50
LM22_top50_UP MACROPHAGES_M1_TOP50	1.6729	5.39414	3.49864	Both_UP	Cibersort_top50
LM22_top50_UP MACROPHAGES_M2_TOP50	3.02415	5.51171	5.69657	Both_UP	Cibersort_top50
LM22_top50_UP MAST_CELLS_ACTIVATED_TOP50	0.801771	3.50737	2.91227	Both_UP	Cibersort_top50
LM22_top50_UP MAST_CELLS_RESTING_TOP50	0.75445	2.79705	2.90337	Both_UP	Cibersort_top50
LM22_top50_UP MONOCYTES_TOP50	2.61898	4.85916	4.69379	Both_UP	Cibersort_top50
LM22_top50_UP NEUTROPHILS_TOP50	1.79995	4.36551	3.56271	Both_UP	Cibersort_top50
LM22_top50_UP NK_CELLS_ACTIVATED_TOP50	1.9016	4.20908	3.64478	Both_UP	Cibersort_top50
LM22_top50_UP NK_CELLS_RESTING_TOP50	1.79055	4.36834	3.57651	Both_UP	Cibersort_top50
LM22_top50_UP PLASMA_CELLS_TOP50	1.80236	1.79741	1.58983	Both_UP	Cibersort_top50
LM22_top50_UP T_CELLS_CD4_MEMORY_ACTIVATED_TOP50	1.50105	4.83004	3.36478	Both_UP	Cibersort_top50
LM22_top50_UP T_CELLS_CD4_MEMORY_RESTING_TOP50	1.75256	4.7156	3.55049	Both_UP	Cibersort_top50
LM22_top50_UP T_CELLS_CD4_NAIVE_TOP50	2.04807	5.32109	3.72698	Both_UP	Cibersort_top50
LM22_top50_UP T_CELLS_CD8_TOP50	1.92134	4.50992	3.6423	Both_UP	Cibersort_top50
LM22_top50_UP T_CELLS_FOLLICULAR_HELPER_TOP50	1.54635	5.02044	3.38186	Both_UP	Cibersort_top50
LM22_top50_UP T_CELLS_GAMMA_DELTA_TOP50	2.03996	3.94593	3.75806	Both_UP	Cibersort_top50
LM22_top50_UP T_CELLS_REGULATORY_(TREGS)_TOP50	1.26225	4.79256	3.18277	Both_UP	Cibersort_top50
TCGA_STAD_match27 SOHN_CIN	-1.06885	0	0.223828	Zeros	TCGA_STAD_match27
TCGA_STAD_match27 STAD.CIN_VS_NORMAL_DN_ONLY_1068	-1.0868	-18.3333	3.05611	Both_DN	TCGA_STAD_match27
TCGA_STAD_match27 STAD.CIN_VS_NORMAL_UP_ONLY_916	-3.94487	0	2.84829	Zeros	TCGA_STAD_match27
TCGA_STAD_match27 STAD.GS_VS_NORMAL_DN_ONLY_68	-2.49444	-8.54025	4.64135	Both_DN	TCGA_STAD_match27
TCGA_STAD_match27 STAD.MSI_VS_NORMAL_DN_ONLY_941	-7.3576	-11.452	5.69657	Both_DN	TCGA_STAD_match27
TCGA_STAD_match27 TCGA_ALLSUBTYPES_TOP10	-1.30667	-1.53939	0.924081	Both_DN	TCGA_STAD_match27
TCGA_STAD_match27_UP SOHN_CIN	0	2.71293	2.84829	Zeros	TCGA_STAD_match27
TCGA_STAD_match27_UP SOHN_GS	4.40034	4.44271	5.69657	Both_UP	TCGA_STAD_match27
TCGA_STAD_match27_UP STAD.CIN_VS_NORMAL_UP_ONLY_916	0	7.94423	2.84829	Zeros	TCGA_STAD_match27
TCGA_STAD_match27_UP STAD.GS_VS_NORMAL_UP_ONLY_92	1.70809	10.194	3.64756	Both_UP	TCGA_STAD_match27
TCGA_STAD_match27_UP STAD.MSI_VS_NORMAL_UP_ONLY_476	4.80938	10.7002	5.69657	Both_UP	TCGA_STAD_match27

## Sheet: Sup. Table 3
Supplementary Table 3. Complete list of GSEA pathway predictions and enrichment scores for CIN EPO-GEMM and human tumors vs. normal stomach (related to Fig. 4B).
Pathway	Mouse_MP_vs_Normal	Human_CIN_vs_Normal	mean_padj	Group	DB
c2_biocarta BIOCARTA_AKT_PATHWAY	-2.22594	-1.20066	1.36802	Both_DN	Biocarta
c2_biocarta BIOCARTA_ARAP_PATHWAY	-2.49589	0	1.41879	Zeros	Biocarta
c2_biocarta BIOCARTA_AT1R_PATHWAY	-2.79312	-1.14581	1.73233	Both_DN	Biocarta
c2_biocarta BIOCARTA_BIOPEPTIDES_PATHWAY	-2.41411	-0.989347	1.45161	Both_DN	Biocarta
c2_biocarta BIOCARTA_CDMAC_PATHWAY	-2.26007	-1.54813	1.51006	Both_DN	Biocarta
c2_biocarta BIOCARTA_CERAMIDE_PATHWAY	-2.96698	0	1.8648	Zeros	Biocarta
c2_biocarta BIOCARTA_CTLA4_PATHWAY	-1.28768	-2.0772	0.842067	Both_DN	Biocarta
c2_biocarta BIOCARTA_CXCR4_PATHWAY	-2.50875	-1.48863	1.70476	Both_DN	Biocarta
c2_biocarta BIOCARTA_DEATH_PATHWAY	-2.39088	0	1.32459	Zeros	Biocarta
c2_biocarta BIOCARTA_ECM_PATHWAY	-2.31202	-1.8414	1.71866	Both_DN	Biocarta
c2_biocarta BIOCARTA_EDG1_PATHWAY	-2.29564	-1.47157	1.51361	Both_DN	Biocarta
c2_biocarta BIOCARTA_EGF_PATHWAY	-2.58874	-0.766721	1.48238	Both_DN	Biocarta
c2_biocarta BIOCARTA_EICOSANOID_PATHWAY	-1.43921	-2.25363	0.979474	Both_DN	Biocarta
c2_biocarta BIOCARTA_FAS_PATHWAY	-1.72259	0	0.659437	Zeros	Biocarta
c2_biocarta BIOCARTA_FCER1_PATHWAY	-2.549	-1.39044	1.70901	Both_DN	Biocarta
c2_biocarta BIOCARTA_GH_PATHWAY	-2.46076	-1.58988	1.70333	Both_DN	Biocarta
c2_biocarta BIOCARTA_GLEEVEC_PATHWAY	-2.4392	-1.80546	1.8382	Both_DN	Biocarta
c2_biocarta BIOCARTA_HIVNEF_PATHWAY	-2.54746	0	1.43898	Zeros	Biocarta
c2_biocarta BIOCARTA_IL12_PATHWAY	-2.25506	-0.98392	1.32452	Both_DN	Biocarta
c2_biocarta BIOCARTA_IL2RB_PATHWAY	-1.50981	-2.14357	1.00579	Both_DN	Biocarta
c2_biocarta BIOCARTA_KERATINOCYTE_PATHWAY	-3.25429	-1.04045	3.05118	Both_DN	Biocarta
c2_biocarta BIOCARTA_MAL_PATHWAY	-2.78332	-0.934567	1.68606	Both_DN	Biocarta
c2_biocarta BIOCARTA_MAPK_PATHWAY	-2.24197	0	1.19492	Zeros	Biocarta
c2_biocarta BIOCARTA_MET_PATHWAY	-2.34914	-1.85967	1.75474	Both_DN	Biocarta
c2_biocarta BIOCARTA_MITOCHONDRIA_PATHWAY	-1.9732	0	0.895024	Zeros	Biocarta
c2_biocarta BIOCARTA_NFKB_PATHWAY	-2.31255	-1.16635	1.41446	Both_DN	Biocarta
c2_biocarta BIOCARTA_NKCELLS_PATHWAY	-2.98603	-1.35155	2.04234	Both_DN	Biocarta
c2_biocarta BIOCARTA_NO1_PATHWAY	0	-0.809997	0.0606017	Zeros	Biocarta
c2_biocarta BIOCARTA_PDGF_PATHWAY	-2.46444	-1.08994	1.54794	Both_DN	Biocarta
c2_biocarta BIOCARTA_PPARA_PATHWAY	-2.40985	-1.86421	1.77887	Both_DN	Biocarta
c2_biocarta BIOCARTA_PROTEASOME_PATHWAY	-2.29941	0	1.24185	Zeros	Biocarta
c2_biocarta BIOCARTA_PYK2_PATHWAY	-2.8494	-1.14659	1.85062	Both_DN	Biocarta
c2_biocarta BIOCARTA_RAS_PATHWAY	-2.67453	-1.29986	1.74796	Both_DN	Biocarta
c2_biocarta BIOCARTA_SHH_PATHWAY	0	-1.41228	0.263802	Zeros	Biocarta
c2_biocarta BIOCARTA_STRESS_PATHWAY	-2.49051	0	1.43488	Zeros	Biocarta
c2_biocarta BIOCARTA_TFF_PATHWAY	-2.53573	-1.07885	1.60079	Both_DN	Biocarta
c2_biocarta BIOCARTA_TOLL_PATHWAY	-2.36474	-0.924301	1.39968	Both_DN	Biocarta
c2_biocarta_UP BIOCARTA_ARAP_PATHWAY	0	1.29855	0.239327	Zeros	Biocarta
c2_biocarta_UP BIOCARTA_ATM_PATHWAY	1.70232	1.09692	0.707615	Both_UP	Biocarta
c2_biocarta_UP BIOCARTA_ATRBRCA_PATHWAY	3.82933	2.61238	4.43463	Both_UP	Biocarta
c2_biocarta_UP BIOCARTA_CARM_ER_PATHWAY	2.08819	0.843915	0.989366	Both_UP	Biocarta
c2_biocarta_UP BIOCARTA_CELLCYCLE_PATHWAY	2.00394	2.06781	1.61623	Both_UP	Biocarta
c2_biocarta_UP BIOCARTA_CERAMIDE_PATHWAY	0	0.872722	0.0767188	Zeros	Biocarta
c2_biocarta_UP BIOCARTA_DEATH_PATHWAY	0	1.85599	0.630588	Zeros	Biocarta
c2_biocarta_UP BIOCARTA_EFP_PATHWAY	1.13837	2.03861	1.003	Both_UP	Biocarta
c2_biocarta_UP BIOCARTA_ETS_PATHWAY	2.27394	0.586243	1.1539	Both_UP	Biocarta
c2_biocarta_UP BIOCARTA_FAS_PATHWAY	0	1.91037	0.676865	Zeros	Biocarta
c2_biocarta_UP BIOCARTA_G1_PATHWAY	2.77552	1.97871	2.42322	Both_UP	Biocarta
c2_biocarta_UP BIOCARTA_G2_PATHWAY	1.36449	2.15327	1.05036	Both_UP	Biocarta
c2_biocarta_UP BIOCARTA_HIVNEF_PATHWAY	0	2.07939	0.730742	Zeros	Biocarta
c2_biocarta_UP BIOCARTA_MAPK_PATHWAY	0	1.3768	0.285446	Zeros	Biocarta
c2_biocarta_UP BIOCARTA_MCM_PATHWAY	3.28771	0	2.90891	Zeros	Biocarta
c2_biocarta_UP BIOCARTA_MITOCHONDRIA_PATHWAY	0	2.05629	0.783599	Zeros	Biocarta
c2_biocarta_UP BIOCARTA_NO1_PATHWAY	1.70947	0	0.557847	Zeros	Biocarta
c2_biocarta_UP BIOCARTA_P53_PATHWAY	1.83357	1.67812	1.1428	Both_UP	Biocarta
c2_biocarta_UP BIOCARTA_PITX2_PATHWAY	2.02089	0.910138	0.923263	Both_UP	Biocarta
c2_biocarta_UP BIOCARTA_PROTEASOME_PATHWAY	0	2.88603	2.90891	Zeros	Biocarta
c2_biocarta_UP BIOCARTA_SHH_PATHWAY	2.22907	0	1.10944	Zeros	Biocarta
c2_biocarta_UP BIOCARTA_STRESS_PATHWAY	0	1.01349	0.10664	Zeros	Biocarta
c2_biocarta_UP BIOCARTA_VDR_PATHWAY	2.73685	1.59826	2.1335	Both_UP	Biocarta
c2_kegg KEGG_ADIPOCYTOKINE_SIGNALING_PATHWAY	-3.60542	-1.56068	3.3794	Both_DN	KEGG
c2_kegg KEGG_ALDOSTERONE_REGULATED_SODIUM_REABSORPTION	-3.41467	-1.20164	3.1436	Both_DN	KEGG
c2_kegg KEGG_ALLOGRAFT_REJECTION	-1.10698	-2.07476	1.06718	Both_DN	KEGG
c2_kegg KEGG_AMYOTROPHIC_LATERAL_SCLEROSIS_ALS	-3.13325	-0.923393	3.02145	Both_DN	KEGG
c2_kegg KEGG_ANTIGEN_PROCESSING_AND_PRESENTATION	-1.90861	0	0.963426	Zeros	KEGG
c2_kegg KEGG_APOPTOSIS	-3.01472	0	2.90891	Zeros	KEGG
c2_kegg KEGG_ARACHIDONIC_ACID_METABOLISM	-3.51928	-1.93791	3.64464	Both_DN	KEGG
c2_kegg KEGG_ARGININE_AND_PROLINE_METABOLISM	0	-1.15943	0.21214	Zeros	KEGG
c2_kegg KEGG_ARRHYTHMOGENIC_RIGHT_VENTRICULAR_CARDIOMYOPATHY_ARVC	0	-2.36466	1.20942	Zeros	KEGG
c2_kegg KEGG_AUTOIMMUNE_THYROID_DISEASE	-1.51217	-2.09963	1.40325	Both_DN	KEGG
c2_kegg KEGG_CALCIUM_SIGNALING_PATHWAY	-2.31779	-3.60452	4.41148	Both_DN	KEGG
c2_kegg KEGG_CARDIAC_MUSCLE_CONTRACTION	-3.38519	-1.02284	3.06054	Both_DN	KEGG
c2_kegg KEGG_CELL_ADHESION_MOLECULES_CAMS	0	-1.7605	0.615085	Zeros	KEGG
c2_kegg KEGG_CHEMOKINE_SIGNALING_PATHWAY	-3.28232	-2.41921	4.16227	Both_DN	KEGG
c2_kegg KEGG_CYTOKINE_CYTOKINE_RECEPTOR_INTERACTION	0	-1.8117	0.659074	Zeros	KEGG
c2_kegg KEGG_DILATED_CARDIOMYOPATHY	0	-1.95834	0.743713	Zeros	KEGG
c2_kegg KEGG_ERBB_SIGNALING_PATHWAY	-3.10158	-1.57139	3.38077	Both_DN	KEGG
c2_kegg KEGG_ETHER_LIPID_METABOLISM	-3.56262	-0.941699	3.0293	Both_DN	KEGG
c2_kegg KEGG_FATTY_ACID_METABOLISM	-4.25734	-2.45648	4.14549	Both_DN	KEGG
c2_kegg KEGG_FC_EPSILON_RI_SIGNALING_PATHWAY	-3.43164	-1.52094	3.35267	Both_DN	KEGG
c2_kegg KEGG_FC_GAMMA_R_MEDIATED_PHAGOCYTOSIS	-3.03332	-1.07218	3.0826	Both_DN	KEGG
c2_kegg KEGG_GLUTATHIONE_METABOLISM	-3.52118	0	2.90891	Zeros	KEGG
c2_kegg KEGG_GLYCEROLIPID_METABOLISM	-3.06982	-0.567819	2.91505	Both_DN	KEGG
c2_kegg KEGG_GLYCINE_SERINE_AND_THREONINE_METABOLISM	0	-1.07895	0.175604	Zeros	KEGG
c2_kegg KEGG_GLYCOLYSIS_GLUCONEOGENESIS	-2.20313	-1.94418	2.07408	Both_DN	KEGG
c2_kegg KEGG_GLYCOSAMINOGLYCAN_BIOSYNTHESIS_HEPARAN_SULFATE	0	-1.10063	0.184675	Zeros	KEGG
c2_kegg KEGG_GLYCOSYLPHOSPHATIDYLINOSITOL_GPI_ANCHOR_BIOSYNTHESIS	-2.17397	0	1.29959	Zeros	KEGG
c2_kegg KEGG_GNRH_SIGNALING_PATHWAY	-4.29708	-2.06507	3.7327	Both_DN	KEGG
c2_kegg KEGG_GRAFT_VERSUS_HOST_DISEASE	-1.78965	-2.05799	1.66192	Both_DN	KEGG
c2_kegg KEGG_HEMATOPOIETIC_CELL_LINEAGE	-1.07023	-3.19322	3.13183	Both_DN	KEGG
c2_kegg KEGG_HUNTINGTONS_DISEASE	-6.18928	0	2.90891	Zeros	KEGG
c2_kegg KEGG_HYPERTROPHIC_CARDIOMYOPATHY_HCM	0	-1.93305	0.73743	Zeros	KEGG
c2_kegg KEGG_INSULIN_SIGNALING_PATHWAY	-2.80439	-1.90999	2.89997	Both_DN	KEGG
c2_kegg KEGG_INTESTINAL_IMMUNE_NETWORK_FOR_IGA_PRODUCTION	0	-2.89517	1.91176	Zeros	KEGG
c2_kegg KEGG_LINOLEIC_ACID_METABOLISM	-3.33815	-1.08401	3.08517	Both_DN	KEGG
c2_kegg KEGG_LONG_TERM_DEPRESSION	-3.30643	-1.73715	3.51687	Both_DN	KEGG
c2_kegg KEGG_LONG_TERM_POTENTIATION	-2.88094	-1.9642	3.09553	Both_DN	KEGG
c2_kegg KEGG_LYSINE_DEGRADATION	0	-1.04255	0.159568	Zeros	KEGG
c2_kegg KEGG_LYSOSOME	-4.829	0	2.90891	Zeros	KEGG
c2_kegg KEGG_MAPK_SIGNALING_PATHWAY	-3.1659	-1.37093	3.25473	Both_DN	KEGG
c2_kegg KEGG_MELANOGENESIS	-2.63544	-1.96727	2.72411	Both_DN	KEGG
c2_kegg KEGG_METABOLISM_OF_XENOBIOTICS_BY_CYTOCHROME_P450	-4.05715	-1.89384	3.63877	Both_DN	KEGG
c2_kegg KEGG_N_GLYCAN_BIOSYNTHESIS	-2.32857	0	1.52804	Zeros	KEGG
c2_kegg KEGG_NEUROACTIVE_LIGAND_RECEPTOR_INTERACTION	0	-4.45721	2.90891	Zeros	KEGG
c2_kegg KEGG_NEUROTROPHIN_SIGNALING_PATHWAY	-3.32155	-1.92016	3.63983	Both_DN	KEGG
c2_kegg KEGG_OLFACTORY_TRANSDUCTION	-2.09131	-2.10296	2.01497	Both_DN	KEGG
c2_kegg KEGG_OTHER_GLYCAN_DEGRADATION	-3.09195	0	2.90891	Zeros	KEGG
c2_kegg KEGG_OXIDATIVE_PHOSPHORYLATION	-8.30496	-2.56663	4.29449	Both_DN	KEGG
c2_kegg KEGG_PARKINSONS_DISEASE	-7.48239	-2.4362	4.15011	Both_DN	KEGG
c2_kegg KEGG_PATHOGENIC_ESCHERICHIA_COLI_INFECTION	-3.47432	0	2.90891	Zeros	KEGG
c2_kegg KEGG_PATHWAYS_IN_CANCER	-3.14404	0	2.90891	Zeros	KEGG
c2_kegg KEGG_PHOSPHATIDYLINOSITOL_SIGNALING_SYSTEM	-2.72611	-1.88025	2.81548	Both_DN	KEGG
c2_kegg KEGG_PRION_DISEASES	0	-1.90099	0.723326	Zeros	KEGG
c2_kegg KEGG_PROPANOATE_METABOLISM	-3.58431	-1.8946	3.63198	Both_DN	KEGG
c2_kegg KEGG_PROTEASOME	-2.75804	0	2.11593	Zeros	KEGG
c2_kegg KEGG_PROTEIN_EXPORT	-2.29652	0	1.46746	Zeros	KEGG
c2_kegg KEGG_PYRUVATE_METABOLISM	-3.3023	-1.50572	3.34224	Both_DN	KEGG
c2_kegg KEGG_REGULATION_OF_ACTIN_CYTOSKELETON	-3.21357	-1.29919	3.20482	Both_DN	KEGG
c2_kegg KEGG_RETINOL_METABOLISM	-3.18211	-0.955151	3.03235	Both_DN	KEGG
c2_kegg KEGG_RIBOSOME	0	-3.82937	2.90891	Zeros	KEGG
c2_kegg KEGG_RIG_I_LIKE_RECEPTOR_SIGNALING_PATHWAY	-3.1921	0	2.90891	Zeros	KEGG
c2_kegg KEGG_SNARE_INTERACTIONS_IN_VESICULAR_TRANSPORT	-3.09853	-0.792835	2.96854	Both_DN	KEGG
c2_kegg KEGG_STEROID_BIOSYNTHESIS	-3.229	0	2.90891	Zeros	KEGG
c2_kegg KEGG_SYSTEMIC_LUPUS_ERYTHEMATOSUS	0	-1.56124	0.46654	Zeros	KEGG
c2_kegg KEGG_T_CELL_RECEPTOR_SIGNALING_PATHWAY	-2.83454	-1.97957	3.0971	Both_DN	KEGG
c2_kegg KEGG_TIGHT_JUNCTION	-3.73281	-0.790598	2.96981	Both_DN	KEGG
c2_kegg KEGG_UBIQUITIN_MEDIATED_PROTEOLYSIS	-2.55992	0	1.9234	Zeros	KEGG
c2_kegg KEGG_VALINE_LEUCINE_AND_ISOLEUCINE_DEGRADATION	-4.82666	-2.37851	4.10865	Both_DN	KEGG
c2_kegg KEGG_VASCULAR_SMOOTH_MUSCLE_CONTRACTION	-3.17237	-2.67752	4.38354	Both_DN	KEGG
c2_kegg KEGG_VEGF_SIGNALING_PATHWAY	-3.30669	0	2.90891	Zeros	KEGG
c2_kegg_UP KEGG_AMINOACYL_TRNA_BIOSYNTHESIS	1.72887	2.41478	1.97712	Both_UP	KEGG
c2_kegg_UP KEGG_ANTIGEN_PROCESSING_AND_PRESENTATION	0	1.93033	0.726412	Zeros	KEGG
c2_kegg_UP KEGG_APOPTOSIS	0	1.08529	0.140946	Zeros	KEGG
c2_kegg_UP KEGG_ARGININE_AND_PROLINE_METABOLISM	1.68364	0	0.641119	Zeros	KEGG
c2_kegg_UP KEGG_ARRHYTHMOGENIC_RIGHT_VENTRICULAR_CARDIOMYOPATHY_ARVC	1.30565	0	0.343795	Zeros	KEGG
c2_kegg_UP KEGG_BASAL_TRANSCRIPTION_FACTORS	2.40884	1.76851	2.06609	Both_UP	KEGG
c2_kegg_UP KEGG_BASE_EXCISION_REPAIR	3.90071	2.62068	4.49239	Both_UP	KEGG
c2_kegg_UP KEGG_CELL_ADHESION_MOLECULES_CAMS	1.86209	0	0.794841	Zeros	KEGG
c2_kegg_UP KEGG_CELL_CYCLE	4.82964	3.56421	5.81782	Both_UP	KEGG
c2_kegg_UP KEGG_CYTOKINE_CYTOKINE_RECEPTOR_INTERACTION	1.61408	0	0.575471	Zeros	KEGG
c2_kegg_UP KEGG_DILATED_CARDIOMYOPATHY	1.78899	0	0.720212	Zeros	KEGG
c2_kegg_UP KEGG_DNA_REPLICATION	4.606	3.73673	5.81782	Both_UP	KEGG
c2_kegg_UP KEGG_ECM_RECEPTOR_INTERACTION	3.31832	1.19375	3.09218	Both_UP	KEGG
c2_kegg_UP KEGG_GLUTATHIONE_METABOLISM	0	0.72593	0.0324044	Zeros	KEGG
c2_kegg_UP KEGG_GLYCINE_SERINE_AND_THREONINE_METABOLISM	1.73887	0	0.672772	Zeros	KEGG
c2_kegg_UP KEGG_GLYCOSAMINOGLYCAN_BIOSYNTHESIS_CHONDROITIN_SULFATE	2.17484	1.07692	1.3153	Both_UP	KEGG
c2_kegg_UP KEGG_GLYCOSAMINOGLYCAN_BIOSYNTHESIS_HEPARAN_SULFATE	1.61148	0	0.58044	Zeros	KEGG
c2_kegg_UP KEGG_GLYCOSYLPHOSPHATIDYLINOSITOL_GPI_ANCHOR_BIOSYNTHESIS	0	1.83631	0.642172	Zeros	KEGG
c2_kegg_UP KEGG_HOMOLOGOUS_RECOMBINATION	4.07853	2.55612	4.4365	Both_UP	KEGG
c2_kegg_UP KEGG_HUNTINGTONS_DISEASE	0	1.75551	0.580583	Zeros	KEGG
c2_kegg_UP KEGG_HYPERTROPHIC_CARDIOMYOPATHY_HCM	1.36377	0	0.381044	Zeros	KEGG
c2_kegg_UP KEGG_INTESTINAL_IMMUNE_NETWORK_FOR_IGA_PRODUCTION	0.89954	0	0.111296	Zeros	KEGG
c2_kegg_UP KEGG_LYSINE_DEGRADATION	1.5323	0	0.515724	Zeros	KEGG
c2_kegg_UP KEGG_LYSOSOME	0	2.89772	1.78739	Zeros	KEGG
c2_kegg_UP KEGG_MISMATCH_REPAIR	3.85308	2.27687	4.02786	Both_UP	KEGG
c2_kegg_UP KEGG_N_GLYCAN_BIOSYNTHESIS	0	2.85407	1.75433	Zeros	KEGG
c2_kegg_UP KEGG_NEUROACTIVE_LIGAND_RECEPTOR_INTERACTION	1.21555	0	0.283694	Zeros	KEGG
c2_kegg_UP KEGG_NOTCH_SIGNALING_PATHWAY	1.71536	1.74058	1.24815	Both_UP	KEGG
c2_kegg_UP KEGG_NUCLEOTIDE_EXCISION_REPAIR	3.23145	2.19128	3.93814	Both_UP	KEGG
c2_kegg_UP KEGG_ONE_CARBON_POOL_BY_FOLATE	2.77182	1.66237	2.58557	Both_UP	KEGG
c2_kegg_UP KEGG_OOCYTE_MEIOSIS	2.68863	1.03268	1.99829	Both_UP	KEGG
c2_kegg_UP KEGG_OTHER_GLYCAN_DEGRADATION	0	1.97903	0.774894	Zeros	KEGG
c2_kegg_UP KEGG_P53_SIGNALING_PATHWAY	2.10713	1.78158	1.67267	Both_UP	KEGG
c2_kegg_UP KEGG_PATHOGENIC_ESCHERICHIA_COLI_INFECTION	0	1.28538	0.231342	Zeros	KEGG
c2_kegg_UP KEGG_PATHWAYS_IN_CANCER	0	0.995218	0.113268	Zeros	KEGG
c2_kegg_UP KEGG_PRION_DISEASES	1.29997	0	0.345098	Zeros	KEGG
c2_kegg_UP KEGG_PROGESTERONE_MEDIATED_OOCYTE_MATURATION	2.59069	1.07198	1.91622	Both_UP	KEGG
c2_kegg_UP KEGG_PROTEASOME	0	3.04741	1.92767	Zeros	KEGG
c2_kegg_UP KEGG_PROTEIN_EXPORT	0	1.75254	0.586922	Zeros	KEGG
c2_kegg_UP KEGG_PURINE_METABOLISM	3.52791	1.63832	3.39709	Both_UP	KEGG
c2_kegg_UP KEGG_PYRIMIDINE_METABOLISM	3.01722	2.78402	4.19672	Both_UP	KEGG
c2_kegg_UP KEGG_RIBOSOME	3.47901	0	2.90891	Zeros	KEGG
c2_kegg_UP KEGG_RIG_I_LIKE_RECEPTOR_SIGNALING_PATHWAY	0	1.17942	0.183217	Zeros	KEGG
c2_kegg_UP KEGG_RNA_DEGRADATION	3.81518	2.66168	4.57508	Both_UP	KEGG
c2_kegg_UP KEGG_RNA_POLYMERASE	2.24665	1.89936	1.9663	Both_UP	KEGG
c2_kegg_UP KEGG_SMALL_CELL_LUNG_CANCER	1.86219	1.20333	0.969438	Both_UP	KEGG
c2_kegg_UP KEGG_SPLICEOSOME	6.08579	4.81685	5.81782	Both_UP	KEGG
c2_kegg_UP KEGG_STEROID_BIOSYNTHESIS	0	1.31352	0.24823	Zeros	KEGG
c2_kegg_UP KEGG_SYSTEMIC_LUPUS_ERYTHEMATOSUS	1.5514	0	0.526989	Zeros	KEGG
c2_kegg_UP KEGG_UBIQUITIN_MEDIATED_PROTEOLYSIS	0	2.0962	0.913256	Zeros	KEGG
c2_kegg_UP KEGG_VEGF_SIGNALING_PATHWAY	0	0.729329	0.0302614	Zeros	KEGG
HALLMARK HALLMARK_ADIPOGENESIS	-6.96907	-2.11025	3.98068	Both_DN	HALLMARK
HALLMARK HALLMARK_ALLOGRAFT_REJECTION	0	-2.08011	1.05082	Zeros	HALLMARK
HALLMARK HALLMARK_ANDROGEN_RESPONSE	-3.97864	-1.11139	3.13354	Both_DN	HALLMARK
HALLMARK HALLMARK_APICAL_JUNCTION	0	-1.15251	0.244032	Zeros	HALLMARK
HALLMARK HALLMARK_APICAL_SURFACE	-2.37389	-1.54327	2.17541	Both_DN	HALLMARK
HALLMARK HALLMARK_APOPTOSIS	-4.22515	-0.995807	3.07688	Both_DN	HALLMARK
HALLMARK HALLMARK_BILE_ACID_METABOLISM	-3.94983	-2.07863	3.9789	Both_DN	HALLMARK
HALLMARK HALLMARK_CHOLESTEROL_HOMEOSTASIS	-4.46912	0	2.90891	Zeros	HALLMARK
HALLMARK HALLMARK_COAGULATION	-3.10604	0	2.90891	Zeros	HALLMARK
HALLMARK HALLMARK_COMPLEMENT	-3.65647	-0.752957	2.96269	Both_DN	HALLMARK
HALLMARK HALLMARK_ESTROGEN_RESPONSE_EARLY	-5.2715	-1.26259	3.22606	Both_DN	HALLMARK
HALLMARK HALLMARK_ESTROGEN_RESPONSE_LATE	-5.71704	-1.80444	3.66359	Both_DN	HALLMARK
HALLMARK HALLMARK_FATTY_ACID_METABOLISM	-6.6676	-2.19526	4.0416	Both_DN	HALLMARK
HALLMARK HALLMARK_GLYCOLYSIS	-3.19238	0	2.90891	Zeros	HALLMARK
HALLMARK HALLMARK_HEME_METABOLISM	-4.79307	-2.12159	3.96736	Both_DN	HALLMARK
HALLMARK HALLMARK_HYPOXIA	-3.2083	-2.65284	4.66733	Both_DN	HALLMARK
HALLMARK HALLMARK_IL2_STAT5_SIGNALING	-3.18864	-1.41351	3.33379	Both_DN	HALLMARK
HALLMARK HALLMARK_INFLAMMATORY_RESPONSE	-2.66133	-1.55101	2.57913	Both_DN	HALLMARK
HALLMARK HALLMARK_INTERFERON_ALPHA_RESPONSE	-4.51107	0	2.90891	Zeros	HALLMARK
HALLMARK HALLMARK_INTERFERON_GAMMA_RESPONSE	-4.18942	0	2.90891	Zeros	HALLMARK
HALLMARK HALLMARK_KRAS_SIGNALING_DN	-3.29793	-4.20359	5.81782	Both_DN	HALLMARK
HALLMARK HALLMARK_KRAS_SIGNALING_UP	-3.21267	-2.25683	4.09944	Both_DN	HALLMARK
HALLMARK HALLMARK_MTORC1_SIGNALING	-3.70524	0	2.90891	Zeros	HALLMARK
HALLMARK HALLMARK_MYOGENESIS	0	-4.37707	2.90891	Zeros	HALLMARK
HALLMARK HALLMARK_OXIDATIVE_PHOSPHORYLATION	-8.96597	0	2.90891	Zeros	HALLMARK
HALLMARK HALLMARK_P53_PATHWAY	-4.20728	-1.58679	3.43946	Both_DN	HALLMARK
HALLMARK HALLMARK_PANCREAS_BETA_CELLS	-2.35912	-1.81927	2.39748	Both_DN	HALLMARK
HALLMARK HALLMARK_PEROXISOME	-3.67784	0	2.90891	Zeros	HALLMARK
HALLMARK HALLMARK_PI3K_AKT_MTOR_SIGNALING	-3.55009	0	2.90891	Zeros	HALLMARK
HALLMARK HALLMARK_PROTEIN_SECRETION	-6.2023	0	2.90891	Zeros	HALLMARK
HALLMARK HALLMARK_REACTIVE_OXYGEN_SPECIES_PATHWAY	-3.94517	-1.1046	3.13907	Both_DN	HALLMARK
HALLMARK HALLMARK_TNFA_SIGNALING_VIA_NFKB	-3.56032	-1.50409	3.40206	Both_DN	HALLMARK
HALLMARK HALLMARK_UV_RESPONSE_DN	-2.50139	-2.41805	3.20079	Both_DN	HALLMARK
HALLMARK HALLMARK_UV_RESPONSE_UP	-3.67252	0	2.90891	Zeros	HALLMARK
HALLMARK HALLMARK_XENOBIOTIC_METABOLISM	-4.45103	-1.30424	3.24808	Both_DN	HALLMARK
HALLMARK_UP HALLMARK_ALLOGRAFT_REJECTION	2.00659	0	1.12645	Zeros	HALLMARK
HALLMARK_UP HALLMARK_ANGIOGENESIS	1.88094	2.22591	2.21661	Both_UP	HALLMARK
HALLMARK_UP HALLMARK_APICAL_JUNCTION	2.28379	0	1.49301	Zeros	HALLMARK
HALLMARK_UP HALLMARK_CHOLESTEROL_HOMEOSTASIS	0	1.05302	0.17814	Zeros	HALLMARK
HALLMARK_UP HALLMARK_COAGULATION	0	1.00157	0.154919	Zeros	HALLMARK
HALLMARK_UP HALLMARK_DNA_REPAIR	3.73567	3.18271	5.81782	Both_UP	HALLMARK
HALLMARK_UP HALLMARK_E2F_TARGETS	9.97396	7.65145	5.81782	Both_UP	HALLMARK
HALLMARK_UP HALLMARK_EPITHELIAL_MESENCHYMAL_TRANSITION	5.76234	1.73391	3.57883	Both_UP	HALLMARK
HALLMARK_UP HALLMARK_G2M_CHECKPOINT	8.57369	6.23685	5.81782	Both_UP	HALLMARK
HALLMARK_UP HALLMARK_GLYCOLYSIS	0	2.14901	1.16183	Zeros	HALLMARK
HALLMARK_UP HALLMARK_HEDGEHOG_SIGNALING	1.52972	0.629688	0.623684	Both_UP	HALLMARK
HALLMARK_UP HALLMARK_INTERFERON_ALPHA_RESPONSE	0	2.46782	1.52667	Zeros	HALLMARK
HALLMARK_UP HALLMARK_INTERFERON_GAMMA_RESPONSE	0	1.5161	0.486742	Zeros	HALLMARK
HALLMARK_UP HALLMARK_MITOTIC_SPINDLE	4.44228	3.01628	5.81782	Both_UP	HALLMARK
HALLMARK_UP HALLMARK_MTORC1_SIGNALING	0	3.02868	2.90891	Zeros	HALLMARK
HALLMARK_UP HALLMARK_MYC_TARGETS_V1	7.30795	5.42922	5.81782	Both_UP	HALLMARK
HALLMARK_UP HALLMARK_MYC_TARGETS_V2	5.7831	5.3707	5.81782	Both_UP	HALLMARK
HALLMARK_UP HALLMARK_MYOGENESIS	2.38464	0	1.61962	Zeros	HALLMARK
HALLMARK_UP HALLMARK_OXIDATIVE_PHOSPHORYLATION	0	1.87293	0.819245	Zeros	HALLMARK
HALLMARK_UP HALLMARK_PEROXISOME	0	0.974927	0.147334	Zeros	HALLMARK
HALLMARK_UP HALLMARK_PI3K_AKT_MTOR_SIGNALING	0	1.29855	0.341627	Zeros	HALLMARK
HALLMARK_UP HALLMARK_PROTEIN_SECRETION	0	1.6979	0.649339	Zeros	HALLMARK
HALLMARK_UP HALLMARK_SPERMATOGENESIS	2.52549	1.59945	2.418	Both_UP	HALLMARK
HALLMARK_UP HALLMARK_UNFOLDED_PROTEIN_RESPONSE	2.54966	2.89273	4.77172	Both_UP	HALLMARK
HALLMARK_UP HALLMARK_UV_RESPONSE_UP	0	1.43735	0.44	Zeros	HALLMARK
HALLMARK_UP HALLMARK_WNT_BETA_CATENIN_SIGNALING	1.54464	1.47746	1.0721	Both_UP	HALLMARK
Immune_subtypes PAN_ANGELOVA_ACTIVATED_B_CELLS	0	-3.24807	2.90891	Zeros	Immune_subtypes
Immune_subtypes PAN_ANGELOVA_CENTRAL_MEMORY_CD4	-1.24558	-2.27935	1.62403	Both_DN	Immune_subtypes
Immune_subtypes PAN_ANGELOVA_CENTRAL_MEMORY_CD8	0	-2.06099	1.03319	Zeros	Immune_subtypes
Immune_subtypes PAN_ANGELOVA_EFFECTOR_MEMORY_CD8	-1.69607	-2.77516	3.5979	Both_DN	Immune_subtypes
Immune_subtypes PAN_ANGELOVA_IMMATURE_B_CELLS	0	-3.26509	2.90891	Zeros	Immune_subtypes
Immune_subtypes PAN_ANGELOVA_MACROPHAGES	0	-2.0333	1.01365	Zeros	Immune_subtypes
Immune_subtypes PAN_ANGELOVA_MONOCYTES	-2.4875	-1.15886	1.6046	Both_DN	Immune_subtypes
Immune_subtypes PAN_ANGELOVA_T_CELLS	0	-3.40431	2.90891	Zeros	Immune_subtypes
Immune_subtypes PAN_ANGELOVA_TGD	0	-1.6445	0.627847	Zeros	Immune_subtypes
Immune_subtypes PAN_BINDEA_B_CELLS	0	-2.33674	1.38327	Zeros	Immune_subtypes
Immune_subtypes PAN_BINDEA_MACROPHAGES	0	-0.593717	0.011709	Zeros	Immune_subtypes
Immune_subtypes PAN_PAN_CYTOTOXIC_CELLS	0	-2.01473	1.00714	Zeros	Immune_subtypes
Immune_subtypes PAN_PAN_DC	0	-1.9265	0.909195	Zeros	Immune_subtypes
Immune_subtypes PAN_PAN_EOSINOPHIL	-2.34891	-0.976243	1.45249	Both_DN	Immune_subtypes
Immune_subtypes PAN_PAN_IDC	-1.91467	-1.86505	1.70092	Both_DN	Immune_subtypes
Immune_subtypes PAN_PAN_MAST_CELLS	-1.95533	-2.96691	3.76349	Both_DN	Immune_subtypes
Immune_subtypes PAN_PAN_NEUTROPHILS	0	-2.24418	1.26866	Zeros	Immune_subtypes
Immune_subtypes PAN_PAN_NK	0	-1.7891	0.774816	Zeros	Immune_subtypes
Immune_subtypes PAN_PAN_TH1	0	-1.57421	0.563798	Zeros	Immune_subtypes
Immune_subtypes PAN_PAN_TH17	-1.86041	0	0.836683	Zeros	Immune_subtypes
Immune_subtypes PAN_PAN_TH2	0	-0.839872	0.0723859	Zeros	Immune_subtypes
Immune_subtypes PAN_PAN_TREG	0	-2.53414	1.58854	Zeros	Immune_subtypes
Immune_subtypes_UP PAN_ANGELOVA_ACTIVATED_CD4	5.29018	5.32794	5.81782	Both_UP	Immune_subtypes
Immune_subtypes_UP PAN_ANGELOVA_ACTIVATED_CD8	1.72776	2.5406	2.56967	Both_UP	Immune_subtypes
Immune_subtypes_UP PAN_ANGELOVA_CENTRAL_MEMORY_CD8	1.54482	0	0.512403	Zeros	Immune_subtypes
Immune_subtypes_UP PAN_ANGELOVA_IMMATURE_B_CELLS	1.49578	0	0.499316	Zeros	Immune_subtypes
Immune_subtypes_UP PAN_ANGELOVA_MACROPHAGES	1.92835	0	0.846286	Zeros	Immune_subtypes
Immune_subtypes_UP PAN_ANGELOVA_T_CELLS	0.82118	0	0.0821498	Zeros	Immune_subtypes
Immune_subtypes_UP PAN_ANGELOVA_TGD	2.61988	0	1.53821	Zeros	Immune_subtypes
Immune_subtypes_UP PAN_BINDEA_B_CELLS	1.05582	0	0.190571	Zeros	Immune_subtypes
Immune_subtypes_UP PAN_BINDEA_MACROPHAGES	1.98358	0	0.883122	Zeros	Immune_subtypes
Immune_subtypes_UP PAN_PAN_CYTOTOXIC_CELLS	0.983711	0	0.156744	Zeros	Immune_subtypes
Immune_subtypes_UP PAN_PAN_DC	2.57505	0	1.57981	Zeros	Immune_subtypes
Immune_subtypes_UP PAN_PAN_NEUTROPHILS	1.90926	0	0.846575	Zeros	Immune_subtypes
Immune_subtypes_UP PAN_PAN_NK	1.52752	0	0.516049	Zeros	Immune_subtypes
Immune_subtypes_UP PAN_PAN_TH1	2.28815	0	1.22677	Zeros	Immune_subtypes
Immune_subtypes_UP PAN_PAN_TH17	0	0.730187	0.0464779	Zeros	Immune_subtypes
Immune_subtypes_UP PAN_PAN_TH2	1.89316	0	0.854236	Zeros	Immune_subtypes
Immune_subtypes_UP PAN_PAN_TREG	2.14334	0	1.08183	Zeros	Immune_subtypes
LM22_top50 B_CELLS_MEMORY_TOP50	0	-4.12439	2.90891	Zeros	Cibersort_top50
LM22_top50 B_CELLS_NAIVE_TOP50	0	-4.05588	2.90891	Zeros	Cibersort_top50
LM22_top50 DENDRITIC_CELLS_ACTIVATED_TOP50	0	-2.15352	1.28388	Zeros	Cibersort_top50
LM22_top50 DENDRITIC_CELLS_RESTING_TOP50	0	-1.95785	1.06692	Zeros	Cibersort_top50
LM22_top50 EOSINOPHILS_TOP50	0	-3.4411	2.90891	Zeros	Cibersort_top50
LM22_top50 MACROPHAGES_M0_TOP50	0	-1.65636	0.741651	Zeros	Cibersort_top50
LM22_top50 MACROPHAGES_M1_TOP50	0	-1.79756	0.883044	Zeros	Cibersort_top50
LM22_top50 MACROPHAGES_M2_TOP50	0	-2.27488	1.45013	Zeros	Cibersort_top50
LM22_top50 MAST_CELLS_ACTIVATED_TOP50	-1.03156	-2.36948	1.76662	Both_DN	Cibersort_top50
LM22_top50 MAST_CELLS_RESTING_TOP50	-1.36163	-2.64624	2.41846	Both_DN	Cibersort_top50
LM22_top50 MONOCYTES_TOP50	0	-2.78094	2.14653	Zeros	Cibersort_top50
LM22_top50 NEUTROPHILS_TOP50	0	-2.76034	2.18	Zeros	Cibersort_top50
LM22_top50 NK_CELLS_ACTIVATED_TOP50	0	-3.4896	2.90891	Zeros	Cibersort_top50
LM22_top50 NK_CELLS_RESTING_TOP50	-1.10968	-3.71564	3.07357	Both_DN	Cibersort_top50
LM22_top50 PLASMA_CELLS_TOP50	0	-3.46685	2.90891	Zeros	Cibersort_top50
LM22_top50 T_CELLS_CD4_MEMORY_ACTIVATED_TOP50	0	-2.88576	2.12764	Zeros	Cibersort_top50
LM22_top50 T_CELLS_CD4_MEMORY_RESTING_TOP50	0	-2.77803	2.16391	Zeros	Cibersort_top50
LM22_top50 T_CELLS_CD4_NAIVE_TOP50	0	-3.1291	2.08406	Zeros	Cibersort_top50
LM22_top50 T_CELLS_CD8_TOP50	0	-3.18255	2.90891	Zeros	Cibersort_top50
LM22_top50 T_CELLS_FOLLICULAR_HELPER_TOP50	0	-2.75903	2.19499	Zeros	Cibersort_top50
LM22_top50 T_CELLS_GAMMA_DELTA_TOP50	0	-3.57831	2.90891	Zeros	Cibersort_top50
LM22_top50 T_CELLS_REGULATORY_(TREGS)_TOP50	0	-2.94117	2.10694	Zeros	Cibersort_top50
LM22_top50_UP B_CELLS_MEMORY_TOP50	1.42179	0	0.339808	Zeros	Cibersort_top50
LM22_top50_UP B_CELLS_NAIVE_TOP50	1.16177	0	0.222269	Zeros	Cibersort_top50
LM22_top50_UP DENDRITIC_CELLS_ACTIVATED_TOP50	1.87306	0	0.776849	Zeros	Cibersort_top50
LM22_top50_UP DENDRITIC_CELLS_RESTING_TOP50	2.59039	0	1.78778	Zeros	Cibersort_top50
LM22_top50_UP EOSINOPHILS_TOP50	1.31047	0	0.263454	Zeros	Cibersort_top50
LM22_top50_UP MACROPHAGES_M0_TOP50	2.70491	0	2.90891	Zeros	Cibersort_top50
LM22_top50_UP MACROPHAGES_M1_TOP50	2.33187	0	1.33665	Zeros	Cibersort_top50
LM22_top50_UP MACROPHAGES_M2_TOP50	3.82442	0	2.90891	Zeros	Cibersort_top50
LM22_top50_UP MONOCYTES_TOP50	2.87002	0	2.90891	Zeros	Cibersort_top50
LM22_top50_UP NEUTROPHILS_TOP50	1.99489	0	0.898104	Zeros	Cibersort_top50
LM22_top50_UP NK_CELLS_ACTIVATED_TOP50	1.16541	0	0.208575	Zeros	Cibersort_top50
LM22_top50_UP PLASMA_CELLS_TOP50	1.57499	0	0.467917	Zeros	Cibersort_top50
LM22_top50_UP T_CELLS_CD4_MEMORY_ACTIVATED_TOP50	1.08454	0	0.183713	Zeros	Cibersort_top50
LM22_top50_UP T_CELLS_CD4_MEMORY_RESTING_TOP50	1.02141	0	0.155644	Zeros	Cibersort_top50
LM22_top50_UP T_CELLS_CD4_NAIVE_TOP50	0.88929	0	0.10444	Zeros	Cibersort_top50
LM22_top50_UP T_CELLS_CD8_TOP50	1.22488	0	0.234257	Zeros	Cibersort_top50
LM22_top50_UP T_CELLS_FOLLICULAR_HELPER_TOP50	0.926248	0	0.1117	Zeros	Cibersort_top50
LM22_top50_UP T_CELLS_GAMMA_DELTA_TOP50	1.23123	0	0.219843	Zeros	Cibersort_top50
LM22_top50_UP T_CELLS_REGULATORY_(TREGS)_TOP50	0.685768	0	0.0314095	Zeros	Cibersort_top50
TCGA_STAD_match27 SOHN_CIN	-2.29809	0	1.53627	Zeros	TCGA_STAD_match27
TCGA_STAD_match27 SOHN_EBV	-3.60932	0	2.90891	Zeros	TCGA_STAD_match27
TCGA_STAD_match27 SOHN_GS	0	-4.88748	2.90891	Zeros	TCGA_STAD_match27
TCGA_STAD_match27 SOHN_MSI	-3.62482	0	2.90891	Zeros	TCGA_STAD_match27
TCGA_STAD_match27 STAD.CIN_VS_NORMAL_DN_ONLY_1068	0	-27.9415	2.90891	Zeros	TCGA_STAD_match27
TCGA_STAD_match27 STAD.CIN_VS_NORMAL_UP_ONLY_916	-6.28583	0	2.90891	Zeros	TCGA_STAD_match27
TCGA_STAD_match27 STAD.GS_VS_NORMAL_DN_ONLY_68	-2.58255	-3.1796	4.70941	Both_DN	TCGA_STAD_match27
TCGA_STAD_match27 STAD.GS_VS_NORMAL_UP_ONLY_92	0	-0.837757	0.088327	Zeros	TCGA_STAD_match27
TCGA_STAD_match27 STAD.MSI_VS_NORMAL_DN_ONLY_941	-10.1507	-8.54291	5.81782	Both_DN	TCGA_STAD_match27
TCGA_STAD_match27 TCGA_ALLSUBTYPES_TOP10	-2.63178	-2.43205	3.606	Both_DN	TCGA_STAD_match27
TCGA_STAD_match27_UP SOHN_CIN	0	3.42311	2.90891	Zeros	TCGA_STAD_match27
TCGA_STAD_match27_UP SOHN_EBV	0	1.55302	0.623553	Zeros	TCGA_STAD_match27
TCGA_STAD_match27_UP SOHN_GS	5.84203	0	2.90891	Zeros	TCGA_STAD_match27
TCGA_STAD_match27_UP SOHN_MSI	0	1.55783	0.580548	Zeros	TCGA_STAD_match27
TCGA_STAD_match27_UP STAD.CIN_VS_NORMAL_DN_ONLY_1068	4.23655	0	2.90891	Zeros	TCGA_STAD_match27
TCGA_STAD_match27_UP STAD.CIN_VS_NORMAL_UP_ONLY_916	0	17.5269	2.90891	Zeros	TCGA_STAD_match27
TCGA_STAD_match27_UP STAD.GS_VS_NORMAL_UP_ONLY_92	1.70993	0	0.796799	Zeros	TCGA_STAD_match27
TCGA_STAD_match27_UP STAD.MSI_VS_NORMAL_UP_ONLY_476	7.30405	5.35987	5.81782	Both_UP	TCGA_STAD_match27

## Sheet: Sup. Table 4
Supplementary Table 4. Complete list of GSEA pathway predictions and enrichment scores for MSI EPO-GEMM and human tumors vs. normal stomach (related to Fig. 4B).
Pathway	Mouse_MPMsh2_vs_Normal	Human_MSI_vs_Normal	mean_padj	Group	DB
c2_biocarta BIOCARTA_AMI_PATHWAY	0	-2.11561	0.688215	Zeros	Biocarta
c2_biocarta BIOCARTA_AT1R_PATHWAY	-2.01032	-1.03184	0.589105	Both_DN	Biocarta
c2_biocarta BIOCARTA_CTLA4_PATHWAY	-1.23328	0	0.17214	Zeros	Biocarta
c2_biocarta BIOCARTA_DEATH_PATHWAY	-1.23883	0	0.170677	Zeros	Biocarta
c2_biocarta BIOCARTA_EICOSANOID_PATHWAY	0	-2.31191	0.802392	Zeros	Biocarta
c2_biocarta BIOCARTA_FAS_PATHWAY	-0.793677	0	0.0471077	Zeros	Biocarta
c2_biocarta BIOCARTA_GSK3_PATHWAY	-1.10127	0	0.143001	Zeros	Biocarta
c2_biocarta BIOCARTA_HIVNEF_PATHWAY	-1.1333	0	0.148583	Zeros	Biocarta
c2_biocarta BIOCARTA_IL2RB_PATHWAY	-0.834855	0	0.0506521	Zeros	Biocarta
c2_biocarta BIOCARTA_INTRINSIC_PATHWAY	-0.75829	-2.01151	0.664859	Both_DN	Biocarta
c2_biocarta BIOCARTA_MAL_PATHWAY	-1.98639	-0.799963	0.58553	Both_DN	Biocarta
c2_biocarta BIOCARTA_NFKB_PATHWAY	-1.11821	0	0.142154	Zeros	Biocarta
c2_biocarta BIOCARTA_NUCLEARRS_PATHWAY	-1.9695	-1.87256	1.08268	Both_DN	Biocarta
c2_biocarta BIOCARTA_PROTEASOME_PATHWAY	-2.00906	0	0.548766	Zeros	Biocarta
c2_biocarta BIOCARTA_RELA_PATHWAY	-0.938097	0	0.0912593	Zeros	Biocarta
c2_biocarta BIOCARTA_SHH_PATHWAY	0	-1.04341	0.0842887	Zeros	Biocarta
c2_biocarta BIOCARTA_TID_PATHWAY	-1.178	0	0.166568	Zeros	Biocarta
c2_biocarta BIOCARTA_TNFR1_PATHWAY	-1.15208	0	0.156985	Zeros	Biocarta
c2_biocarta BIOCARTA_WNT_PATHWAY	-1.20304	0	0.165652	Zeros	Biocarta
c2_biocarta_UP BIOCARTA_41BB_PATHWAY	0.723465	2.03199	0.823061	Both_UP	Biocarta
c2_biocarta_UP BIOCARTA_AMI_PATHWAY	1.15391	0	0.136507	Zeros	Biocarta
c2_biocarta_UP BIOCARTA_ATM_PATHWAY	1.51337	2.00865	1.1569	Both_UP	Biocarta
c2_biocarta_UP BIOCARTA_ATRBRCA_PATHWAY	3.53229	2.77969	4.57842	Both_UP	Biocarta
c2_biocarta_UP BIOCARTA_CARM_ER_PATHWAY	1.80401	1.25733	0.791039	Both_UP	Biocarta
c2_biocarta_UP BIOCARTA_CELLCYCLE_PATHWAY	1.68971	2.0626	1.31279	Both_UP	Biocarta
c2_biocarta_UP BIOCARTA_COMP_PATHWAY	1.85202	1.72344	1.14085	Both_UP	Biocarta
c2_biocarta_UP BIOCARTA_CSK_PATHWAY	1.12853	1.89795	0.863931	Both_UP	Biocarta
c2_biocarta_UP BIOCARTA_CTLA4_PATHWAY	0	2.93835	2.84996	Zeros	Biocarta
c2_biocarta_UP BIOCARTA_DEATH_PATHWAY	0	1.9173	0.753631	Zeros	Biocarta
c2_biocarta_UP BIOCARTA_EFP_PATHWAY	0.910036	2.35445	1.09873	Both_UP	Biocarta
c2_biocarta_UP BIOCARTA_EICOSANOID_PATHWAY	0.646206	0	0.00238853	Zeros	Biocarta
c2_biocarta_UP BIOCARTA_ETS_PATHWAY	2.06725	1.82404	1.44838	Both_UP	Biocarta
c2_biocarta_UP BIOCARTA_FAS_PATHWAY	0	2.27831	1.02316	Zeros	Biocarta
c2_biocarta_UP BIOCARTA_G1_PATHWAY	2.74208	2.62926	3.21431	Both_UP	Biocarta
c2_biocarta_UP BIOCARTA_G2_PATHWAY	1.19599	2.20281	1.13129	Both_UP	Biocarta
c2_biocarta_UP BIOCARTA_GSK3_PATHWAY	0	2.26254	1.04151	Zeros	Biocarta
c2_biocarta_UP BIOCARTA_HIVNEF_PATHWAY	0	2.92259	2.84996	Zeros	Biocarta
c2_biocarta_UP BIOCARTA_IL1R_PATHWAY	1.05125	1.95638	0.875156	Both_UP	Biocarta
c2_biocarta_UP BIOCARTA_IL2RB_PATHWAY	0	2.16848	0.956774	Zeros	Biocarta
c2_biocarta_UP BIOCARTA_INFLAM_PATHWAY	1.62733	1.89674	1.17233	Both_UP	Biocarta
c2_biocarta_UP BIOCARTA_MAPK_PATHWAY	0.615113	2.47234	1.19111	Both_UP	Biocarta
c2_biocarta_UP BIOCARTA_MCM_PATHWAY	3.39261	0	2.84996	Zeros	Biocarta
c2_biocarta_UP BIOCARTA_NFKB_PATHWAY	0	2.29607	0.997158	Zeros	Biocarta
c2_biocarta_UP BIOCARTA_NKT_PATHWAY	1.38956	2.56193	1.55746	Both_UP	Biocarta
c2_biocarta_UP BIOCARTA_NO2IL12_PATHWAY	0	2.27596	1.03983	Zeros	Biocarta
c2_biocarta_UP BIOCARTA_P53_PATHWAY	1.78841	1.39556	0.888604	Both_UP	Biocarta
c2_biocarta_UP BIOCARTA_PITX2_PATHWAY	1.99983	2.1762	1.65489	Both_UP	Biocarta
c2_biocarta_UP BIOCARTA_PML_PATHWAY	0	1.92009	0.749395	Zeros	Biocarta
c2_biocarta_UP BIOCARTA_PROTEASOME_PATHWAY	0	2.02239	0.823195	Zeros	Biocarta
c2_biocarta_UP BIOCARTA_RACCYCD_PATHWAY	0.913775	2.10894	0.930362	Both_UP	Biocarta
c2_biocarta_UP BIOCARTA_RELA_PATHWAY	0	2.01325	0.820322	Zeros	Biocarta
c2_biocarta_UP BIOCARTA_SHH_PATHWAY	1.76624	0	0.52213	Zeros	Biocarta
c2_biocarta_UP BIOCARTA_TID_PATHWAY	0	1.95095	0.77702	Zeros	Biocarta
c2_biocarta_UP BIOCARTA_TNFR1_PATHWAY	0	2.29531	1.02004	Zeros	Biocarta
c2_biocarta_UP BIOCARTA_TNFR2_PATHWAY	0.802022	2.33336	1.04829	Both_UP	Biocarta
c2_biocarta_UP BIOCARTA_VDR_PATHWAY	2.31297	1.85191	1.77205	Both_UP	Biocarta
c2_biocarta_UP BIOCARTA_VEGF_PATHWAY	0.872506	2.0906	0.910411	Both_UP	Biocarta
c2_biocarta_UP BIOCARTA_WNT_PATHWAY	0	1.9597	0.771673	Zeros	Biocarta
c2_kegg KEGG_ALLOGRAFT_REJECTION	-1.18638	0	0.249669	Zeros	KEGG
c2_kegg KEGG_ALZHEIMERS_DISEASE	-6.40468	-3.20074	5.69992	Both_DN	KEGG
c2_kegg KEGG_ANTIGEN_PROCESSING_AND_PRESENTATION	-0.809814	0	0.0713566	Zeros	KEGG
c2_kegg KEGG_APOPTOSIS	-1.1293	0	0.221605	Zeros	KEGG
c2_kegg KEGG_ARACHIDONIC_ACID_METABOLISM	-2.57432	-2.64778	3.44009	Both_DN	KEGG
c2_kegg KEGG_ASCORBATE_AND_ALDARATE_METABOLISM	0	-3.06549	2.84996	Zeros	KEGG
c2_kegg KEGG_AUTOIMMUNE_THYROID_DISEASE	-1.2534	0	0.28436	Zeros	KEGG
c2_kegg KEGG_BUTANOATE_METABOLISM	-3.03623	-2.59027	3.97886	Both_DN	KEGG
c2_kegg KEGG_CALCIUM_SIGNALING_PATHWAY	-1.20991	-3.48874	3.10906	Both_DN	KEGG
c2_kegg KEGG_CARDIAC_MUSCLE_CONTRACTION	-2.816	-3.09375	4.88324	Both_DN	KEGG
c2_kegg KEGG_CITRATE_CYCLE_TCA_CYCLE	-2.86859	-2.21505	3.25303	Both_DN	KEGG
c2_kegg KEGG_DRUG_METABOLISM_CYTOCHROME_P450	-4.02828	-5.12684	5.69992	Both_DN	KEGG
c2_kegg KEGG_DRUG_METABOLISM_OTHER_ENZYMES	-2.06154	-2.59331	2.71807	Both_DN	KEGG
c2_kegg KEGG_ENDOCYTOSIS	-2.6679	0	1.79604	Zeros	KEGG
c2_kegg KEGG_FATTY_ACID_METABOLISM	-3.82662	-3.06653	5.69992	Both_DN	KEGG
c2_kegg KEGG_GLUTATHIONE_METABOLISM	-2.75838	-1.84543	2.67959	Both_DN	KEGG
c2_kegg KEGG_GLYCEROPHOSPHOLIPID_METABOLISM	-2.76015	-0.583619	1.91098	Both_DN	KEGG
c2_kegg KEGG_GLYCINE_SERINE_AND_THREONINE_METABOLISM	0	-2.27374	1.2553	Zeros	KEGG
c2_kegg KEGG_GRAFT_VERSUS_HOST_DISEASE	-1.07973	0	0.189546	Zeros	KEGG
c2_kegg KEGG_HUNTINGTONS_DISEASE	-5.19355	-3.04864	5.69992	Both_DN	KEGG
c2_kegg KEGG_LINOLEIC_ACID_METABOLISM	-2.93502	-2.07254	3.31952	Both_DN	KEGG
c2_kegg KEGG_LONG_TERM_DEPRESSION	-2.40866	-1.05085	1.60132	Both_DN	KEGG
c2_kegg KEGG_LYSOSOME	-3.40938	0	2.84996	Zeros	KEGG
c2_kegg KEGG_MATURITY_ONSET_DIABETES_OF_THE_YOUNG	-2.68666	-2.19591	2.98138	Both_DN	KEGG
c2_kegg KEGG_METABOLISM_OF_XENOBIOTICS_BY_CYTOCHROME_P450	-3.99255	-4.84814	5.69992	Both_DN	KEGG
c2_kegg KEGG_NEUROACTIVE_LIGAND_RECEPTOR_INTERACTION	-0.969632	-3.84234	2.97823	Both_DN	KEGG
c2_kegg KEGG_NITROGEN_METABOLISM	-1.38396	-2.18524	1.52385	Both_DN	KEGG
c2_kegg KEGG_OTHER_GLYCAN_DEGRADATION	-2.60002	0	1.69608	Zeros	KEGG
c2_kegg KEGG_OXIDATIVE_PHOSPHORYLATION	-7.06489	-4.29282	5.69992	Both_DN	KEGG
c2_kegg KEGG_PARKINSONS_DISEASE	-5.93394	-4.45097	5.69992	Both_DN	KEGG
c2_kegg KEGG_PENTOSE_AND_GLUCURONATE_INTERCONVERSIONS	0	-3.36265	2.84996	Zeros	KEGG
c2_kegg KEGG_PEROXISOME	-4.31895	-3.30116	5.69992	Both_DN	KEGG
c2_kegg KEGG_PORPHYRIN_AND_CHLOROPHYLL_METABOLISM	-2.36753	-2.29631	2.66195	Both_DN	KEGG
c2_kegg KEGG_PPAR_SIGNALING_PATHWAY	-3.56101	-2.7923	4.94445	Both_DN	KEGG
c2_kegg KEGG_PROPANOATE_METABOLISM	-2.89376	-2.34303	3.63964	Both_DN	KEGG
c2_kegg KEGG_PROSTATE_CANCER	-0.903264	0	0.106953	Zeros	KEGG
c2_kegg KEGG_PROTEASOME	-2.85694	0	2.02268	Zeros	KEGG
c2_kegg KEGG_PURINE_METABOLISM	0	-0.897267	0.0836427	Zeros	KEGG
c2_kegg KEGG_PYRUVATE_METABOLISM	-3.00082	-1.70623	2.9192	Both_DN	KEGG
c2_kegg KEGG_RENIN_ANGIOTENSIN_SYSTEM	0	-2.61604	1.73008	Zeros	KEGG
c2_kegg KEGG_RETINOL_METABOLISM	-3.22982	-4.51529	5.69992	Both_DN	KEGG
c2_kegg KEGG_RIBOSOME	0	-5.44824	2.84996	Zeros	KEGG
c2_kegg KEGG_RIG_I_LIKE_RECEPTOR_SIGNALING_PATHWAY	-1.6239	0	0.547282	Zeros	KEGG
c2_kegg KEGG_SNARE_INTERACTIONS_IN_VESICULAR_TRANSPORT	-3.08609	-1.26224	2.54302	Both_DN	KEGG
c2_kegg KEGG_SPHINGOLIPID_METABOLISM	-3.55148	-0.74039	2.88373	Both_DN	KEGG
c2_kegg KEGG_STARCH_AND_SUCROSE_METABOLISM	-1.25483	-3.31071	3.13261	Both_DN	KEGG
c2_kegg KEGG_STEROID_HORMONE_BIOSYNTHESIS	-2.39788	-3.53421	4.28312	Both_DN	KEGG
c2_kegg KEGG_T_CELL_RECEPTOR_SIGNALING_PATHWAY	-0.966263	0	0.128602	Zeros	KEGG
c2_kegg KEGG_TIGHT_JUNCTION	-2.53082	0	1.62566	Zeros	KEGG
c2_kegg KEGG_TOLL_LIKE_RECEPTOR_SIGNALING_PATHWAY	-0.799149	0	0.0708729	Zeros	KEGG
c2_kegg KEGG_TRYPTOPHAN_METABOLISM	-1.85971	-2.55249	2.43185	Both_DN	KEGG
c2_kegg KEGG_TYPE_I_DIABETES_MELLITUS	-0.964576	0	0.129957	Zeros	KEGG
c2_kegg KEGG_VALINE_LEUCINE_AND_ISOLEUCINE_DEGRADATION	-4.22618	-2.83259	4.98818	Both_DN	KEGG
c2_kegg KEGG_VIBRIO_CHOLERAE_INFECTION	-2.61915	0	1.71409	Zeros	KEGG
c2_kegg_UP KEGG_ALLOGRAFT_REJECTION	0	2.87163	2.33595	Zeros	KEGG
c2_kegg_UP KEGG_ANTIGEN_PROCESSING_AND_PRESENTATION	0	3.80959	2.84996	Zeros	KEGG
c2_kegg_UP KEGG_APOPTOSIS	0	2.4377	1.51007	Zeros	KEGG
c2_kegg_UP KEGG_AUTOIMMUNE_THYROID_DISEASE	0	2.5172	1.66905	Zeros	KEGG
c2_kegg_UP KEGG_BASAL_TRANSCRIPTION_FACTORS	1.98532	1.73711	1.56456	Both_UP	KEGG
c2_kegg_UP KEGG_BASE_EXCISION_REPAIR	3.21357	1.94417	3.75877	Both_UP	KEGG
c2_kegg_UP KEGG_CELL_CYCLE	4.49613	4.39896	5.69992	Both_UP	KEGG
c2_kegg_UP KEGG_CHRONIC_MYELOID_LEUKEMIA	0.791986	2.85833	2.38938	Both_UP	KEGG
c2_kegg_UP KEGG_CYTOKINE_CYTOKINE_RECEPTOR_INTERACTION	2.54127	2.68463	3.67326	Both_UP	KEGG
c2_kegg_UP KEGG_CYTOSOLIC_DNA_SENSING_PATHWAY	0.791228	2.2304	1.25854	Both_UP	KEGG
c2_kegg_UP KEGG_DNA_REPLICATION	3.69086	3.19784	5.69992	Both_UP	KEGG
c2_kegg_UP KEGG_ECM_RECEPTOR_INTERACTION	2.86869	2.21499	3.18878	Both_UP	KEGG
c2_kegg_UP KEGG_ENDOCYTOSIS	0	2.14362	1.13021	Zeros	KEGG
c2_kegg_UP KEGG_GLYCINE_SERINE_AND_THREONINE_METABOLISM	1.18796	0	0.18898	Zeros	KEGG
c2_kegg_UP KEGG_GLYCOSAMINOGLYCAN_BIOSYNTHESIS_CHONDROITIN_SULFATE	1.89321	0.940673	0.88083	Both_UP	KEGG
c2_kegg_UP KEGG_GRAFT_VERSUS_HOST_DISEASE	0	3.20558	2.84996	Zeros	KEGG
c2_kegg_UP KEGG_HOMOLOGOUS_RECOMBINATION	3.37395	2.11499	3.95762	Both_UP	KEGG
c2_kegg_UP KEGG_LEISHMANIA_INFECTION	1.13526	3.10852	3.02334	Both_UP	KEGG
c2_kegg_UP KEGG_LYSOSOME	0	1.80487	0.778797	Zeros	KEGG
c2_kegg_UP KEGG_MISMATCH_REPAIR	2.70001	2.12431	2.98326	Both_UP	KEGG
c2_kegg_UP KEGG_NATURAL_KILLER_CELL_MEDIATED_CYTOTOXICITY	0.802448	3.66761	2.88982	Both_UP	KEGG
c2_kegg_UP KEGG_NOD_LIKE_RECEPTOR_SIGNALING_PATHWAY	0.763748	2.48698	1.65282	Both_UP	KEGG
c2_kegg_UP KEGG_NOTCH_SIGNALING_PATHWAY	1.23178	2.30576	1.53247	Both_UP	KEGG
c2_kegg_UP KEGG_NUCLEOTIDE_EXCISION_REPAIR	2.76333	2.40269	3.42929	Both_UP	KEGG
c2_kegg_UP KEGG_ONE_CARBON_POOL_BY_FOLATE	2.59895	1.89826	2.53685	Both_UP	KEGG
c2_kegg_UP KEGG_OOCYTE_MEIOSIS	1.99008	1.91137	1.72277	Both_UP	KEGG
c2_kegg_UP KEGG_OTHER_GLYCAN_DEGRADATION	0	1.14508	0.244078	Zeros	KEGG
c2_kegg_UP KEGG_P53_SIGNALING_PATHWAY	2.04541	2.59667	2.75428	Both_UP	KEGG
c2_kegg_UP KEGG_PANCREATIC_CANCER	0.920825	3.04014	2.93946	Both_UP	KEGG
c2_kegg_UP KEGG_PATHWAYS_IN_CANCER	1.40738	3.21249	3.17818	Both_UP	KEGG
c2_kegg_UP KEGG_PRIMARY_IMMUNODEFICIENCY	1.70144	1.44239	0.998572	Both_UP	KEGG
c2_kegg_UP KEGG_PROGESTERONE_MEDIATED_OOCYTE_MATURATION	2.15012	2.53218	2.704	Both_UP	KEGG
c2_kegg_UP KEGG_PROSTATE_CANCER	0	2.2285	1.2159	Zeros	KEGG
c2_kegg_UP KEGG_PROTEASOME	0	2.9242	2.84996	Zeros	KEGG
c2_kegg_UP KEGG_PURINE_METABOLISM	2.35222	0	1.28881	Zeros	KEGG
c2_kegg_UP KEGG_PYRIMIDINE_METABOLISM	1.85741	1.78006	1.47233	Both_UP	KEGG
c2_kegg_UP KEGG_RIBOSOME	2.56557	0	1.64991	Zeros	KEGG
c2_kegg_UP KEGG_RIG_I_LIKE_RECEPTOR_SIGNALING_PATHWAY	0	2.41417	1.47618	Zeros	KEGG
c2_kegg_UP KEGG_RNA_DEGRADATION	3.66828	2.28761	4.15152	Both_UP	KEGG
c2_kegg_UP KEGG_SMALL_CELL_LUNG_CANCER	1.6174	2.87522	2.79275	Both_UP	KEGG
c2_kegg_UP KEGG_SPLICEOSOME	4.58911	3.21888	5.69992	Both_UP	KEGG
c2_kegg_UP KEGG_SYSTEMIC_LUPUS_ERYTHEMATOSUS	2.07738	2.26409	2.18909	Both_UP	KEGG
c2_kegg_UP KEGG_T_CELL_RECEPTOR_SIGNALING_PATHWAY	0	3.52521	2.84996	Zeros	KEGG
c2_kegg_UP KEGG_TIGHT_JUNCTION	0	1.14559	0.241582	Zeros	KEGG
c2_kegg_UP KEGG_TOLL_LIKE_RECEPTOR_SIGNALING_PATHWAY	0	2.93156	2.84996	Zeros	KEGG
c2_kegg_UP KEGG_TYPE_I_DIABETES_MELLITUS	0	2.79692	2.19315	Zeros	KEGG
c2_kegg_UP KEGG_UBIQUITIN_MEDIATED_PROTEOLYSIS	1.19716	3.11774	3.03942	Both_UP	KEGG
c2_kegg_UP KEGG_VIBRIO_CHOLERAE_INFECTION	0	0.945248	0.131894	Zeros	KEGG
HALLMARK HALLMARK_ADIPOGENESIS	-5.34721	-3.54441	5.69992	Both_DN	HALLMARK
HALLMARK HALLMARK_ANDROGEN_RESPONSE	-2.23872	-1.6488	2.04901	Both_DN	HALLMARK
HALLMARK HALLMARK_APICAL_SURFACE	-1.37828	0	0.435012	Zeros	HALLMARK
HALLMARK HALLMARK_APOPTOSIS	-1.7495	0	0.800834	Zeros	HALLMARK
HALLMARK HALLMARK_BILE_ACID_METABOLISM	-2.9942	-3.51979	5.69992	Both_DN	HALLMARK
HALLMARK HALLMARK_CHOLESTEROL_HOMEOSTASIS	-2.89375	-2.00871	3.86987	Both_DN	HALLMARK
HALLMARK HALLMARK_COAGULATION	-1.87526	0	0.927589	Zeros	HALLMARK
HALLMARK HALLMARK_COMPLEMENT	-1.35797	0	0.425403	Zeros	HALLMARK
HALLMARK HALLMARK_ESTROGEN_RESPONSE_EARLY	-3.63214	0	2.84996	Zeros	HALLMARK
HALLMARK HALLMARK_ESTROGEN_RESPONSE_LATE	-4.04168	-1.57056	3.46123	Both_DN	HALLMARK
HALLMARK HALLMARK_FATTY_ACID_METABOLISM	-5.39491	-4.11963	5.69992	Both_DN	HALLMARK
HALLMARK HALLMARK_GLYCOLYSIS	-2.26157	0	1.35858	Zeros	HALLMARK
HALLMARK HALLMARK_HEME_METABOLISM	-3.02122	-1.44189	3.34914	Both_DN	HALLMARK
HALLMARK HALLMARK_HYPOXIA	0	-1.69844	0.716915	Zeros	HALLMARK
HALLMARK HALLMARK_INTERFERON_ALPHA_RESPONSE	-2.56003	0	1.84712	Zeros	HALLMARK
HALLMARK HALLMARK_KRAS_SIGNALING_DN	-2.57035	-2.90994	4.70932	Both_DN	HALLMARK
HALLMARK HALLMARK_KRAS_SIGNALING_UP	0	-1.35567	0.447792	Zeros	HALLMARK
HALLMARK HALLMARK_MYOGENESIS	-0.949025	-3.63411	2.98152	Both_DN	HALLMARK
HALLMARK HALLMARK_OXIDATIVE_PHOSPHORYLATION	-7.41408	-4.30911	5.69992	Both_DN	HALLMARK
HALLMARK HALLMARK_P53_PATHWAY	-2.25388	0	1.37259	Zeros	HALLMARK
HALLMARK HALLMARK_PANCREAS_BETA_CELLS	-2.02456	-2.96899	3.93999	Both_DN	HALLMARK
HALLMARK HALLMARK_PEROXISOME	-3.41892	-2.15628	4.03912	Both_DN	HALLMARK
HALLMARK HALLMARK_PI3K_AKT_MTOR_SIGNALING	-1.75753	0	0.800986	Zeros	HALLMARK
HALLMARK HALLMARK_PROTEIN_SECRETION	-4.30172	-1.92975	3.81508	Both_DN	HALLMARK
HALLMARK HALLMARK_REACTIVE_OXYGEN_SPECIES_PATHWAY	-2.93936	-1.38068	3.30723	Both_DN	HALLMARK
HALLMARK HALLMARK_UV_RESPONSE_DN	0	-1.96025	0.982764	Zeros	HALLMARK
HALLMARK HALLMARK_UV_RESPONSE_UP	-2.01341	0	1.08694	Zeros	HALLMARK
HALLMARK HALLMARK_XENOBIOTIC_METABOLISM	-3.35258	-3.75755	5.69992	Both_DN	HALLMARK
HALLMARK_UP HALLMARK_ALLOGRAFT_REJECTION	2.24306	4.43584	4.07569	Both_UP	HALLMARK
HALLMARK_UP HALLMARK_ANGIOGENESIS	1.53569	1.47376	0.984214	Both_UP	HALLMARK
HALLMARK_UP HALLMARK_APICAL_SURFACE	0	1.74233	0.703075	Zeros	HALLMARK
HALLMARK_UP HALLMARK_APOPTOSIS	0	1.26694	0.32002	Zeros	HALLMARK
HALLMARK_UP HALLMARK_COAGULATION	0	1.63329	0.596038	Zeros	HALLMARK
HALLMARK_UP HALLMARK_COMPLEMENT	0	2.08625	1.08117	Zeros	HALLMARK
HALLMARK_UP HALLMARK_DNA_REPAIR	1.77316	2.34472	2.14461	Both_UP	HALLMARK
HALLMARK_UP HALLMARK_E2F_TARGETS	9.27799	7.62849	5.69992	Both_UP	HALLMARK
HALLMARK_UP HALLMARK_EPITHELIAL_MESENCHYMAL_TRANSITION	5.05673	3.46909	5.69992	Both_UP	HALLMARK
HALLMARK_UP HALLMARK_ESTROGEN_RESPONSE_EARLY	0	1.13856	0.238091	Zeros	HALLMARK
HALLMARK_UP HALLMARK_G2M_CHECKPOINT	8.2356	7.34138	5.69992	Both_UP	HALLMARK
HALLMARK_UP HALLMARK_GLYCOLYSIS	0	1.28459	0.326183	Zeros	HALLMARK
HALLMARK_UP HALLMARK_HYPOXIA	1.14003	0	0.232197	Zeros	HALLMARK
HALLMARK_UP HALLMARK_IL6_JAK_STAT3_SIGNALING	1.9484	2.85176	3.74644	Both_UP	HALLMARK
HALLMARK_UP HALLMARK_INFLAMMATORY_RESPONSE	2.25274	3.07246	4.06346	Both_UP	HALLMARK
HALLMARK_UP HALLMARK_INTERFERON_ALPHA_RESPONSE	0	4.48204	2.84996	Zeros	HALLMARK
HALLMARK_UP HALLMARK_INTERFERON_GAMMA_RESPONSE	1.09748	4.98328	3.06307	Both_UP	HALLMARK
HALLMARK_UP HALLMARK_KRAS_SIGNALING_UP	1.95127	0	0.875373	Zeros	HALLMARK
HALLMARK_UP HALLMARK_MITOTIC_SPINDLE	3.64363	4.54183	5.69992	Both_UP	HALLMARK
HALLMARK_UP HALLMARK_MTORC1_SIGNALING	1.66253	2.85445	3.46276	Both_UP	HALLMARK
HALLMARK_UP HALLMARK_MYC_TARGETS_V1	5.51557	4.11513	5.69992	Both_UP	HALLMARK
HALLMARK_UP HALLMARK_MYC_TARGETS_V2	5.32204	4.09716	5.69992	Both_UP	HALLMARK
HALLMARK_UP HALLMARK_P53_PATHWAY	0	1.51943	0.498368	Zeros	HALLMARK
HALLMARK_UP HALLMARK_PI3K_AKT_MTOR_SIGNALING	0	2.03377	1.02424	Zeros	HALLMARK
HALLMARK_UP HALLMARK_SPERMATOGENESIS	1.6339	1.03986	0.779265	Both_UP	HALLMARK
HALLMARK_UP HALLMARK_TNFA_SIGNALING_VIA_NFKB	0.920166	2.81134	2.973	Both_UP	HALLMARK
HALLMARK_UP HALLMARK_UNFOLDED_PROTEIN_RESPONSE	1.67155	1.81489	1.37543	Both_UP	HALLMARK
HALLMARK_UP HALLMARK_UV_RESPONSE_DN	1.46417	0	0.479936	Zeros	HALLMARK
HALLMARK_UP HALLMARK_UV_RESPONSE_UP	0	0.663377	0.0185074	Zeros	HALLMARK
Immune_subtypes PAN_ANGELOVA_MONOCYTES	-1.64823	-1.43798	0.836768	Both_DN	Immune_subtypes
Immune_subtypes PAN_PAN_EOSINOPHIL	-1.73049	-0.858841	0.606781	Both_DN	Immune_subtypes
Immune_subtypes PAN_PAN_MAST_CELLS	-1.20208	-2.31035	1.44123	Both_DN	Immune_subtypes
Immune_subtypes PAN_PAN_NK56_DIM	-1.21151	0	0.238232	Zeros	Immune_subtypes
Immune_subtypes PAN_PAN_TH17	-2.01203	0	0.763679	Zeros	Immune_subtypes
Immune_subtypes_UP PAN_ANGELOVA_ACTIVATED_CD4	5.38178	5.42393	5.69992	Both_UP	Immune_subtypes
Immune_subtypes_UP PAN_ANGELOVA_ACTIVATED_CD8	0.934297	1.56075	0.610886	Both_UP	Immune_subtypes
Immune_subtypes_UP PAN_ANGELOVA_EFFECTOR_MEMORY_CD8	0.666829	3.08639	2.86644	Both_UP	Immune_subtypes
Immune_subtypes_UP PAN_ANGELOVA_IMMATURE_B_CELLS	1.63985	0.642144	0.547312	Both_UP	Immune_subtypes
Immune_subtypes_UP PAN_ANGELOVA_MDSC	1.66548	1.34315	0.879854	Both_UP	Immune_subtypes
Immune_subtypes_UP PAN_ANGELOVA_T_CELLS	2.28074	2.91665	3.07006	Both_UP	Immune_subtypes
Immune_subtypes_UP PAN_ANGELOVA_TGD	2.41715	2.09805	2.24399	Both_UP	Immune_subtypes
Immune_subtypes_UP PAN_BINDEA_MACROPHAGES	1.76485	1.92842	1.46863	Both_UP	Immune_subtypes
Immune_subtypes_UP PAN_PAN_CYTOTOXIC_CELLS	1.33212	1.84929	1.1094	Both_UP	Immune_subtypes
Immune_subtypes_UP PAN_PAN_DC	1.93465	1.78225	1.48265	Both_UP	Immune_subtypes
Immune_subtypes_UP PAN_PAN_NK56_DIM	0	2.25581	1.23473	Zeros	Immune_subtypes
Immune_subtypes_UP PAN_PAN_TH1	1.7983	2.94992	2.54894	Both_UP	Immune_subtypes
Immune_subtypes_UP PAN_PAN_TH17	0	1.28617	0.313929	Zeros	Immune_subtypes
Immune_subtypes_UP PAN_PAN_TH2	1.63504	1.19875	0.816049	Both_UP	Immune_subtypes
Immune_subtypes_UP PAN_PAN_TREG	2.13893	1.34599	1.30132	Both_UP	Immune_subtypes
LM22_top50 B_CELLS_MEMORY_TOP50	0	-1.04538	0.144631	Zeros	Cibersort_top50
LM22_top50 MAST_CELLS_RESTING_TOP50	0	-1.66521	0.593163	Zeros	Cibersort_top50
LM22_top50 PLASMA_CELLS_TOP50	0	-2.07552	0.902307	Zeros	Cibersort_top50
LM22_top50_UP B_CELLS_MEMORY_TOP50	1.74565	0	0.727206	Zeros	Cibersort_top50
LM22_top50_UP DENDRITIC_CELLS_ACTIVATED_TOP50	2.25668	3.06407	4.09502	Both_UP	Cibersort_top50
LM22_top50_UP DENDRITIC_CELLS_RESTING_TOP50	2.42333	2.58489	3.1097	Both_UP	Cibersort_top50
LM22_top50_UP MACROPHAGES_M0_TOP50	2.87324	2.99663	4.57842	Both_UP	Cibersort_top50
LM22_top50_UP MACROPHAGES_M1_TOP50	2.85775	3.83192	4.64089	Both_UP	Cibersort_top50
LM22_top50_UP MACROPHAGES_M2_TOP50	3.47305	2.39576	4.46243	Both_UP	Cibersort_top50
LM22_top50_UP MAST_CELLS_ACTIVATED_TOP50	1.18375	1.69909	1.04907	Both_UP	Cibersort_top50
LM22_top50_UP MAST_CELLS_RESTING_TOP50	0.660743	0	0.0254454	Zeros	Cibersort_top50
LM22_top50_UP MONOCYTES_TOP50	3.1199	1.94928	3.91351	Both_UP	Cibersort_top50
LM22_top50_UP NEUTROPHILS_TOP50	2.20684	1.35482	1.66422	Both_UP	Cibersort_top50
LM22_top50_UP NK_CELLS_ACTIVATED_TOP50	1.80482	2.71348	2.946	Both_UP	Cibersort_top50
LM22_top50_UP NK_CELLS_RESTING_TOP50	1.64316	2.50664	2.40954	Both_UP	Cibersort_top50
LM22_top50_UP PLASMA_CELLS_TOP50	1.87064	0	0.845972	Zeros	Cibersort_top50
LM22_top50_UP T_CELLS_CD4_MEMORY_ACTIVATED_TOP50	2.06793	3.35442	3.91875	Both_UP	Cibersort_top50
LM22_top50_UP T_CELLS_CD4_MEMORY_RESTING_TOP50	1.66691	2.25568	2.08851	Both_UP	Cibersort_top50
LM22_top50_UP T_CELLS_CD4_NAIVE_TOP50	1.6743	2.09797	1.91003	Both_UP	Cibersort_top50
LM22_top50_UP T_CELLS_CD8_TOP50	2.09476	2.87305	3.21636	Both_UP	Cibersort_top50
LM22_top50_UP T_CELLS_FOLLICULAR_HELPER_TOP50	1.53289	2.52246	2.28825	Both_UP	Cibersort_top50
LM22_top50_UP T_CELLS_GAMMA_DELTA_TOP50	2.24857	2.43959	2.90367	Both_UP	Cibersort_top50
LM22_top50_UP T_CELLS_REGULATORY_(TREGS)_TOP50	1.88645	3.13849	3.69263	Both_UP	Cibersort_top50
TCGA_STAD_match27 SOHN_EBV	-2.72727	0	2.84996	Zeros	TCGA_STAD_match27
TCGA_STAD_match27 SOHN_MSI	-2.0917	0	1.16545	Zeros	TCGA_STAD_match27
TCGA_STAD_match27 STAD.CIN_VS_NORMAL_DN_ONLY_1068	0	-16.6398	2.84996	Zeros	TCGA_STAD_match27
TCGA_STAD_match27 STAD.CIN_VS_NORMAL_UP_ONLY_916	-5.56263	0	2.84996	Zeros	TCGA_STAD_match27
TCGA_STAD_match27 STAD.GS_VS_NORMAL_DN_ONLY_68	-1.76952	-4.65592	3.6907	Both_DN	TCGA_STAD_match27
TCGA_STAD_match27 STAD.MSI_VS_NORMAL_DN_ONLY_941	-8.86933	-27.309	5.69992	Both_DN	TCGA_STAD_match27
TCGA_STAD_match27 TCGA_ALLSUBTYPES_TOP10	-2.40118	-2.74062	4.41526	Both_DN	TCGA_STAD_match27
TCGA_STAD_match27_UP SOHN_EBV	0	0.875372	0.109675	Zeros	TCGA_STAD_match27
TCGA_STAD_match27_UP SOHN_GS	4.66679	4.21389	5.69992	Both_UP	TCGA_STAD_match27
TCGA_STAD_match27_UP SOHN_MSI	0	1.02743	0.163315	Zeros	TCGA_STAD_match27
TCGA_STAD_match27_UP STAD.CIN_VS_NORMAL_DN_ONLY_1068	1.31097	0	0.41069	Zeros	TCGA_STAD_match27
TCGA_STAD_match27_UP STAD.CIN_VS_NORMAL_UP_ONLY_916	0	3.67711	2.84996	Zeros	TCGA_STAD_match27
TCGA_STAD_match27_UP STAD.GS_VS_NORMAL_UP_ONLY_92	1.52909	4.07487	3.38558	Both_UP	TCGA_STAD_match27
TCGA_STAD_match27_UP STAD.MSI_VS_NORMAL_UP_ONLY_476	6.06614	20.2272	5.69992	Both_UP	TCGA_STAD_match27

## Sheet: Sup. Table 5
Supplementary Table 5. Complete list of CIBERSORT immune signature scores in gastric EPO-GEMM tumors of the indicated genotypes vs. normal stomach (related to Fig. 4D).
Subtype	group1	group2	p	p.signif	method
B_cells_memory_top50	Normal	MAPC	0.0380952	*	Wilcoxon
B_cells_memory_top50	Normal	MP	0.26014	ns	Wilcoxon
B_cells_memory_top50	Normal	MPMsh2	0.171429	ns	Wilcoxon
B_cells_naive_top50	Normal	MAPC	0.0666667	ns	Wilcoxon
B_cells_naive_top50	Normal	MP	0.825175	ns	Wilcoxon
B_cells_naive_top50	Normal	MPMsh2	0.47619	ns	Wilcoxon
Dendritic_cells_activated_top50	Normal	MAPC	0.114286	ns	Wilcoxon
Dendritic_cells_activated_top50	Normal	MP	0.00559441	**	Wilcoxon
Dendritic_cells_activated_top50	Normal	MPMsh2	0.00952381	**	Wilcoxon
Dendritic_cells_resting_top50	Normal	MAPC	0.114286	ns	Wilcoxon
Dendritic_cells_resting_top50	Normal	MP	0.00559441	**	Wilcoxon
Dendritic_cells_resting_top50	Normal	MPMsh2	0.00952381	**	Wilcoxon
Eosinophils_top50	Normal	MAPC	0.914286	ns	Wilcoxon
Eosinophils_top50	Normal	MP	0.148252	ns	Wilcoxon
Eosinophils_top50	Normal	MPMsh2	0.47619	ns	Wilcoxon
Macrophages_M0_top50	Normal	MAPC	0.0190476	*	Wilcoxon
Macrophages_M0_top50	Normal	MP	0.0027972	**	Wilcoxon
Macrophages_M0_top50	Normal	MPMsh2	0.00952381	**	Wilcoxon
Macrophages_M1_top50	Normal	MAPC	0.0666667	ns	Wilcoxon
Macrophages_M1_top50	Normal	MP	0.0027972	**	Wilcoxon
Macrophages_M1_top50	Normal	MPMsh2	0.00952381	**	Wilcoxon
Macrophages_M2_top50	Normal	MAPC	0.0190476	*	Wilcoxon
Macrophages_M2_top50	Normal	MP	0.0027972	**	Wilcoxon
Macrophages_M2_top50	Normal	MPMsh2	0.00952381	**	Wilcoxon
Mast_cells_activated_top50	Normal	MAPC	0.47619	ns	Wilcoxon
Mast_cells_activated_top50	Normal	MP	0.198601	ns	Wilcoxon
Mast_cells_activated_top50	Normal	MPMsh2	0.47619	ns	Wilcoxon
Mast_cells_resting_top50	Normal	MAPC	0.257143	ns	Wilcoxon
Mast_cells_resting_top50	Normal	MP	0.0111888	*	Wilcoxon
Mast_cells_resting_top50	Normal	MPMsh2	0.47619	ns	Wilcoxon
Monocytes_top50	Normal	MAPC	0.00952381	**	Wilcoxon
Monocytes_top50	Normal	MP	0.0027972	**	Wilcoxon
Monocytes_top50	Normal	MPMsh2	0.00952381	**	Wilcoxon
Neutrophils_top50	Normal	MAPC	0.0380952	*	Wilcoxon
Neutrophils_top50	Normal	MP	0.0335664	*	Wilcoxon
Neutrophils_top50	Normal	MPMsh2	0.0190476	*	Wilcoxon
NK_cells_activated_top50	Normal	MAPC	0.609524	ns	Wilcoxon
NK_cells_activated_top50	Normal	MP	0.71049	ns	Wilcoxon
NK_cells_activated_top50	Normal	MPMsh2	0.352381	ns	Wilcoxon
NK_cells_resting_top50	Normal	MAPC	0.761905	ns	Wilcoxon
NK_cells_resting_top50	Normal	MP	0.825175	ns	Wilcoxon
NK_cells_resting_top50	Normal	MPMsh2	0.257143	ns	Wilcoxon
Plasma_cells_top50	Normal	MAPC	0.0380952	*	Wilcoxon
Plasma_cells_top50	Normal	MP	0.0335664	*	Wilcoxon
Plasma_cells_top50	Normal	MPMsh2	0.0380952	*	Wilcoxon
T_cells_CD4_memory_activated_top50	Normal	MAPC	0.257143	ns	Wilcoxon
T_cells_CD4_memory_activated_top50	Normal	MP	0.0111888	*	Wilcoxon
T_cells_CD4_memory_activated_top50	Normal	MPMsh2	0.00952381	**	Wilcoxon
T_cells_CD4_memory_resting_top50	Normal	MAPC	0.0666667	ns	Wilcoxon
T_cells_CD4_memory_resting_top50	Normal	MP	0.0503497	ns	Wilcoxon
T_cells_CD4_memory_resting_top50	Normal	MPMsh2	0.0190476	*	Wilcoxon
T_cells_CD4_naive_top50	Normal	MAPC	0.00952381	**	Wilcoxon
T_cells_CD4_naive_top50	Normal	MP	0.148252	ns	Wilcoxon
T_cells_CD4_naive_top50	Normal	MPMsh2	0.0380952	*	Wilcoxon
T_cells_CD8_top50	Normal	MAPC	0.114286	ns	Wilcoxon
T_cells_CD8_top50	Normal	MP	0.26014	ns	Wilcoxon
T_cells_CD8_top50	Normal	MPMsh2	0.0380952	*	Wilcoxon
T_cells_follicular_helper_top50	Normal	MAPC	0.0380952	*	Wilcoxon
T_cells_follicular_helper_top50	Normal	MP	0.106294	ns	Wilcoxon
T_cells_follicular_helper_top50	Normal	MPMsh2	0.0190476	*	Wilcoxon
T_cells_gamma_delta_top50	Normal	MAPC	0.761905	ns	Wilcoxon
T_cells_gamma_delta_top50	Normal	MP	0.26014	ns	Wilcoxon
T_cells_gamma_delta_top50	Normal	MPMsh2	0.0380952	*	Wilcoxon
T_cells_regulatory_(Tregs)_top50	Normal	MAPC	0.114286	ns	Wilcoxon
T_cells_regulatory_(Tregs)_top50	Normal	MP	0.106294	ns	Wilcoxon
T_cells_regulatory_(Tregs)_top50	Normal	MPMsh2	0.0380952	*	Wilcoxon

## Sheet: Sup. Table 6
Supplementary Table 6. Complete list of pathway predictions and scores based on upregulated genes across MYC-Apc, MYC-p53, and MYC-p53-Msh2 EPO-GEMM tumors (related to ED Fig. 7A).
Type	Term	Overlap	P.value	Adjusted.P.value	Odds.Ratio	Combined.Score	Genes	dbs
a1_2620	tRNA binding (GO:0000049)	331/1219	7.00018e-42	8.85541e-39	2.68561	254.495	RPL4;EIF4A1;TCERG1;POP1;PPAN;HNRNPU;GPATCH4;HNRNPR;THUMPD1;ADARB1;ENO1;NOC2L;PWP2;MKI67;RRP8;RPL6;RRP9;PNN;LGALS1;TRIM28;SNRPD1;ALKBH1;UBAP2L;SNRPD3;EIF2A;SRRM2;DDX18;AQR;RBFOX2;DNTTIP2;DDX10;WDR75;CD3EAP;CSNK1E;GTPBP1;SND1;CDC40;JMJD6;DDX39B;KARS;EWSR1;GRWD1;CCDC86;SRFBP1;RPL29;RPL28;DUS3L;HOXB6;STXBP1;CSTF2;NOLC1;SNU13;TRMT2A;GSPT2;FXR1;DHX30;FXR2;DHX33;TERT;PDCD11;PCBP4;PCBP2;SERPINH1;GAR1;RRS…	GO_Molecular_Function_2017b
a1_2620	translation factor activity, RNA binding (GO:0008135)	329/1210	9.40833e-42	8.85541e-39	2.68938	254.058	RPL4;EIF4A1;TCERG1;POP1;PPAN;HNRNPU;GPATCH4;HNRNPR;THUMPD1;ADARB1;ENO1;NOC2L;PWP2;MKI67;RPL6;RRP8;RRP9;PNN;LGALS1;TRIM28;SNRPD1;UBAP2L;SNRPD3;SRRM2;DDX18;AQR;RBFOX2;DNTTIP2;DDX10;WDR75;CD3EAP;SOX11;CSNK1E;GTPBP1;SND1;CDC40;JMJD6;DDX39B;EWSR1;GRWD1;CCDC86;SRFBP1;RPL29;RPL28;DUS3L;HOXB6;STXBP1;CSTF2;NOLC1;SNU13;TRMT2A;GSPT2;FXR1;DHX30;FXR2;DHX33;TERT;PDCD11;PCBP4;PCBP2;SERPINH1;GAR1;RRS1;CSTF1;DHX3…	GO_Molecular_Function_2017b
a1_2620	double-stranded RNA binding (GO:0003725)	331/1223	1.4777e-41	8.85541e-39	2.67292	251.296	RPL4;EIF4A1;TCERG1;POP1;PPAN;HNRNPU;GPATCH4;HNRNPR;THUMPD1;ADARB1;ENO1;NOC2L;PWP2;MKI67;RPL6;RRP8;RRP9;PNN;LGALS1;TRIM28;SNRPD1;UBAP2L;SNRPD3;SRRM2;DDX18;AQR;RBFOX2;DNTTIP2;DDX10;WDR75;CD3EAP;CSNK1E;GTPBP1;SND1;CDC40;JMJD6;DDX39B;EWSR1;GRWD1;CCDC86;SRFBP1;RPL29;RPL28;DUS3L;HOXB6;STXBP1;CSTF2;NOLC1;SNU13;TRMT2A;GSPT2;FXR1;DHX30;FXR2;DHX33;TERT;PDCD11;PCBP4;PCBP2;SERPINH1;GAR1;RRS1;CSTF1;DHX38;SURF…	GO_Molecular_Function_2017b
a1_2620	AU-rich element binding (GO:0017091)	327/1203	1.8394e-41	8.85541e-39	2.68676	252.009	RPL4;EIF4A1;TCERG1;POP1;PPAN;HNRNPU;GPATCH4;HNRNPR;THUMPD1;ADARB1;ENO1;NOC2L;PWP2;MKI67;RPL6;RRP8;RRP9;PNN;LGALS1;TRIM28;SNRPD1;UBAP2L;SNRPD3;SRRM2;DDX18;AQR;RBFOX2;DNTTIP2;DDX10;WDR75;CD3EAP;CSNK1E;GTPBP1;SND1;CDC40;JMJD6;DDX39B;EWSR1;GRWD1;CCDC86;SRFBP1;RPL29;RPL28;DUS3L;HOXB6;STXBP1;CSTF2;NOLC1;SNU13;TRMT2A;GSPT2;FXR1;DHX30;FXR2;DHX33;TERT;PDCD11;PCBP4;PCBP2;DND1;SERPINH1;GAR1;RRS1;CSTF1;DHX38…	GO_Molecular_Function_2017b
a1_2620	miRNA binding (GO:0035198)	327/1203	1.8394e-41	8.85541e-39	2.68676	252.009	RPL4;EIF4A1;TCERG1;POP1;PPAN;HNRNPU;GPATCH4;HNRNPR;THUMPD1;ADARB1;ENO1;NOC2L;PWP2;MKI67;RPL6;RRP8;RRP9;PNN;LGALS1;TRIM28;SNRPD1;UBAP2L;SNRPD3;SRRM2;DDX18;MEF2C;AQR;RBFOX2;DNTTIP2;DDX10;WDR75;CD3EAP;CSNK1E;GTPBP1;SND1;CDC40;JMJD6;DDX39B;EWSR1;GRWD1;CCDC86;SRFBP1;RPL29;RPL28;DUS3L;HOXB6;STXBP1;CSTF2;NOLC1;SNU13;TRMT2A;GSPT2;FXR1;DHX30;FXR2;DHX33;TERT;PDCD11;PCBP4;PCBP2;SERPINH1;GAR1;RRS1;CSTF1;DHX3…	GO_Molecular_Function_2017b
a1_2620	7S RNA binding (GO:0008312)	326/1200	2.82401e-41	8.85541e-39	2.68383	250.583	RPL4;EIF4A1;TCERG1;POP1;PPAN;HNRNPU;GPATCH4;HNRNPR;THUMPD1;ADARB1;ENO1;NOC2L;PWP2;MKI67;RPL6;RRP8;RRP9;PNN;LGALS1;TRIM28;SNRPD1;UBAP2L;SNRPD3;SRRM2;DDX18;AQR;RBFOX2;DNTTIP2;DDX10;WDR75;CD3EAP;CSNK1E;GTPBP1;SND1;CDC40;JMJD6;DDX39B;EWSR1;GRWD1;CCDC86;SRFBP1;RPL29;RPL28;DUS3L;HOXB6;STXBP1;CSTF2;NOLC1;SNU13;TRMT2A;GSPT2;FXR1;DHX30;FXR2;DHX33;TERT;PDCD11;PCBP4;PCBP2;SERPINH1;GAR1;RRS1;CSTF1;DHX38;SURF…	GO_Molecular_Function_2017b
a1_2620	RNA stem-loop binding (GO:0035613)	326/1200	2.82401e-41	8.85541e-39	2.68383	250.583	RPL4;EIF4A1;TCERG1;POP1;PPAN;HNRNPU;GPATCH4;HNRNPR;THUMPD1;ADARB1;ENO1;NOC2L;EPRS;PWP2;MKI67;RPL6;RRP8;RRP9;PNN;LGALS1;TRIM28;SNRPD1;UBAP2L;SNRPD3;SRRM2;DDX18;AQR;RBFOX2;DNTTIP2;DDX10;WDR75;CD3EAP;CSNK1E;GTPBP1;SND1;CDC40;JMJD6;DDX39B;EWSR1;GRWD1;CCDC86;SRFBP1;RPL29;RPL28;DUS3L;HOXB6;STXBP1;CSTF2;NOLC1;SNU13;TRMT2A;GSPT2;FXR1;DHX30;FXR2;DHX33;TERT;PDCD11;PCBP4;PCBP2;SERPINH1;GAR1;RRS1;CSTF1;DHX38…	GO_Molecular_Function_2017b
a1_2620	BRE binding (GO:0042835)	326/1200	2.82401e-41	8.85541e-39	2.68383	250.583	RPL4;EIF4A1;TCERG1;POP1;PPAN;HNRNPU;GPATCH4;HNRNPR;THUMPD1;ADARB1;ENO1;NOC2L;PWP2;MKI67;RPL6;RRP8;RRP9;PNN;LGALS1;TRIM28;SNRPD1;UBAP2L;SNRPD3;SRRM2;DDX18;AQR;RBFOX2;DNTTIP2;DDX10;WDR75;CD3EAP;CSNK1E;GTPBP1;SND1;CDC40;JMJD6;DDX39B;EWSR1;GRWD1;CCDC86;SRFBP1;RPL29;RPL28;DUS3L;HOXB6;STXBP1;CSTF2;NOLC1;SNU13;TRMT2A;GSPT2;FXR1;DHX30;FXR2;DHX33;TERT;PDCD11;PCBP4;PCBP2;SERPINH1;GAR1;RRS1;CSTF1;DHX38;SURF…	GO_Molecular_Function_2017b
a1_2620	snoRNA binding (GO:0030515)	327/1206	3.22542e-41	8.85541e-39	2.6771	249.6	RPL4;EIF4A1;TCERG1;POP1;PPAN;HNRNPU;GPATCH4;HNRNPR;THUMPD1;ADARB1;ENO1;NOC2L;PWP2;MKI67;RPL6;RRP8;NUDT4;RRP9;PNN;LGALS1;TRIM28;SNRPD1;UBAP2L;SNRPD3;SRRM2;DDX18;AQR;RBFOX2;DNTTIP2;DDX10;WDR75;CD3EAP;IMP4;CSNK1E;GTPBP1;SND1;CDC40;JMJD6;DDX39B;EWSR1;GRWD1;CCDC86;SRFBP1;RPL29;RPL28;DUS3L;HOXB6;STXBP1;CSTF2;NOLC1;SNU13;TRMT2A;GSPT2;FXR1;DHX30;FXR2;DHX33;TERT;PDCD11;PCBP4;PCBP2;SERPINH1;GAR1;RRS1;CSTF1…	GO_Molecular_Function_2017b
a1_2620	siRNA binding (GO:0035197)	326/1203	4.94827e-41	8.85541e-39	2.67416	248.181	RPL4;EIF4A1;TCERG1;POP1;PPAN;HNRNPU;GPATCH4;HNRNPR;THUMPD1;ADARB1;ENO1;NOC2L;PWP2;MKI67;RPL6;RRP8;RRP9;PNN;LGALS1;TRIM28;SNRPD1;UBAP2L;SNRPD3;SRRM2;DDX18;AQR;RBFOX2;DNTTIP2;DDX10;WDR75;CD3EAP;CSNK1E;GTPBP1;SND1;CDC40;JMJD6;DDX39B;EWSR1;GRWD1;CCDC86;SRFBP1;RPL29;RPL28;DUS3L;HOXB6;STXBP1;CSTF2;NOLC1;SNU13;TRMT2A;GSPT2;FXR1;DHX30;FXR2;DHX33;TERT;PDCD11;PCBP4;PCBP2;SERPINH1;GAR1;RRS1;CSTF1;DHX38;SURF…	GO_Molecular_Function_2017b
a1_2620	primary miRNA binding (GO:0070878)	326/1204	5.96176e-41	8.85541e-39	2.67095	247.385	RPL4;EIF4A1;TCERG1;POP1;PPAN;HNRNPU;GPATCH4;HNRNPR;THUMPD1;ADARB1;ENO1;NOC2L;PWP2;MKI67;RPL6;RRP8;RRP9;PNN;LGALS1;TRIM28;SNRPD1;UBAP2L;SNRPD3;SRRM2;DDX18;AQR;RBFOX2;DNTTIP2;DDX10;WDR75;CD3EAP;CSNK1E;GTPBP1;SND1;CDC40;JMJD6;DDX39B;EWSR1;GRWD1;CCDC86;SRFBP1;RPL29;RPL28;DUS3L;HOXB6;STXBP1;CSTF2;NOLC1;SNU13;TRMT2A;GSPT2;FXR1;DHX30;FXR2;DHX33;TERT;PDCD11;PCBP4;PCBP2;SERPINH1;GAR1;RRS1;CSTF1;DHX38;SURF…	GO_Molecular_Function_2017b
a1_2620	N6-methyladenosine-containing RNA binding (GO:1990247)	325/1199	6.2983e-41	8.85541e-39	2.67443	247.56	RPL4;EIF4A1;TCERG1;POP1;PPAN;HNRNPU;GPATCH4;HNRNPR;THUMPD1;ADARB1;ENO1;NOC2L;PWP2;MKI67;RPL6;RRP8;RRP9;PNN;LGALS1;TRIM28;SNRPD1;UBAP2L;SNRPD3;SRRM2;DDX18;AQR;RBFOX2;DNTTIP2;DDX10;WDR75;CD3EAP;CSNK1E;GTPBP1;SND1;CDC40;JMJD6;DDX39B;EWSR1;GRWD1;CCDC86;SRFBP1;RPL29;RPL28;DUS3L;HOXB6;STXBP1;CSTF2;NOLC1;SNU13;TRMT2A;GSPT2;FXR1;DHX30;FXR2;DHX33;TERT;PDCD11;PCBP4;PCBP2;SERPINH1;GAR1;RRS1;CSTF1;DHX38;SURF…	GO_Molecular_Function_2017b
a1_2620	GU repeat RNA binding (GO:1990605)	325/1199	6.2983e-41	8.85541e-39	2.67443	247.56	RPL4;EIF4A1;TCERG1;POP1;PPAN;HNRNPU;GPATCH4;HNRNPR;THUMPD1;ADARB1;ENO1;NOC2L;PWP2;MKI67;RPL6;RRP8;RRP9;PNN;LGALS1;TRIM28;SNRPD1;UBAP2L;SNRPD3;SRRM2;DDX18;AQR;RBFOX2;DNTTIP2;DDX10;WDR75;CD3EAP;CSNK1E;GTPBP1;SND1;CDC40;JMJD6;DDX39B;EWSR1;GRWD1;CCDC86;SRFBP1;RPL29;RPL28;DUS3L;HOXB6;STXBP1;CSTF2;NOLC1;SNU13;TRMT2A;GSPT2;FXR1;DHX30;FXR2;DHX33;TERT;PDCD11;PCBP4;PCBP2;SERPINH1;GAR1;RRS1;CSTF1;DHX38;SURF…	GO_Molecular_Function_2017b
a1_2620	ribonuclease P RNA binding (GO:0033204)	325/1199	6.2983e-41	8.85541e-39	2.67443	247.56	RPL4;EIF4A1;TCERG1;POP1;PPAN;HNRNPU;GPATCH4;HNRNPR;THUMPD1;ADARB1;ENO1;NOC2L;PWP2;MKI67;RPL6;RRP8;RRP9;PNN;LGALS1;TRIM28;SNRPD1;UBAP2L;SNRPD3;SRRM2;DDX18;AQR;RBFOX2;DNTTIP2;DDX10;WDR75;CD3EAP;CSNK1E;GTPBP1;SND1;CDC40;JMJD6;DDX39B;EWSR1;GRWD1;CCDC86;SRFBP1;RPL29;RPL28;DUS3L;HOXB6;STXBP1;CSTF2;NOLC1;SNU13;TRMT2A;GSPT2;FXR1;DHX30;FXR2;DHX33;TERT;PDCD11;PCBP4;PCBP2;SERPINH1;GAR1;RRS1;CSTF1;DHX38;SURF…	GO_Molecular_Function_2017b
a1_2620	misfolded RNA binding (GO:0034336)	325/1199	6.2983e-41	8.85541e-39	2.67443	247.56	RPL4;EIF4A1;TCERG1;POP1;PPAN;HNRNPU;GPATCH4;HNRNPR;THUMPD1;ADARB1;ENO1;NOC2L;PWP2;MKI67;RPL6;RRP8;RRP9;PNN;LGALS1;TRIM28;SNRPD1;UBAP2L;SNRPD3;SRRM2;DDX18;AQR;RBFOX2;DNTTIP2;DDX10;WDR75;CD3EAP;CSNK1E;GTPBP1;SND1;CDC40;JMJD6;DDX39B;EWSR1;GRWD1;CCDC86;SRFBP1;RPL29;RPL28;DUS3L;HOXB6;STXBP1;CSTF2;NOLC1;SNU13;TRMT2A;GSPT2;FXR1;DHX30;FXR2;DHX33;TERT;PDCD11;PCBP4;PCBP2;SERPINH1;GAR1;RRS1;CSTF1;DHX38;SURF…	GO_Molecular_Function_2017b
a1_2620	regulatory region RNA binding (GO:0001069)	325/1199	6.2983e-41	8.85541e-39	2.67443	247.56	RPL4;EIF4A1;TCERG1;POP1;PPAN;HNRNPU;GPATCH4;HNRNPR;THUMPD1;ADARB1;ENO1;NOC2L;PWP2;MKI67;RPL6;RRP8;RRP9;PNN;LGALS1;TRIM28;SNRPD1;UBAP2L;SNRPD3;SRRM2;DDX18;AQR;RBFOX2;DNTTIP2;DDX10;WDR75;CD3EAP;CSNK1E;GTPBP1;SND1;CDC40;JMJD6;DDX39B;EWSR1;GRWD1;CCDC86;SRFBP1;RPL29;RPL28;DUS3L;HOXB6;STXBP1;CSTF2;NOLC1;SNU13;TRMT2A;GSPT2;FXR1;DHX30;FXR2;DHX33;TERT;PDCD11;PCBP4;PCBP2;SERPINH1;GAR1;RRS1;CSTF1;DHX38;SURF…	GO_Molecular_Function_2017b
a1_2620	RNA binding (GO:0003723)	325/1199	6.2983e-41	8.85541e-39	2.67443	247.56	RPL4;EIF4A1;TCERG1;POP1;PPAN;HNRNPU;GPATCH4;HNRNPR;THUMPD1;ADARB1;ENO1;NOC2L;PWP2;MKI67;RPL6;RRP8;RRP9;PNN;LGALS1;TRIM28;SNRPD1;UBAP2L;SNRPD3;SRRM2;DDX18;AQR;RBFOX2;DNTTIP2;DDX10;WDR75;CD3EAP;CSNK1E;GTPBP1;SND1;CDC40;JMJD6;DDX39B;EWSR1;GRWD1;CCDC86;SRFBP1;RPL29;RPL28;DUS3L;HOXB6;STXBP1;CSTF2;NOLC1;SNU13;TRMT2A;GSPT2;FXR1;DHX30;FXR2;DHX33;TERT;PDCD11;PCBP4;PCBP2;SERPINH1;GAR1;RRS1;CSTF1;DHX38;SURF…	GO_Molecular_Function_2017b
a1_2620	base pairing with RNA (GO:0000498)	325/1199	6.2983e-41	8.85541e-39	2.67443	247.56	RPL4;EIF4A1;TCERG1;POP1;PPAN;HNRNPU;GPATCH4;HNRNPR;THUMPD1;ADARB1;ENO1;NOC2L;PWP2;MKI67;RPL6;RRP8;RRP9;PNN;LGALS1;TRIM28;SNRPD1;UBAP2L;SNRPD3;SRRM2;DDX18;AQR;RBFOX2;DNTTIP2;DDX10;WDR75;CD3EAP;CSNK1E;GTPBP1;SND1;CDC40;JMJD6;DDX39B;EWSR1;GRWD1;CCDC86;SRFBP1;RPL29;RPL28;DUS3L;HOXB6;STXBP1;CSTF2;NOLC1;SNU13;TRMT2A;GSPT2;FXR1;DHX30;FXR2;DHX33;TERT;PDCD11;PCBP4;PCBP2;SERPINH1;GAR1;RRS1;CSTF1;DHX38;SURF…	GO_Molecular_Function_2017b
a1_2620	alpha-aminoacyl-tRNA binding (GO:1904678)	325/1199	6.2983e-41	8.85541e-39	2.67443	247.56	RPL4;EIF4A1;TCERG1;POP1;PPAN;HNRNPU;GPATCH4;HNRNPR;THUMPD1;ADARB1;ENO1;NOC2L;PWP2;MKI67;RPL6;RRP8;RRP9;PNN;LGALS1;TRIM28;SNRPD1;UBAP2L;SNRPD3;SRRM2;DDX18;AQR;RBFOX2;DNTTIP2;DDX10;WDR75;CD3EAP;CSNK1E;GTPBP1;SND1;CDC40;JMJD6;DDX39B;EWSR1;GRWD1;CCDC86;SRFBP1;RPL29;RPL28;DUS3L;HOXB6;STXBP1;CSTF2;NOLC1;SNU13;TRMT2A;GSPT2;FXR1;DHX30;FXR2;DHX33;TERT;PDCD11;PCBP4;PCBP2;SERPINH1;GAR1;RRS1;CSTF1;DHX38;SURF…	GO_Molecular_Function_2017b
a1_2620	21U-RNA binding (GO:0034583)	325/1199	6.2983e-41	8.85541e-39	2.67443	247.56	RPL4;EIF4A1;TCERG1;POP1;PPAN;HNRNPU;GPATCH4;HNRNPR;THUMPD1;ADARB1;ENO1;NOC2L;PWP2;MKI67;RPL6;RRP8;RRP9;PNN;LGALS1;TRIM28;SNRPD1;UBAP2L;SNRPD3;SRRM2;DDX18;AQR;RBFOX2;DNTTIP2;DDX10;WDR75;CD3EAP;CSNK1E;GTPBP1;SND1;CDC40;JMJD6;DDX39B;EWSR1;GRWD1;CCDC86;SRFBP1;RPL29;RPL28;DUS3L;HOXB6;STXBP1;CSTF2;NOLC1;SNU13;TRMT2A;GSPT2;FXR1;DHX30;FXR2;DHX33;TERT;PDCD11;PCBP4;PCBP2;SERPINH1;GAR1;RRS1;CSTF1;DHX38;SURF…	GO_Molecular_Function_2017b
a1_2620	telomeric repeat-containing RNA binding (GO:0061752)	325/1200	7.5888e-41	9.27814e-39	2.67121	246.765	RPL4;EIF4A1;TCERG1;POP1;PPAN;HNRNPU;GPATCH4;HNRNPR;THUMPD1;ADARB1;ENO1;NOC2L;PWP2;MKI67;RPL6;RRP8;RRP9;PNN;LGALS1;TRIM28;SNRPD1;UBAP2L;SNRPD3;SRRM2;DDX18;AQR;RBFOX2;DNTTIP2;DDX10;WDR75;CD3EAP;CSNK1E;GTPBP1;SND1;CDC40;JMJD6;DDX39B;EWSR1;GRWD1;CCDC86;SRFBP1;RPL29;RPL28;DUS3L;HOXB6;STXBP1;CSTF2;NOLC1;SNU13;TRMT2A;GSPT2;FXR1;DHX30;FXR2;DHX33;TERT;PDCD11;PCBP4;PCBP2;SERPINH1;GAR1;RRS1;CSTF1;DHX38;SURF…	GO_Molecular_Function_2017b
a1_2620	histone pre-mRNA DCP binding (GO:0071208)	325/1200	7.5888e-41	9.27814e-39	2.67121	246.765	RPL4;EIF4A1;TCERG1;POP1;PPAN;HNRNPU;GPATCH4;HNRNPR;THUMPD1;ADARB1;ENO1;NOC2L;PWP2;MKI67;RPL6;RRP8;RRP9;PNN;LGALS1;TRIM28;SNRPD1;UBAP2L;SNRPD3;SRRM2;DDX18;AQR;RBFOX2;DNTTIP2;DDX10;WDR75;CD3EAP;CSNK1E;GTPBP1;SND1;CDC40;JMJD6;DDX39B;EWSR1;GRWD1;CCDC86;SRFBP1;RPL29;RPL28;DUS3L;HOXB6;STXBP1;CSTF2;NOLC1;SNU13;TRMT2A;GSPT2;FXR1;DHX30;FXR2;DHX33;TERT;PDCD11;PCBP4;PCBP2;SERPINH1;GAR1;RRS1;CSTF1;DHX38;SURF…	GO_Molecular_Function_2017b
a1_2620	pre-mRNA binding (GO:0036002)	325/1200	7.5888e-41	9.27814e-39	2.67121	246.765	RPL4;EIF4A1;TCERG1;POP1;PPAN;HNRNPU;GPATCH4;HNRNPR;THUMPD1;ADARB1;ENO1;NOC2L;PWP2;MKI67;RPL6;RRP8;RRP9;PNN;LGALS1;TRIM28;SNRPD1;UBAP2L;SNRPD3;SRRM2;DDX18;AQR;RBFOX2;DNTTIP2;DDX10;WDR75;CD3EAP;CSNK1E;GTPBP1;SND1;CDC40;JMJD6;DDX39B;EWSR1;GRWD1;CCDC86;SRFBP1;RPL29;RPL28;DUS3L;HOXB6;STXBP1;CSTF2;NOLC1;SNU13;TRMT2A;GSPT2;FXR1;DHX30;FXR2;DHX33;TERT;PDCD11;PCBP4;PCBP2;SERPINH1;GAR1;RRS1;CSTF1;DHX38;SURF…	GO_Molecular_Function_2017b
a1_2620	RNA cap binding (GO:0000339)	325/1201	9.14083e-41	9.88616e-39	2.668	245.972	RPL4;EIF4A1;TCERG1;POP1;PPAN;HNRNPU;GPATCH4;HNRNPR;THUMPD1;ADARB1;ENO1;NOC2L;PWP2;MKI67;RPL6;RRP8;RRP9;PNN;LGALS1;TRIM28;SNRPD1;UBAP2L;SNRPD3;SRRM2;DDX18;AQR;RBFOX2;DNTTIP2;DDX10;WDR75;CD3EAP;CSNK1E;GTPBP1;SND1;CDC40;JMJD6;DDX39B;EWSR1;GRWD1;CCDC86;SRFBP1;RPL29;RPL28;DUS3L;HOXB6;STXBP1;CSTF2;NOLC1;SNU13;TRMT2A;GSPT2;FXR1;DHX30;FXR2;DHX33;TERT;PDCD11;PCBP4;PCBP2;SERPINH1;GAR1;RRS1;CSTF1;DHX38;SURF…	GO_Molecular_Function_2017b
a1_2620	G-quadruplex RNA binding (GO:0002151)	325/1201	9.14083e-41	9.88616e-39	2.668	245.972	RPL4;EIF4A1;TCERG1;POP1;PPAN;HNRNPU;GPATCH4;HNRNPR;THUMPD1;ADARB1;ENO1;NOC2L;PWP2;MKI67;RPL6;RRP8;RRP9;PNN;LGALS1;TRIM28;SNRPD1;UBAP2L;SNRPD3;SRRM2;DDX18;AQR;RBFOX2;DNTTIP2;DDX10;WDR75;CD3EAP;CSNK1E;GTPBP1;SND1;CDC40;JMJD6;DDX39B;EWSR1;GRWD1;CCDC86;SRFBP1;RPL29;RPL28;DUS3L;HOXB6;STXBP1;CSTF2;NOLC1;SNU13;TRMT2A;GSPT2;FXR1;DHX30;FXR2;DHX33;TERT;PDCD11;PCBP4;PCBP2;SERPINH1;GAR1;RRS1;CSTF1;DHX38;SURF…	GO_Molecular_Function_2017b
a1_2620	pre-miRNA binding (GO:0070883)	325/1201	9.14083e-41	9.88616e-39	2.668	245.972	RPL4;EIF4A1;TCERG1;POP1;PPAN;HNRNPU;GPATCH4;HNRNPR;THUMPD1;ADARB1;ENO1;NOC2L;PWP2;MKI67;RPL6;RRP8;RRP9;PNN;LGALS1;TRIM28;SNRPD1;UBAP2L;SNRPD3;SRRM2;DDX18;AQR;RBFOX2;DNTTIP2;DDX10;WDR75;CD3EAP;CSNK1E;GTPBP1;SND1;CDC40;JMJD6;DDX39B;EWSR1;GRWD1;CCDC86;SRFBP1;RPL29;RPL28;DUS3L;HOXB6;STXBP1;CSTF2;NOLC1;SNU13;TRMT2A;GSPT2;FXR1;DHX30;FXR2;DHX33;TERT;PDCD11;PCBP4;PCBP2;SERPINH1;GAR1;RRS1;CSTF1;DHX38;SURF…	GO_Molecular_Function_2017b
a1_2620	snRNA binding (GO:0017069)	325/1202	1.10068e-40	1.1054e-38	2.6648	245.181	RPL4;EIF4A1;TCERG1;POP1;PPAN;HNRNPU;GPATCH4;HNRNPR;THUMPD1;ADARB1;ENO1;NOC2L;PWP2;MKI67;RPL6;RRP8;RRP9;PNN;LGALS1;TRIM28;SNRPD1;UBAP2L;SNRPD3;SRRM2;DDX18;AQR;RBFOX2;DNTTIP2;DDX10;WDR75;CD3EAP;CSNK1E;GTPBP1;SND1;CDC40;JMJD6;DDX39B;EWSR1;GRWD1;CCDC86;SRFBP1;RPL29;RPL28;DUS3L;HOXB6;STXBP1;CSTF2;NOLC1;SNU13;TRMT2A;GSPT2;FXR1;DHX30;FXR2;DHX33;TERT;PDCD11;PCBP4;PCBP2;SERPINH1;GAR1;RRS1;CSTF1;DHX38;SURF…	GO_Molecular_Function_2017b
a1_2620	piRNA binding (GO:0034584)	325/1202	1.10068e-40	1.1054e-38	2.6648	245.181	RPL4;EIF4A1;TCERG1;POP1;PPAN;HNRNPU;GPATCH4;HNRNPR;THUMPD1;ADARB1;ENO1;NOC2L;PWP2;MKI67;RPL6;RRP8;RRP9;PNN;LGALS1;TRIM28;SNRPD1;UBAP2L;SNRPD3;SRRM2;DDX18;AQR;RBFOX2;DNTTIP2;DDX10;WDR75;CD3EAP;CSNK1E;GTPBP1;SND1;CDC40;JMJD6;DDX39B;EWSR1;GRWD1;CCDC86;SRFBP1;RPL29;RPL28;DUS3L;HOXB6;STXBP1;CSTF2;NOLC1;SNU13;TRMT2A;GSPT2;FXR1;DHX30;FXR2;DHX33;TERT;PDCD11;PCBP4;PCBP2;SERPINH1;GAR1;RRS1;CSTF1;DHX38;SURF…	GO_Molecular_Function_2017b
a1_2620	mRNA binding (GO:0003729)	330/1230	1.43292e-40	1.38944e-38	2.63872	242.086	RPL4;EIF4A1;TCERG1;POP1;PPAN;HNRNPU;GPATCH4;HNRNPR;THUMPD1;ADARB1;ENO1;NOC2L;PWP2;MKI67;RPL6;RRP8;RRP9;PNN;LGALS1;TRIM28;SNRPD1;LUC7L;UBAP2L;SNRPD3;EIF2A;SRRM2;DDX18;AQR;RBFOX2;DNTTIP2;DDX10;WDR75;CD3EAP;CSNK1E;GTPBP1;SND1;CDC40;JMJD6;DDX39B;EWSR1;GRWD1;CCDC86;SRFBP1;RPL29;RPL28;DUS3L;HOXB6;STXBP1;CSTF2;NOLC1;SNU13;TRMT2A;GSPT2;FXR1;DHX30;FXR2;DHX33;TERT;PDCD11;PCBP4;PCBP2;SERPINH1;GAR1;RRS1;CSTF…	GO_Molecular_Function_2017b
a1_2620	telomerase RNA binding (GO:0070034)	325/1205	1.91809e-40	1.73989e-38	2.65523	242.826	RPL4;EIF4A1;TCERG1;POP1;PPAN;HNRNPU;GPATCH4;HNRNPR;THUMPD1;ADARB1;ENO1;NOC2L;PWP2;MKI67;RPL6;RRP8;RRP9;PNN;LGALS1;TRIM28;SNRPD1;UBAP2L;SNRPD3;SRRM2;DDX18;AQR;RBFOX2;DNTTIP2;DDX10;WDR75;CD3EAP;CSNK1E;GTPBP1;SND1;CDC40;JMJD6;DDX39B;EWSR1;GRWD1;CCDC86;SRFBP1;RPL29;RPL28;DUS3L;HOXB6;STXBP1;CSTF2;NOLC1;SNU13;TRMT2A;GSPT2;FXR1;DHX30;FXR2;DHX33;TERT;PDCD11;PCBP4;PCBP2;SERPINH1;GAR1;RRS1;CSTF1;DHX38;SURF…	GO_Molecular_Function_2017b
a1_2620	rRNA binding (GO:0019843)	325/1205	1.91809e-40	1.73989e-38	2.65523	242.826	RPL4;EIF4A1;TCERG1;POP1;PPAN;HNRNPU;GPATCH4;HNRNPR;THUMPD1;ADARB1;ENO1;NOC2L;PWP2;MKI67;RPL6;RRP8;RRP9;PNN;LGALS1;TRIM28;SNRPD1;UBAP2L;SNRPD3;SRRM2;DDX18;AQR;RBFOX2;DNTTIP2;DDX10;WDR75;CD3EAP;CSNK1E;GTPBP1;SND1;CDC40;JMJD6;DDX39B;EWSR1;GRWD1;CCDC86;SRFBP1;RPL29;RPL28;DUS3L;HOXB6;STXBP1;CSTF2;NOLC1;SNU13;TRMT2A;GSPT2;FXR1;DHX30;FXR2;DHX33;TERT;PDCD11;PCBP4;PCBP2;SERPINH1;GAR1;RRS1;CSTF1;DHX38;SURF…	GO_Molecular_Function_2017b
a1_2620	single-stranded RNA binding (GO:0003727)	327/1216	2.05478e-40	1.80564e-38	2.64539	241.744	RPL4;EIF4A1;TCERG1;POP1;PPAN;HNRNPU;GPATCH4;HNRNPR;THUMPD1;ADARB1;ENO1;NOC2L;PWP2;MKI67;RPL6;RRP8;RRP9;PNN;LGALS1;TRIM28;SNRPD1;UBAP2L;SNRPD3;SRRM2;DDX18;AQR;RBFOX2;DDX11;DNTTIP2;DDX10;WDR75;CD3EAP;CSNK1E;GTPBP1;SND1;CDC40;JMJD6;DDX39B;EWSR1;GRWD1;CCDC86;SRFBP1;RPL29;RPL28;DUS3L;HOXB6;STXBP1;CSTF2;NOLC1;SNU13;TRMT2A;GSPT2;FXR1;DHX30;FXR2;DHX33;TERT;PDCD11;PCBP4;PCBP2;SERPINH1;GAR1;RRS1;CSTF1;DHX3…	GO_Molecular_Function_2017b
a1_2620	double-stranded DNA binding (GO:0003690)	114/521	1.49467e-08	1.27364e-06	1.89709	34.1832	ZBTB25;SCX;HNRNPU;ETS1;RPL6;TRIM28;MYC;SOX8;HOXA5;GTF2I;HMGN1;TIPIN;PCID2;KDM2B;MAP1S;DDX11;ARID5A;SOX12;ILF2;ISL2;ILF3;NEIL3;DNA2;KHDRBS1;DNMT1;PDS5B;RAD51AP1;BRIP1;TERT;ABL1;SAFB2;ALX4;SURF6;E4F1;PATZ1;ZBED5;CDT1;XRCC6;GTF2IRD2;DENND4A;XRCC2;XRCC3;HMGA1;PA2G4;PALB2;FLI1;MLXIPL;POLA1;NR4A1;TDP1;TAF4B;TCF4;TCF3;EZH2;TOP2A;FEN1;MCM7;HMGB2;HMGB3;TCF20;CHD4;BRCA1;HMGB1;GLI1;AFF3;YBX3;KIF15;ZMYM1;ZIC…	GO_Molecular_Function_2017b
a1_2620	single-stranded DNA binding (GO:0003697)	117/544	2.66467e-08	2.20384e-06	1.85585	32.3672	ZBTB25;SCX;HNRNPU;ETS1;RPL6;TRIM28;MYC;SOX8;HOXA5;GTF2I;HMGN1;TIPIN;KDM2B;MAP1S;DDX11;ARID5A;SOX12;WBP11;ILF2;ISL2;ILF3;NEIL3;DNA2;KHDRBS1;DNMT1;PDS5B;RAD51AP1;BRIP1;TERT;ABL1;ALX4;SURF6;E4F1;PATZ1;ZBED5;CDT1;XRCC6;GTF2IRD2;DENND4A;XRCC2;XRCC3;HMGA1;PA2G4;PALB2;FLI1;MLXIPL;POLA1;NR4A1;TDP1;FUBP1;TAF4B;TCF4;TCF3;EZH2;TOP2A;FEN1;MCM7;HMGB2;TCF20;MCM10;CHD4;BRCA1;HMGB1;GLI1;BRCA2;KIF15;ZMYM1;ZIC2;EX…	GO_Molecular_Function_2017b
a1_2620	single-stranded DNA-dependent ATP-dependent DNA helicase activity (GO:0017116)	17/33	1.35444e-07	1.0882e-05	7.08769	112.09	RFC5;PIF1;RTEL1;RFC4;MCM7;DDX11;CHD4;CHTF18;BRIP1;RAD50;RAD51;RUVBL2;G3BP1;MCM4;MCM6;DNA2;RAD18	GO_Molecular_Function_2017b
a1_2620	damaged DNA binding (GO:0003684)	107/506	2.53753e-07	1.98209e-05	1.8121	27.5202	DCLRE1B;ZBTB25;MPG;SCX;HNRNPU;ETS1;RPL6;TRIM28;MYC;SOX8;HOXA5;GTF2I;HMGN1;TIPIN;KDM2B;MAP1S;DDX11;ARID5A;SOX12;ILF2;ISL2;ILF3;DNA2;KHDRBS1;DNMT1;PDS5B;BRIP1;TERT;ABL1;ALX4;SURF6;E4F1;PATZ1;ZBED5;CDT1;XRCC6;GTF2IRD2;DENND4A;HMGA1;PA2G4;PALB2;FLI1;MLXIPL;POLA1;NR4A1;TAF4B;TCF4;TCF3;RAD18;EZH2;TOP2A;FEN1;MCM7;HMGB2;TCF20;CHD4;BRCA1;HMGB1;GLI1;KIF15;ZMYM1;ZIC2;EXO1;SNAPC4;POLE;RFC1;TET1;MLF1;RAD51B;S…	GO_Molecular_Function_2017b
a1_2620	ATP-dependent RNA helicase activity (GO:0004004)	26/70	3.21947e-07	2.4468e-05	3.94911	59.0348	EIF4A1;DDX27;DDX46;DDX25;DDX23;IGHMBP2;DDX20;DDX21;DDX41;DHX30;DHX33;DHX35;G3BP1;DHX37;DHX38;DDX18;DDX11;DDX56;DDX31;DDX54;DDX10;DDX51;SUPV3L1;DDX39B;SNRNP200;SKIV2L2	GO_Molecular_Function_2017b
a1_2620	U3 snoRNA binding (GO:0034511)	14/25	4.56846e-07	3.38066e-05	8.48273	123.839	NOP56;NOP58;NOP14;NUFIP1;WDR3;HEATR1;DDX21;SNU13;IMP4;PWP2;DIEXF;RRP9;NUDT4;BMS1	GO_Molecular_Function_2017b
a1_2620	ATP-dependent 5'-3' RNA helicase activity (GO:0032575)	25/67	4.88141e-07	3.51962e-05	3.97697	57.796	EIF4A1;DDX27;DDX46;DDX25;DDX23;IGHMBP2;DDX20;DDX21;DDX41;DHX30;DHX33;DHX35;G3BP1;DHX37;DHX38;DDX18;DDX56;DDX31;DDX54;DDX10;DDX51;SUPV3L1;DDX39B;SNRNP200;SKIV2L2	GO_Molecular_Function_2017b
a1_2620	DNA clamp loader activity (GO:0003689)	102/488	8.49731e-07	5.97361e-05	1.78342	24.9292	ZBTB25;SCX;HNRNPU;ETS1;RPL6;TRIM28;MYC;SOX8;HOXA5;GTF2I;HMGN1;TIPIN;KDM2B;MAP1S;DDX11;ARID5A;SOX12;ILF2;ISL2;ILF3;DNA2;KHDRBS1;DNMT1;PDS5B;BRIP1;TERT;ABL1;ALX4;SURF6;E4F1;PATZ1;ZBED5;CDT1;XRCC6;GTF2IRD2;DENND4A;HMGA1;PA2G4;PALB2;FLI1;MLXIPL;POLA1;NR4A1;TAF4B;TCF4;TCF3;EZH2;TOP2A;FEN1;MCM7;HMGB2;TCF20;CHD4;BRCA1;GLI1;CHTF18;KIF15;ZMYM1;ZIC2;EXO1;SNAPC4;POLE;RFC5;RFC4;RFC1;TET1;MLF1;RAD51B;SUPV3L1;…	GO_Molecular_Function_2017b
a1_2620	C-rich single-stranded DNA binding (GO:1990829)	27/78	9.83644e-07	6.74636e-05	3.53805	48.9384	PRIM1;HMGB2;IGHMBP2;MCM10;HMGB1;BRCA2;HSPD1;RAD51AP1;CDC45;PMS2;HNRNPA1;PMS1;DDX11;XRCC2;TWNK;XRCC3;RPA1;RPA2;WBP11;RAD51B;RAD52;NEIL3;RAD51;ERCC4;FUBP1;ERCC1;TDP1	GO_Molecular_Function_2017b
a1_2620	G-rich single-stranded DNA binding (GO:1990955)	27/79	1.30911e-06	8.76479e-05	3.46982	47.0027	PRIM1;HMGB2;IGHMBP2;MCM10;HMGB1;BRCA2;HSPD1;RAD51AP1;CDC45;PMS2;HNRNPA1;PMS1;DDX11;XRCC2;TWNK;XRCC3;RPA1;RPA2;WBP11;RAD51B;RAD52;NEIL3;RAD51;ERCC4;FUBP1;ERCC1;TDP1	GO_Molecular_Function_2017b
a1_2620	ATP-dependent 3'-5' RNA helicase activity (GO:0034459)	24/66	1.41584e-06	9.25894e-05	3.81642	51.3987	EIF4A1;DDX18;DDX27;DDX46;DDX25;DDX56;DDX23;DDX20;DDX31;DDX54;DDX10;DDX21;DDX51;DDX41;SUPV3L1;DHX30;DDX39B;DHX33;DHX35;G3BP1;DHX37;DHX38;SNRNP200;SKIV2L2	GO_Molecular_Function_2017b
a1_2620	ATP-dependent 5'-3' DNA helicase activity (GO:0043141)	14/27	1.58906e-06	0.000101555	7.17687	95.8282	PIF1;RTEL1;MCM7;DDX11;TWNK;IGHMBP2;CHD4;BRIP1;RAD50;RUVBL2;G3BP1;MCM4;MCM6;DNA2	GO_Molecular_Function_2017b
a1_2620	sequence-specific DNA binding (GO:0043565)	121/612	1.73122e-06	0.000108182	1.66549	22.0955	ZBTB25;PRDM5;SCX;HNRNPU;ETS1;RPL6;SALL2;TRIM28;MYC;SOX8;HOXA7;HOXA5;GTF2I;HMGN1;OSR2;TIPIN;KDM2B;MAP1S;DDX11;ESX1;ARID5A;SOX12;ILF2;HIC1;ISL2;ILF3;DNA2;KHDRBS1;DNMT1;DLX4;TCF7;PDS5B;BRIP1;TERT;ABL1;SAFB2;ALX4;SURF6;NLRP3;CAMTA1;E4F1;PATZ1;ZBED5;CDT1;XRCC6;GTF2IRD2;DENND4A;NR2F1;HMGA1;PA2G4;POU2F2;PALB2;FLI1;MLXIPL;POLA1;NR4A1;TAF4B;TCF4;TCF3;EZH2;TOP2A;FEN1;MCM7;HMGB2;TCF20;CHD4;BRCA1;GLI1;MEOX1;…	GO_Molecular_Function_2017b
a1_2620	DNA binding, bending (GO:0008301)	101/490	1.8588e-06	0.000113629	1.75131	23.1095	ZBTB25;SCX;HNRNPU;ETS1;RPL6;TRIM28;MYC;SOX8;HOXA5;GTF2I;HMGN1;TIPIN;KDM2B;MAP1S;DDX11;ARID5A;SOX12;ILF2;ISL2;ILF3;DNA2;KHDRBS1;DNMT1;PDS5B;BRIP1;TERT;ABL1;ALX4;SURF6;E4F1;PATZ1;ZBED5;CDT1;XRCC6;GTF2IRD2;DENND4A;HMGA1;PA2G4;PALB2;FLI1;MLXIPL;POLA1;NR4A1;TAF4B;TCF4;TCF3;EZH2;TOP2A;FEN1;MCM7;HMGB2;HMGB3;TCF20;CHD4;BRCA1;HMGB1;GLI1;KIF15;ZMYM1;ZIC2;EXO1;SNAPC4;POLE;RFC1;TET1;MLF1;RAD51B;SUPV3L1;CRY1;…	GO_Molecular_Function_2017b
a1_2620	box H/ACA snoRNA binding (GO:0034513)	13/24	1.9771e-06	0.000118289	7.8738	103.414	NOP56;NOP58;NOP14;NUFIP1;WDR3;HEATR1;DDX21;IMP4;SNU13;PWP2;NUDT4;DKC1;GAR1	GO_Molecular_Function_2017b
a1_2620	double-stranded telomeric DNA binding (GO:0003691)	29/91	2.7389e-06	0.000129139	3.12634	40.0421	PIF1;FEN1;HMGB2;HMGB3;HMGB1;AFF3;YBX3;RAD51AP1;TERT;SAFB2;PCID2;ACD;XRCC6;DDX11;XRCC2;XRCC3;SAFB;RAD51B;NEIL3;RAD50;AIM2;RAD51;NCL;TDP1;APEX1;CRY1;HNRNPD;TARDBP;CENPS	GO_Molecular_Function_2017b
a1_2620	topological DNA entrapment activity (GO:0061776)	99/482	2.75545e-06	0.000129139	1.74275	22.3106	ZBTB25;SCX;HNRNPU;ETS1;RPL6;TRIM28;MYC;SOX8;HOXA5;GTF2I;HMGN1;TIPIN;KDM2B;MAP1S;DDX11;ARID5A;SOX12;ILF2;ISL2;ILF3;DNA2;KHDRBS1;DNMT1;PDS5B;BRIP1;TERT;ABL1;ALX4;SURF6;E4F1;PATZ1;ZBED5;CDT1;XRCC6;GTF2IRD2;DENND4A;HMGA1;PA2G4;PALB2;FLI1;MLXIPL;POLA1;NR4A1;TAF4B;TCF4;TCF3;EZH2;TOP2A;FEN1;MCM7;HMGB2;TCF20;CHD4;BRCA1;GLI1;KIF15;ZMYM1;ZIC2;EXO1;SNAPC4;POLE;RFC1;TET1;MLF1;RAD51B;SUPV3L1;CRY1;MCM2;GTF3C2;…	GO_Molecular_Function_2017b
a1_2620	bent DNA binding (GO:0003681)	99/482	2.75545e-06	0.000129139	1.74275	22.3106	ZBTB25;SCX;HNRNPU;ETS1;RPL6;TRIM28;MYC;SOX8;HOXA5;GTF2I;HMGN1;TIPIN;KDM2B;MAP1S;DDX11;ARID5A;SOX12;ILF2;ISL2;ILF3;DNA2;KHDRBS1;DNMT1;PDS5B;BRIP1;TERT;ABL1;ALX4;SURF6;E4F1;PATZ1;ZBED5;CDT1;XRCC6;GTF2IRD2;DENND4A;HMGA1;PA2G4;PALB2;FLI1;MLXIPL;POLA1;NR4A1;TAF4B;TCF4;TCF3;EZH2;TOP2A;FEN1;MCM7;HMGB2;TCF20;CHD4;BRCA1;GLI1;KIF15;ZMYM1;ZIC2;EXO1;SNAPC4;POLE;RFC1;TET1;MLF1;RAD51B;SUPV3L1;CRY1;MCM2;GTF3C2;…	GO_Molecular_Function_2017b
a1_2620	negative regulation of SREBP signaling pathway by DNA binding (GO:0100060)	99/482	2.75545e-06	0.000129139	1.74275	22.3106	ZBTB25;SCX;HNRNPU;ETS1;RPL6;TRIM28;MYC;SOX8;HOXA5;GTF2I;HMGN1;TIPIN;KDM2B;MAP1S;DDX11;ARID5A;SOX12;ILF2;ISL2;ILF3;DNA2;KHDRBS1;DNMT1;PDS5B;BRIP1;TERT;ABL1;ALX4;SURF6;E4F1;PATZ1;ZBED5;CDT1;XRCC6;GTF2IRD2;DENND4A;HMGA1;PA2G4;PALB2;FLI1;MLXIPL;POLA1;NR4A1;TAF4B;TCF4;TCF3;EZH2;TOP2A;FEN1;MCM7;HMGB2;TCF20;CHD4;BRCA1;GLI1;KIF15;ZMYM1;ZIC2;EXO1;SNAPC4;POLE;RFC1;TET1;MLF1;RAD51B;SUPV3L1;CRY1;MCM2;GTF3C2;…	GO_Molecular_Function_2017b
a1_2620	DNA clamp unloader activity (GO:0061860)	99/482	2.75545e-06	0.000129139	1.74275	22.3106	ZBTB25;SCX;HNRNPU;ETS1;RPL6;TRIM28;MYC;SOX8;HOXA5;GTF2I;HMGN1;TIPIN;KDM2B;MAP1S;DDX11;ARID5A;SOX12;ILF2;ISL2;ILF3;DNA2;KHDRBS1;DNMT1;PDS5B;BRIP1;TERT;ABL1;ALX4;SURF6;E4F1;PATZ1;ZBED5;CDT1;XRCC6;GTF2IRD2;DENND4A;HMGA1;PA2G4;PALB2;FLI1;MLXIPL;POLA1;NR4A1;TAF4B;TCF4;TCF3;EZH2;TOP2A;FEN1;MCM7;HMGB2;TCF20;CHD4;BRCA1;GLI1;KIF15;ZMYM1;ZIC2;EXO1;SNAPC4;POLE;RFC1;TET1;MLF1;RAD51B;SUPV3L1;CRY1;MCM2;GTF3C2;…	GO_Molecular_Function_2017b
a1_2620	triplex DNA binding (GO:0045142)	99/482	2.75545e-06	0.000129139	1.74275	22.3106	ZBTB25;SCX;HNRNPU;ETS1;RPL6;TRIM28;MYC;SOX8;HOXA5;GTF2I;HMGN1;TIPIN;KDM2B;MAP1S;DDX11;ARID5A;SOX12;ILF2;ISL2;ILF3;DNA2;KHDRBS1;DNMT1;PDS5B;BRIP1;TERT;ABL1;ALX4;SURF6;E4F1;PATZ1;ZBED5;CDT1;XRCC6;GTF2IRD2;DENND4A;HMGA1;PA2G4;PALB2;FLI1;MLXIPL;POLA1;NR4A1;TAF4B;TCF4;TCF3;EZH2;TOP2A;FEN1;MCM7;HMGB2;TCF20;CHD4;BRCA1;GLI1;KIF15;ZMYM1;ZIC2;EXO1;SNAPC4;POLE;RFC1;TET1;MLF1;RAD51B;SUPV3L1;CRY1;MCM2;GTF3C2;…	GO_Molecular_Function_2017b
a1_2620	DNA binding (GO:0003677)	99/482	2.75545e-06	0.000129139	1.74275	22.3106	ZBTB25;SCX;HNRNPU;ETS1;RPL6;TRIM28;MYC;SOX8;HOXA5;GTF2I;HMGN1;TIPIN;KDM2B;MAP1S;DDX11;ARID5A;SOX12;ILF2;ISL2;ILF3;DNA2;KHDRBS1;DNMT1;PDS5B;BRIP1;TERT;ABL1;ALX4;SURF6;E4F1;PATZ1;ZBED5;CDT1;XRCC6;GTF2IRD2;DENND4A;HMGA1;PA2G4;PALB2;FLI1;MLXIPL;POLA1;NR4A1;TAF4B;TCF4;TCF3;EZH2;TOP2A;FEN1;MCM7;HMGB2;TCF20;CHD4;BRCA1;GLI1;KIF15;ZMYM1;ZIC2;EXO1;SNAPC4;POLE;RFC1;TET1;MLF1;RAD51B;SUPV3L1;CRY1;MCM2;GTF3C2;…	GO_Molecular_Function_2017b
a1_2620	DNA secondary structure binding (GO:0000217)	99/482	2.75545e-06	0.000129139	1.74275	22.3106	ZBTB25;SCX;HNRNPU;ETS1;RPL6;TRIM28;MYC;SOX8;HOXA5;GTF2I;HMGN1;TIPIN;KDM2B;MAP1S;DDX11;ARID5A;SOX12;ILF2;ISL2;ILF3;DNA2;KHDRBS1;DNMT1;PDS5B;BRIP1;TERT;ABL1;ALX4;SURF6;E4F1;PATZ1;ZBED5;CDT1;XRCC6;GTF2IRD2;DENND4A;HMGA1;PA2G4;PALB2;FLI1;MLXIPL;POLA1;NR4A1;TAF4B;TCF4;TCF3;EZH2;TOP2A;FEN1;MCM7;HMGB2;TCF20;CHD4;BRCA1;GLI1;KIF15;ZMYM1;ZIC2;EXO1;SNAPC4;POLE;RFC1;TET1;MLF1;RAD51B;SUPV3L1;CRY1;MCM2;GTF3C2;…	GO_Molecular_Function_2017b
a1_2620	recombination hotspot binding (GO:0010844)	99/482	2.75545e-06	0.000129139	1.74275	22.3106	ZBTB25;SCX;HNRNPU;ETS1;RPL6;TRIM28;MYC;SOX8;HOXA5;GTF2I;HMGN1;TIPIN;KDM2B;MAP1S;DDX11;ARID5A;SOX12;ILF2;ISL2;ILF3;DNA2;KHDRBS1;DNMT1;PDS5B;BRIP1;TERT;ABL1;ALX4;SURF6;E4F1;PATZ1;ZBED5;CDT1;XRCC6;GTF2IRD2;DENND4A;HMGA1;PA2G4;PALB2;FLI1;MLXIPL;POLA1;NR4A1;TAF4B;TCF4;TCF3;EZH2;TOP2A;FEN1;MCM7;HMGB2;TCF20;CHD4;BRCA1;GLI1;KIF15;ZMYM1;ZIC2;EXO1;SNAPC4;POLE;RFC1;TET1;MLF1;RAD51B;SUPV3L1;CRY1;MCM2;GTF3C2;…	GO_Molecular_Function_2017b
a1_2620	histone-dependent DNA binding (GO:0099077)	99/482	2.75545e-06	0.000129139	1.74275	22.3106	ZBTB25;SCX;HNRNPU;ETS1;RPL6;TRIM28;MYC;SOX8;HOXA5;GTF2I;HMGN1;TIPIN;KDM2B;MAP1S;DDX11;ARID5A;SOX12;ILF2;ISL2;ILF3;DNA2;KHDRBS1;DNMT1;PDS5B;BRIP1;TERT;ABL1;ALX4;SURF6;E4F1;PATZ1;ZBED5;CDT1;XRCC6;GTF2IRD2;DENND4A;HMGA1;PA2G4;PALB2;FLI1;MLXIPL;POLA1;NR4A1;TAF4B;TCF4;TCF3;EZH2;TOP2A;FEN1;MCM7;HMGB2;TCF20;CHD4;BRCA1;GLI1;KIF15;ZMYM1;ZIC2;EXO1;SNAPC4;POLE;RFC1;TET1;MLF1;RAD51B;SUPV3L1;CRY1;MCM2;GTF3C2;…	GO_Molecular_Function_2017b
a1_2620	random coil DNA binding (GO:0003695)	99/482	2.75545e-06	0.000129139	1.74275	22.3106	ZBTB25;SCX;HNRNPU;ETS1;RPL6;TRIM28;MYC;SOX8;HOXA5;GTF2I;HMGN1;TIPIN;KDM2B;MAP1S;DDX11;ARID5A;SOX12;ILF2;ISL2;ILF3;DNA2;KHDRBS1;DNMT1;PDS5B;BRIP1;TERT;ABL1;ALX4;SURF6;E4F1;PATZ1;ZBED5;CDT1;XRCC6;GTF2IRD2;DENND4A;HMGA1;PA2G4;PALB2;FLI1;MLXIPL;POLA1;NR4A1;TAF4B;TCF4;TCF3;EZH2;TOP2A;FEN1;MCM7;HMGB2;TCF20;CHD4;BRCA1;GLI1;KIF15;ZMYM1;ZIC2;EXO1;SNAPC4;POLE;RFC1;TET1;MLF1;RAD51B;SUPV3L1;CRY1;MCM2;GTF3C2;…	GO_Molecular_Function_2017b
a1_2620	DNA clamp activity (GO:0061777)	99/482	2.75545e-06	0.000129139	1.74275	22.3106	ZBTB25;SCX;HNRNPU;ETS1;RPL6;TRIM28;MYC;SOX8;HOXA5;GTF2I;HMGN1;TIPIN;KDM2B;MAP1S;DDX11;ARID5A;SOX12;ILF2;ISL2;ILF3;DNA2;KHDRBS1;DNMT1;PDS5B;BRIP1;TERT;ABL1;ALX4;SURF6;E4F1;PATZ1;ZBED5;CDT1;XRCC6;GTF2IRD2;DENND4A;HMGA1;PA2G4;PALB2;FLI1;MLXIPL;POLA1;NR4A1;TAF4B;TCF4;TCF3;EZH2;TOP2A;FEN1;MCM7;HMGB2;TCF20;CHD4;BRCA1;GLI1;KIF15;ZMYM1;ZIC2;EXO1;SNAPC4;POLE;RFC1;TET1;MLF1;RAD51B;SUPV3L1;CRY1;MCM2;GTF3C2;…	GO_Molecular_Function_2017b
a1_2620	base pairing with DNA (GO:0000497)	99/482	2.75545e-06	0.000129139	1.74275	22.3106	ZBTB25;SCX;HNRNPU;ETS1;RPL6;TRIM28;MYC;SOX8;HOXA5;GTF2I;HMGN1;TIPIN;KDM2B;MAP1S;DDX11;ARID5A;SOX12;ILF2;ISL2;ILF3;DNA2;KHDRBS1;DNMT1;PDS5B;BRIP1;TERT;ABL1;ALX4;SURF6;E4F1;PATZ1;ZBED5;CDT1;XRCC6;GTF2IRD2;DENND4A;HMGA1;PA2G4;PALB2;FLI1;MLXIPL;POLA1;NR4A1;TAF4B;TCF4;TCF3;EZH2;TOP2A;FEN1;MCM7;HMGB2;TCF20;CHD4;BRCA1;GLI1;KIF15;ZMYM1;ZIC2;EXO1;SNAPC4;POLE;RFC1;TET1;MLF1;RAD51B;SUPV3L1;CRY1;MCM2;GTF3C2;…	GO_Molecular_Function_2017b
a1_2620	flap-structured DNA binding (GO:0070336)	99/483	3.02814e-06	0.000137341	1.73811	22.0872	ZBTB25;SCX;HNRNPU;ETS1;RPL6;TRIM28;MYC;SOX8;HOXA5;GTF2I;HMGN1;TIPIN;KDM2B;MAP1S;DDX11;ARID5A;SOX12;ILF2;ISL2;ILF3;DNA2;KHDRBS1;DNMT1;PDS5B;BRIP1;TERT;ABL1;ALX4;SURF6;E4F1;PATZ1;ZBED5;CDT1;XRCC6;GTF2IRD2;DENND4A;HMGA1;PA2G4;PALB2;FLI1;MLXIPL;POLA1;NR4A1;TAF4B;TCF4;TCF3;EZH2;TOP2A;FEN1;MCM7;HMGB2;TCF20;CHD4;BRCA1;GLI1;KIF15;ZMYM1;ZIC2;EXO1;SNAPC4;POLE;RFC1;TET1;MLF1;RAD51B;SUPV3L1;CRY1;MCM2;GTF3C2;…	GO_Molecular_Function_2017b
a1_2620	DNA end binding (GO:0045027)	99/483	3.02814e-06	0.000137341	1.73811	22.0872	ZBTB25;SCX;HNRNPU;ETS1;RPL6;TRIM28;MYC;SOX8;HOXA5;GTF2I;HMGN1;TIPIN;KDM2B;MAP1S;DDX11;ARID5A;SOX12;ILF2;ISL2;ILF3;DNA2;KHDRBS1;DNMT1;PDS5B;BRIP1;TERT;ABL1;ALX4;SURF6;E4F1;PATZ1;ZBED5;CDT1;XRCC6;GTF2IRD2;DENND4A;HMGA1;PA2G4;PALB2;FLI1;MLXIPL;POLA1;NR4A1;TAF4B;TCF4;TCF3;EZH2;TOP2A;FEN1;MCM7;HMGB2;TCF20;CHD4;BRCA1;GLI1;KIF15;ZMYM1;ZIC2;EXO1;SNAPC4;POLE;RFC1;TET1;MLF1;RAD51B;SUPV3L1;CRY1;MCM2;GTF3C2;…	GO_Molecular_Function_2017b
a1_2620	ATP-dependent DNA helicase activity (GO:0004003)	22/60	3.28578e-06	0.000146138	3.86455	48.7935	TOP2A;RTEL1;MCM7;DDX11;XRCC2;XRCC3;IGHMBP2;CHD4;TTF2;GTF2H2;GTF2H3;RAD51B;SUPV3L1;BRIP1;RAD50;RUVBL2;RUVBL1;G3BP1;MCM4;MCM6;DNA2;SNRNP200	GO_Molecular_Function_2017b
a1_2620	regulatory region DNA binding (GO:0000975)	99/484	3.32605e-06	0.000146138	1.7335	21.8658	ZBTB25;SCX;HNRNPU;ETS1;RPL6;TRIM28;MYC;SOX8;HOXA5;GTF2I;HMGN1;TIPIN;KDM2B;MAP1S;DDX11;ARID5A;SOX12;ILF2;ISL2;ILF3;DNA2;KHDRBS1;DNMT1;PDS5B;BRIP1;TERT;ABL1;ALX4;SURF6;E4F1;PATZ1;ZBED5;CDT1;XRCC6;GTF2IRD2;DENND4A;HMGA1;PA2G4;PALB2;FLI1;MLXIPL;POLA1;NR4A1;TAF4B;TCF4;TCF3;EZH2;TOP2A;FEN1;MCM7;HMGB2;TCF20;CHD4;BRCA1;GLI1;KIF15;ZMYM1;ZIC2;EXO1;SNAPC4;POLE;RFC1;TET1;MLF1;RAD51B;SUPV3L1;CRY1;MCM2;GTF3C2;…	GO_Molecular_Function_2017b
a1_2620	G-quadruplex DNA binding (GO:0051880)	99/486	4.00635e-06	0.000173321	1.72433	21.4294	ZBTB25;SCX;HNRNPU;ETS1;RPL6;TRIM28;MYC;SOX8;HOXA5;GTF2I;HMGN1;TIPIN;KDM2B;MAP1S;DDX11;ARID5A;SOX12;ILF2;ISL2;ILF3;DNA2;KHDRBS1;DNMT1;PDS5B;BRIP1;TERT;ABL1;ALX4;SURF6;E4F1;PATZ1;ZBED5;CDT1;XRCC6;GTF2IRD2;DENND4A;HMGA1;PA2G4;PALB2;FLI1;MLXIPL;POLA1;NR4A1;TAF4B;TCF4;TCF3;EZH2;TOP2A;FEN1;MCM7;HMGB2;TCF20;CHD4;BRCA1;GLI1;KIF15;ZMYM1;ZIC2;EXO1;SNAPC4;POLE;RFC1;TET1;MLF1;RAD51B;SUPV3L1;CRY1;MCM2;GTF3C2;…	GO_Molecular_Function_2017b
a1_2620	supercoiled DNA binding (GO:0097100)	23/67	7.19722e-06	0.000306645	3.48941	41.321	FEN1;PCID2;XRCC6;DDX11;XRCC2;XRCC3;HMGB2;PSIP1;HMGB3;HMGB1;AFF3;SAFB;YBX3;RAD51B;RAD51AP1;NEIL3;AIM2;RAD51;TDP1;CRY1;SAFB2;TARDBP;CENPS	GO_Molecular_Function_2017b
a1_2620	ATP-dependent 3'-5' DNA helicase activity (GO:0043140)	14/30	7.83486e-06	0.00032883	5.8302	68.5452	GINS1;GINS2;RTEL1;MCM7;DDX11;CHD4;RECQL4;BRIP1;RAD50;CDC45;RUVBL2;G3BP1;MCM4;MCM6	GO_Molecular_Function_2017b
a1_2620	hemi-methylated DNA-binding (GO:0044729)	23/68	9.53702e-06	0.000394384	3.41167	39.44	FEN1;PCID2;XRCC6;UHRF1;DDX11;XRCC2;XRCC3;HMGB2;HMGB3;HMGB1;AFF3;SAFB;YBX3;RAD51B;RAD51AP1;NEIL3;AIM2;RAD51;TDP1;CRY1;SAFB2;TARDBP;CENPS	GO_Molecular_Function_2017b
a1_2620	box C/D snoRNA binding (GO:0034512)	11/20	1.02602e-05	0.000418139	8.13769	93.4796	NOP56;NOP58;NOP14;NUFIP1;WDR3;HEATR1;DDX21;IMP4;SNU13;PWP2;NUDT4	GO_Molecular_Function_2017b
a1_2620	collagen V binding (GO:0070052)	19/51	1.1616e-05	0.000466633	3.96016	44.9998	SPARC;VWF;COL14A1;FN1;P3H1;PCOLCE;NID1;MMP9;NID2;THBS1;CTSS;MRC2;MMP12;CTSL;CTSK;ITGA10;COL5A3;ITGA11;SERPINH1	GO_Molecular_Function_2017b
a1_2620	flap endonuclease activity (GO:0048256)	11/21	1.89912e-05	0.000741695	7.3235	79.6176	GEN1;RAD51B;MBD4;FEN1;RAD51;SLX4;EME1;EXO1;ERCC4;XRCC2;APEX1	GO_Molecular_Function_2017b
a1_2620	mismatched DNA binding (GO:0030983)	22/66	1.92545e-05	0.000741695	3.33641	36.226	FEN1;PCID2;XRCC6;DDX11;XRCC2;XRCC3;HMGB2;HMGB3;HMGB1;AFF3;SAFB;YBX3;RAD51B;RAD51AP1;NEIL3;AIM2;RAD51;TDP1;CRY1;SAFB2;TARDBP;CENPS	GO_Molecular_Function_2017b
a1_2620	left-handed Z-DNA binding (GO:0003692)	22/66	1.92545e-05	0.000741695	3.33641	36.226	FEN1;PCID2;XRCC6;DDX11;XRCC2;XRCC3;HMGB2;HMGB3;HMGB1;AFF3;SAFB;YBX3;RAD51B;RAD51AP1;NEIL3;AIM2;RAD51;TDP1;CRY1;SAFB2;TARDBP;CENPS	GO_Molecular_Function_2017b
a1_2620	ATP-dependent microtubule motor activity (GO:1990939)	19/53	2.19904e-05	0.000835634	3.72678	39.9694	DNAH2;STARD9;KIF14;KIF24;KIF23;KIF11;KIF22;SMC3;KIF7;KIF6;KIF15;CENPE;KIF18B;KIFC1;KIF26A;KIF2C;KIF21B;KIF20A;KIF3C	GO_Molecular_Function_2017b
a1_2620	collagen binding (GO:0005518)	18/49	2.45599e-05	0.000920833	3.87149	41.0935	SPARC;VWF;COL14A1;FN1;P3H1;PCOLCE;NID1;MMP9;NID2;CTSS;MRC2;MMP12;CTSL;CTSK;ITGA10;COL5A3;ITGA11;SERPINH1	GO_Molecular_Function_2017b
a1_2620	histone-glutamine methyltransferase activity (GO:1990259)	8/12	2.59903e-05	0.000949153	13.3047	140.469	PRMT6;FBL;PRMT1;NTMT1;SUV39H1;CARM1;DOT1L;EZH2	GO_Molecular_Function_2017b
a1_2620	histone methyltransferase activity (GO:0042054)	8/12	2.59903e-05	0.000949153	13.3047	140.469	PRMT6;TRMT112;PRMT1;NTMT1;SUV39H1;CARM1;DOT1L;EZH2	GO_Molecular_Function_2017b
a1_2620	collagen binding involved in cell-matrix adhesion (GO:0098639)	18/50	3.37045e-05	0.00121509	3.75029	38.62	SPARC;VWF;COL14A1;FN1;P3H1;PCOLCE;NID1;MMP9;NID2;CTSS;MRC2;MMP12;CTSL;CTSK;ITGA10;COL5A3;ITGA11;SERPINH1	GO_Molecular_Function_2017b
a1_2620	double-stranded methylated DNA binding (GO:0010385)	22/70	5.37557e-05	0.00191343	3.05767	30.0602	FEN1;PCID2;XRCC6;DDX11;XRCC2;XRCC3;HMGB2;HMGB3;HMGB1;AFF3;SAFB;YBX3;RAD51B;RAD51AP1;NEIL3;AIM2;RAD51;TDP1;CRY1;SAFB2;TARDBP;CENPS	GO_Molecular_Function_2017b
a1_2620	ATP-dependent four-way junction helicase activity (GO:1990163)	11/23	5.65816e-05	0.00198884	6.10221	59.6786	RECQL4;RTEL1;RAD50;BRIP1;MCM7;DDX11;RUVBL2;G3BP1;MCM4;CHD4;MCM6	GO_Molecular_Function_2017b
a1_2620	mitogen-activated protein kinase binding (GO:0051019)	65/308	5.78845e-05	0.00200952	1.79412	17.5053	ITGB2;KIF14;KIF11;FOXM1;PRKAG3;CKS1B;RPTOR;CHEK2;SUFU;CEP250;FBXO5;SCN5A;CDK5RAP2;CEP68;PDGFRB;IFNAR2;DAXX;BORA;PARP1;RPS6;ANK2;VRK1;TMEM173;CDC25C;DNM1;CCNA2;GPRC5B;LCK;CKS2;HCLS1;KIF20A;ARHGEF7;LLGL1;TELO2;WAS;PARN;THY1;AURKA;HDAC7;CCNB1;SOCS1;MAPK7;RACGAP1;HSF1;TPR;ABL1;PLCG1;NPM1;SLC12A4;CDKN2A;RCC2;CEP152;PLK1;MSN;EEF2;ZC3HC1;TPX2;POLA1;PRC1;CENPJ;TRPV4;CSPG4;CDK5R1;MAP3K12;RAD9A	GO_Molecular_Function_2017b
a1_2620	single-stranded DNA-dependent ATPase activity (GO:0043142)	15/39	6.23955e-05	0.00213971	4.16411	40.317	TOP2A;RFC5;RFC4;XRCC2;DDX11;XRCC3;IGHMBP2;TTF2;GTF2H2;CHTF18;GTF2H3;RAD51B;RAD51;DNA2;RAD18	GO_Molecular_Function_2017b
a1_2620	site-specific endodeoxyribonuclease activity, specific for altered base (GO:0016890)	10/20	7.70983e-05	0.00261205	6.65517	63.0273	GEN1;RAD51B;MBD4;RAD51;SLX4;EME1;ERCC4;XRCC2;APEX1;DNA2	GO_Molecular_Function_2017b
a1_2620	single-stranded DNA endodeoxyribonuclease activity (GO:0000014)	11/24	9.21113e-05	0.00308354	5.63249	52.3399	GEN1;RAD51B;MBD4;RAD50;RAD51;SLX4;EME1;ERCC4;XRCC2;ERCC1;APEX1	GO_Molecular_Function_2017b
a1_2620	protein tyrosine kinase binding (GO:1990782)	63/301	9.58983e-05	0.00313565	1.77457	16.4188	ITGB2;KIF14;KIF11;FOXM1;PRKAG3;CKS1B;RPTOR;CHEK2;SUFU;CEP250;FBXO5;SCN5A;CDK5RAP2;CEP68;PDGFRB;IFNAR2;DAXX;HSP90AA1;BORA;PARP1;RPS6;ANK2;VRK1;TMEM173;CDC25C;DNM1;CCNA2;GPRC5B;LCK;CKS2;HCLS1;KIF20A;ARHGEF7;LLGL1;TELO2;WAS;PARN;THY1;AURKA;HDAC7;CCNB1;SOCS1;RACGAP1;HSF1;PLCG1;NPM1;SLC12A4;CDKN2A;RCC2;CEP152;PLK1;MSN;EEF2;ZC3HC1;TPX2;POLA1;PRC1;CENPJ;TRPV4;CSPG4;CDK5R1;MAP3K12;RAD9A	GO_Molecular_Function_2017b
a1_2620	JUN kinase binding (GO:0008432)	63/301	9.58983e-05	0.00313565	1.77457	16.4188	ITGB2;KIF14;KIF11;FOXM1;PRKAG3;CKS1B;RPTOR;CHEK2;SUFU;CEP250;FBXO5;SCN5A;CDK5RAP2;CEP68;PDGFRB;IFNAR2;DAXX;BORA;PARP1;RPS6;ANK2;VRK1;TMEM173;CDC25C;MAPK8IP3;DNM1;CCNA2;GPRC5B;LCK;CKS2;HCLS1;KIF20A;ARHGEF7;LLGL1;TELO2;WAS;PARN;THY1;AURKA;HDAC7;CCNB1;SOCS1;RACGAP1;HSF1;PLCG1;NPM1;SLC12A4;CDKN2A;RCC2;CEP152;PLK1;MSN;EEF2;ZC3HC1;TPX2;POLA1;PRC1;CENPJ;TRPV4;CSPG4;CDK5R1;MAP3K12;RAD9A	GO_Molecular_Function_2017b
a1_2620	histone-arginine N-methyltransferase activity (GO:0008469)	9/17	0.000100865	0.00326013	7.48506	68.8755	PRMT6;PRMT5;PRMT7;PRMT1;SUV39H1;NTMT1;CARM1;DOT1L;EZH2	GO_Molecular_Function_2017b
a1_2620	protein kinase B binding (GO:0043422)	63/303	0.000116982	0.00362258	1.75958	15.9304	ITGB2;KIF14;KIF11;FOXM1;PRKAG3;CKS1B;RPTOR;CHEK2;SUFU;CEP250;FBXO5;SCN5A;CDK5RAP2;CEP68;PDGFRB;IFNAR2;DAXX;BORA;PARP1;RPS6;ANK2;VRK1;TMEM173;CDC25C;DNM1;CCNA2;GPRC5B;LCK;CKS2;HCLS1;KIF20A;ARHGEF7;LLGL1;TELO2;WAS;PARN;THY1;AURKA;HDAC7;CCNB1;SOCS1;RACGAP1;HSF1;PLCG1;NPM1;SLC12A4;CDKN2A;RCC2;CEP152;PLK1;MSN;EEF2;ZC3HC1;TPX2;CCDC88A;POLA1;PRC1;CENPJ;TRPV4;CSPG4;CDK5R1;MAP3K12;RAD9A	GO_Molecular_Function_2017b
a1_2620	protein histidine kinase binding (GO:0043424)	62/297	0.000117231	0.00362258	1.76832	16.0057	ITGB2;KIF14;KIF11;FOXM1;PRKAG3;CKS1B;RPTOR;CHEK2;SUFU;CEP250;FBXO5;SCN5A;CDK5RAP2;CEP68;PDGFRB;IFNAR2;DAXX;BORA;PARP1;RPS6;ANK2;VRK1;TMEM173;CDC25C;DNM1;CCNA2;GPRC5B;LCK;CKS2;HCLS1;KIF20A;ARHGEF7;LLGL1;TELO2;WAS;PARN;THY1;AURKA;HDAC7;CCNB1;SOCS1;RACGAP1;HSF1;PLCG1;NPM1;SLC12A4;CDKN2A;RCC2;CEP152;PLK1;MSN;EEF2;ZC3HC1;TPX2;POLA1;PRC1;CENPJ;TRPV4;CSPG4;CDK5R1;MAP3K12;RAD9A	GO_Molecular_Function_2017b
a1_2620	mitogen-activated protein kinase kinase kinase kinase binding (GO:0033161)	62/297	0.000117231	0.00362258	1.76832	16.0057	ITGB2;KIF14;KIF11;FOXM1;PRKAG3;CKS1B;RPTOR;CHEK2;SUFU;CEP250;FBXO5;SCN5A;CDK5RAP2;CEP68;PDGFRB;IFNAR2;DAXX;BORA;PARP1;RPS6;ANK2;VRK1;TMEM173;CDC25C;DNM1;CCNA2;GPRC5B;LCK;CKS2;HCLS1;KIF20A;ARHGEF7;LLGL1;TELO2;WAS;PARN;THY1;AURKA;HDAC7;CCNB1;SOCS1;RACGAP1;HSF1;PLCG1;NPM1;SLC12A4;CDKN2A;RCC2;CEP152;PLK1;MSN;EEF2;ZC3HC1;TPX2;POLA1;PRC1;CENPJ;TRPV4;CSPG4;CDK5R1;MAP3K12;RAD9A	GO_Molecular_Function_2017b
a1_2620	3-phosphoinositide-dependent protein kinase binding (GO:0043423)	62/297	0.000117231	0.00362258	1.76832	16.0057	ITGB2;KIF14;KIF11;FOXM1;PRKAG3;CKS1B;RPTOR;CHEK2;SUFU;CEP250;FBXO5;SCN5A;CDK5RAP2;CEP68;PDGFRB;IFNAR2;DAXX;BORA;PARP1;RPS6;ANK2;VRK1;TMEM173;CDC25C;DNM1;CCNA2;GPRC5B;LCK;CKS2;HCLS1;KIF20A;ARHGEF7;LLGL1;TELO2;WAS;PARN;THY1;AURKA;HDAC7;CCNB1;SOCS1;RACGAP1;HSF1;PLCG1;NPM1;SLC12A4;CDKN2A;RCC2;CEP152;PLK1;MSN;EEF2;ZC3HC1;TPX2;POLA1;PRC1;CENPJ;TRPV4;CSPG4;CDK5R1;MAP3K12;RAD9A	GO_Molecular_Function_2017b
a1_2620	protein kinase C binding (GO:0005080)	67/328	0.000125939	0.00382318	1.72132	15.457	TOP2A;ITGB2;PLEK;KIF14;KIF11;FOXM1;PRKAG3;CKS1B;RPTOR;CHEK2;SUFU;CEP250;DACT3;FBXO5;SCN5A;CDK5RAP2;DACT1;CEP68;PDGFRB;IFNAR2;DAXX;BORA;PARP1;RPS6;ANK2;VRK1;TMEM173;CDC25C;DNM1;CCNA2;GPRC5B;LCK;CKS2;HCLS1;KIF20A;ARHGEF7;LLGL1;TELO2;WAS;PARN;THY1;AURKA;HDAC7;CCNB1;SOCS1;RACGAP1;HSF1;ABL1;PLCG1;NPM1;SLC12A4;CDKN2A;RCC2;CEP152;PLK1;MSN;EEF2;ZC3HC1;TPX2;POLA1;PRC1;CENPJ;TRPV4;CSPG4;CDK5R1;MAP3K12;RAD9A	GO_Molecular_Function_2017b
a1_2620	microtubule motor activity (GO:0003777)	20/64	0.000126442	0.00382318	3.03077	27.2034	DYNC2H1;DNAH2;STARD9;KIF14;KIF24;KIF23;KIF11;KIF22;SMC3;KIF7;KIF6;KIF15;CENPE;KIF18B;KIFC1;KIF26A;KIF2C;KIF21B;KIF20A;KIF3C	GO_Molecular_Function_2017b
a1_2620	mitogen-activated protein kinase kinase kinase binding (GO:0031435)	63/304	0.000129039	0.00384573	1.75218	15.6915	ITGB2;KIF14;KIF11;FOXM1;PRKAG3;CKS1B;RPTOR;CHEK2;SUFU;CEP250;FBXO5;SCN5A;CDK5RAP2;CEP68;PDGFRB;IFNAR2;DAXX;BORA;PARP1;RPS6;ANK2;VRK1;TMEM173;CDC25C;DNM1;CCNA2;GPRC5B;LCK;CKS2;HCLS1;KIF20A;ARHGEF7;LLGL1;TELO2;WAS;PARN;THY1;AURKA;HDAC7;CCNB1;SOCS1;RACGAP1;HSF1;PLCG1;NPM1;SLC12A4;CDKN2A;RCC2;CEP152;PLK1;MSN;EEF2;ZC3HC1;TPX2;POLA1;PRC1;CENPJ;TRPV4;CSPG4;TCF3;CDK5R1;MAP3K12;RAD9A	GO_Molecular_Function_2017b
a1_2620	double-stranded DNA-dependent ATP-dependent DNA helicase activity (GO:0036121)	10/21	0.000129923	0.00384573	6.04981	54.1371	RTEL1;RAD50;BRIP1;MCM7;DDX11;RUVBL2;G3BP1;MCM4;CHD4;MCM6	GO_Molecular_Function_2017b
a1_2620	microtubule plus-end binding (GO:0051010)	33/131	0.000133016	0.0038755	2.2495	20.0769	CEP57;ARL3;KIF14;KATNB1;CAMSAP1;SKA2;RACGAP1;RAE1;CDK5RAP2;GAS2L3;SPAG5;MAP1S;RCC2;NDE1;STARD9;PLK1;KIF23;CKAP5;CCSAP;DNM1;CLIP3;REEP1;EML5;CCDC88A;KIF18A;PSRC1;CEP57L1;KIF26A;TRPV4;KIF2C;KIF20B;GAS8;MDM1	GO_Molecular_Function_2017b
a1_2620	platelet-derived growth factor binding (GO:0048407)	7/11	0.000133685	0.0038755	11.6372	103.804	COL1A1;PDGFRB;COL3A1;COL1A2;COL5A1;COL4A1;COL6A1	GO_Molecular_Function_2017b
a1_2620	mRNA 3'-UTR AU-rich region binding (GO:0035925)	19/61	0.000194134	0.00557046	3.01553	25.7736	CPSF1;PARN;MEX3D;YBX3;ELAVL2;CRYZ;RSL1D1;PCBP4;KHSRP;EXOSC8;DND1;SERBP1;TUT1;GEMIN5;IGF2BP3;RNPS1;PABPC1;TARDBP;RBM24	GO_Molecular_Function_2017b
a1_2620	protein kinase binding (GO:0019901)	70/352	0.000208978	0.00593583	1.66439	14.1028	ITGB2;KIF14;KIF11;FOXM1;PRKAG3;CKS1B;RPTOR;CHEK2;SUFU;CEP250;FBXO5;SCN5A;CDK5RAP2;CEP68;PDGFRB;IFNAR2;DAXX;BORA;PARP1;RPS6;ANK2;VRK1;TMEM173;CDC25C;DNM1;SGO1;CCNA2;GPRC5B;LCK;CKS2;HCLS1;KIF20A;ARHGEF7;STX1A;LLGL1;TELO2;WAS;PARN;THY1;AURKA;HDAC7;CCNB1;WDCP;SOCS1;RACGAP1;HSF1;FLNA;PLCG1;BARD1;NPM1;SLC12A4;CDKN2A;RCC2;CEP152;PLK1;MSN;EEF2;ZC3HC1;TPX2;POLA1;ABI2;DLG4;PRC1;CENPJ;TRPV4;SNAI1;CSPG4;CDK5…	GO_Molecular_Function_2017b
a1_2620	mitogen-activated protein kinase kinase binding (GO:0031434)	62/305	0.000253042	0.00695066	1.70931	14.1564	ITGB2;KIF14;KIF11;FOXM1;PRKAG3;CKS1B;RPTOR;CHEK2;SUFU;CEP250;FBXO5;SCN5A;CDK5RAP2;CEP68;PDGFRB;IFNAR2;DAXX;BORA;PARP1;RPS6;ANK2;VRK1;TMEM173;CDC25C;DNM1;CCNA2;GPRC5B;LCK;CKS2;HCLS1;KIF20A;ARHGEF7;LLGL1;TELO2;WAS;PARN;THY1;AURKA;HDAC7;CCNB1;SOCS1;RACGAP1;HSF1;PLCG1;NPM1;SLC12A4;CDKN2A;RCC2;CEP152;PLK1;MSN;EEF2;ZC3HC1;TPX2;POLA1;PRC1;CENPJ;TRPV4;CSPG4;CDK5R1;MAP3K12;RAD9A	GO_Molecular_Function_2017b
a1_2620	microtubule binding (GO:0008017)	36/152	0.000255437	0.00695066	2.07345	17.1527	CEP57;ARL3;KIF14;KATNB1;BRCA1;CAMSAP1;SKA2;RACGAP1;STMN1;TPR;RAE1;CDK5RAP2;GAS2L3;SPAG5;MAP1S;RCC2;NDE1;STARD9;PLK1;KIF23;CCSAP;DNM1;CLIP3;REEP1;EML5;CCDC88A;KIF18A;PSRC1;TTLL4;CEP57L1;KIF26A;TRPV4;CENPJ;KIF20B;GAS8;MDM1	GO_Molecular_Function_2017b
a1_2620	alkylated DNA binding (GO:0032131)	14/39	0.000257066	0.00695066	3.72939	30.8278	DCLRE1B;FEN1;MPG;HMGB2;RPA1;RPA2;HMGB1;GTF2H3;UNG;ERCC4;POLD1;ERCC1;APEX1;RAD18	GO_Molecular_Function_2017b
a1_2620	oxidized DNA binding (GO:0032356)	14/39	0.000257066	0.00695066	3.72939	30.8278	DCLRE1B;FEN1;MPG;HMGB2;RPA1;RPA2;HMGB1;GTF2H3;UNG;ERCC4;POLD1;ERCC1;APEX1;RAD18	GO_Molecular_Function_2017b
a1_2620	single-strand break-containing DNA binding (GO:1990165)	14/39	0.000257066	0.00695066	3.72939	30.8278	DCLRE1B;FEN1;MPG;HMGB2;RPA1;RPA2;HMGB1;GTF2H3;UNG;ERCC4;POLD1;ERCC1;APEX1;RAD18	GO_Molecular_Function_2017b
a1_2620	restriction endodeoxyribonuclease activity (GO:0015666)	9/19	0.000299426	0.00779615	5.98736	48.5793	GEN1;RAD51B;MBD4;RAD51;SLX4;EME1;ERCC4;XRCC2;APEX1	GO_Molecular_Function_2017b
a1_2620	excinuclease ABC activity (GO:0009381)	9/19	0.000299426	0.00779615	5.98736	48.5793	GEN1;RAD51B;MBD4;RAD51;SLX4;EME1;ERCC4;XRCC2;APEX1	GO_Molecular_Function_2017b
a1_2620	retroviral 3' processing activity (GO:0044824)	9/19	0.000299426	0.00779615	5.98736	48.5793	GEN1;RAD51B;MBD4;RAD51;SLX4;EME1;ERCC4;XRCC2;APEX1	GO_Molecular_Function_2017b
a1_2620	double-stranded DNA endodeoxyribonuclease activity (GO:1990238)	9/19	0.000299426	0.00779615	5.98736	48.5793	GEN1;RAD51B;MBD4;RAD51;SLX4;EME1;ERCC4;XRCC2;APEX1	GO_Molecular_Function_2017b
a1_2620	microtubule minus-end binding (GO:0051011)	32/131	0.000304697	0.00786061	2.15834	17.4743	CEP57;TUBGCP2;ARL3;KIF14;KATNB1;CAMSAP1;SKA2;RACGAP1;RAE1;CDK5RAP2;GAS2L3;SPAG5;MAP1S;RCC2;NDE1;STARD9;PLK1;KIF23;CCSAP;DNM1;CLIP3;REEP1;EML5;CCDC88A;KIF18A;PSRC1;CEP57L1;KIF26A;TRPV4;KIF20B;GAS8;MDM1	GO_Molecular_Function_2017b
a1_2620	base pairing with tRNA (GO:0000946)	12/31	0.000314058	0.00795613	4.20431	33.9117	TRMT10A;TERT;XPOT;KARS;ALKBH1;NSUN2;IGHMBP2;NAT10;TRNT1;YARS2;THG1L;EIF2A	GO_Molecular_Function_2017b
a1_2620	methionyl-initiator methionine tRNA binding (GO:1990856)	12/31	0.000314058	0.00795613	4.20431	33.9117	TRMT10A;TERT;KARS;XPOT;ALKBH1;NSUN2;IGHMBP2;NAT10;TRNT1;YARS2;THG1L;EIF2A	GO_Molecular_Function_2017b
a1_2620	microtubule lateral binding (GO:0099609)	31/126	0.000328164	0.00823925	2.17859	17.4766	CEP57;ARL3;KIF14;KATNB1;CAMSAP1;SKA2;RACGAP1;RAE1;CDK5RAP2;GAS2L3;SPAG5;MAP1S;RCC2;NDE1;STARD9;PLK1;KIF23;CCSAP;DNM1;CLIP3;REEP1;EML5;CCDC88A;KIF18A;PSRC1;CEP57L1;KIF26A;TRPV4;KIF20B;GAS8;MDM1	GO_Molecular_Function_2017b
a1_2620	sequence-specific single stranded DNA binding (GO:0098847)	56/272	0.000352072	0.0087613	1.73554	13.8005	PRDM5;HMGB2;SCX;MCM10;HMGB1;BRCA2;MEOX1;GLI2;TRIM28;SALL2;HEY2;SNAPC4;HOXA7;TEAD2;OSR2;DDX11;ESX1;TWNK;WBP11;SAFB;HIC1;MMP12;RAD51B;NEIL3;DLX4;SATB2;PRIM1;TCF7;IGHMBP2;HSPD1;RAD51AP1;CDC45;HLX;HSF1;SAFB2;E2F1;PMS2;NLRP3;CAMTA1;HNRNPA1;PMS1;TBX1;TCF7L1;XRCC2;XRCC3;NR2F1;RPA1;RPA2;POU2F2;RAD52;TFAP4;RAD51;ERCC4;TDP1;FUBP1;ERCC1	GO_Molecular_Function_2017b
a1_2620	protein kinase A catalytic subunit binding (GO:0034236)	62/309	0.000364461	0.00899003	1.68123	13.3105	ITGB2;KIF14;KIF11;FOXM1;PRKAG3;CKS1B;RPTOR;CHEK2;SUFU;CEP250;FBXO5;SCN5A;CDK5RAP2;CEP68;PDGFRB;IFNAR2;DAXX;BORA;PARP1;RPS6;ANK2;VRK1;TMEM173;CDC25C;DNM1;CCNA2;GPRC5B;LCK;CKS2;HCLS1;KIF20A;ARHGEF7;LLGL1;TELO2;WAS;PARN;THY1;AURKA;HDAC7;CCNB1;SOCS1;RACGAP1;HSF1;PLCG1;NPM1;SLC12A4;CDKN2A;RCC2;CEP152;PLK1;MSN;EEF2;ZC3HC1;TPX2;POLA1;PRC1;CENPJ;TRPV4;CSPG4;CDK5R1;MAP3K12;RAD9A	GO_Molecular_Function_2017b
a1_2620	DNA polymerase binding (GO:0070182)	8/16	0.000414426	0.0101336	6.65084	51.8009	FANCI;ACD;HSP90AA1;RAD51;FANCD2;NAT10;CDK2AP1;HMGB1	GO_Molecular_Function_2017b
a1_2620	endodeoxyribonuclease activity, producing 3'-phosphomonoesters (GO:0016889)	9/20	0.000481331	0.0115684	5.44274	41.5769	GEN1;RAD51B;MBD4;RAD51;SLX4;EME1;ERCC4;XRCC2;APEX1	GO_Molecular_Function_2017b
a1_2620	endodeoxyribonuclease activity, producing 5'-phosphomonoesters (GO:0016888)	9/20	0.000481331	0.0115684	5.44274	41.5769	GEN1;RAD51B;MBD4;RAD51;SLX4;EME1;ERCC4;XRCC2;APEX1	GO_Molecular_Function_2017b
a1_2620	DNA replication origin binding (GO:0003688)	7/13	0.000546588	0.012916	7.75724	58.271	ORC6;CDC45;DDX11;GRWD1;ORC2;MCM10;HSPD1	GO_Molecular_Function_2017b
a1_2620	protein-arginine N-methyltransferase activity (GO:0016274)	7/13	0.000546588	0.012916	7.75724	58.271	PRMT6;PRMT5;TRMT112;PRMT7;PRMT1;NTMT1;CARM1	GO_Molecular_Function_2017b
a1_2620	histone methyltransferase activity (H4-R3 specific) (GO:0044020)	5/7	0.000641321	0.0150283	16.6138	122.144	PRMT6;PRMT5;PRMT7;PRMT1;CARM1	GO_Molecular_Function_2017b
a1_2620	U4 snRNA binding (GO:0030621)	6/10	0.000657758	0.0152861	9.97093	73.0537	PRPF4;SART3;DDX39B;GEMIN5;PRPF31;SNU13	GO_Molecular_Function_2017b
a1_2620	protein-glutamine N-methyltransferase activity (GO:0036009)	8/17	0.000693149	0.0158466	5.91152	43.002	TRMT112;PRMT7;NSUN5;PRMT1;SUV39H1;NTMT1;CARM1;RRP8	GO_Molecular_Function_2017b
a1_2620	peptidyl-arginine C-methyltransferase activity (GO:0035244)	8/17	0.000693149	0.0158466	5.91152	43.002	TRMT112;PRMT7;NSUN5;PRMT1;SUV39H1;NTMT1;CARM1;RRP8	GO_Molecular_Function_2017b
a1_2620	integrin binding involved in cell-matrix adhesion (GO:0098640)	21/78	0.000831426	0.0188546	2.45562	17.4162	LAMA5;COL16A1;VCAM1;ACTN3;VWF;ICAM2;FN1;THY1;THBS1;THBS4;ESM1;COL3A1;SFRP2;COL5A1;TSPAN4;EMILIN1;S1PR3;S1PR2;TLN1;JAM3;FBN1	GO_Molecular_Function_2017b
a1_2620	integrin binding (GO:0005178)	20/76	0.00148436	0.0333922	2.37967	15.4982	LAMA5;COL16A1;VCAM1;ACTN3;VWF;ICAM2;FN1;THY1;THBS1;THBS4;ESM1;COL3A1;SFRP2;COL5A1;TSPAN4;S1PR3;S1PR2;TLN1;JAM3;FBN1	GO_Molecular_Function_2017b
a1_2620	pseudouridine synthase activity (GO:0009982)	5/8	0.00152511	0.0335048	11.0752	71.8303	TRUB1;DKC1;PUSL1;PUS7;PUS7L	GO_Molecular_Function_2017b
a1_2620	snRNA pseudouridine synthase activity (GO:0106032)	5/8	0.00152511	0.0335048	11.0752	71.8303	TRUB1;DKC1;PUSL1;PUS7;PUS7L	GO_Molecular_Function_2017b
a1_2620	tRNA pseudouridine synthase activity (GO:0106029)	5/8	0.00152511	0.0335048	11.0752	71.8303	TRUB1;DKC1;PUSL1;PUS7;PUS7L	GO_Molecular_Function_2017b
a1_2620	class II DNA-(apurinic or apyrimidinic site) lyase activity (GO:0140079)	8/19	0.00169095	0.0368601	4.83614	30.8665	NEIL3;ALKBH1;APEX1;PARN;HMGA1;APEX2;DNA2;SND1	GO_Molecular_Function_2017b
a1_2620	mRNA 3'-UTR binding (GO:0003730)	31/140	0.00211371	0.0454113	1.89723	11.6856	EIF4A1;CSTF2;PARN;ADARB1;YBX3;ELAVL2;CRYZ;FXR1;FXR2;PCBP4;SNRNP70;C1QBP;TPR;G3BP1;XPO5;PPP1R8;LUC7L;IGF2BP3;EIF2A;RBFOX2;RPL13A;DHFR;RSL1D1;SERBP1;GEMIN5;TUT1;RNPS1;PABPC1;DCP1A;TARDBP;RBM24	GO_Molecular_Function_2017b
a1_2620	histone-lysine N-methyltransferase activity (GO:0018024)	15/52	0.00211553	0.0454113	2.69902	16.6218	PRMT6;SUV39H2;PRMT1;SUV39H1;SETD7;DOT1L;SETD1A;METTL22;NTMT1;CARM1;NSD2;WDR5;SMYD2;SMYD3;EZH2	GO_Molecular_Function_2017b
a1_2620	ATP-dependent microtubule motor activity, plus-end-directed (GO:0008574)	32/146	0.00215223	0.0458489	1.87272	11.5008	RHOBTB3;KIF14;ATP1A2;KIF11;KIF15;HSPD1;RUVBL2;RUVBL1;PMS2;KIF21B;KIF3C;MYH10;MDN1;PMS1;HSP90AA1;ATAD2;KIF24;KIF23;KIF22;KIF7;KIF6;CENPE;KIF18A;KIF18B;DDX39B;KIFC1;KIF26A;ACIN1;KIF2C;DNA2;KIF20A;KIF20B	GO_Molecular_Function_2017b
a1_2620	ADP-ribosylation factor binding (GO:0030306)	9/24	0.00229449	0.0485121	3.99043	24.2508	FGD3;FGD5;GGA3;RILPL2;RILPL1;RCC2;WAS;FLNA;FGD1	GO_Molecular_Function_2017b
a1_2620	3'-5' DNA helicase activity (GO:0043138)	8/20	0.00249737	0.05114	4.43287	26.5641	GINS1;SUPV3L1;GINS2;CDC45;RUVBL2;RUVBL1;IGHMBP2;DNA2	GO_Molecular_Function_2017b
a1_2620	histone acetyltransferase activity (H4-K16 specific) (GO:0046972)	7/16	0.00254609	0.05114	5.1706	30.885	NAA40;PHF20;KANSL2;USP22;WDR5;BRCA2;HCFC1	GO_Molecular_Function_2017b
a1_2620	histone acetyltransferase activity (H4-K5 specific) (GO:0043995)	7/16	0.00254609	0.05114	5.1706	30.885	NAA40;PHF20;KANSL2;USP22;WDR5;BRCA2;HCFC1	GO_Molecular_Function_2017b
a1_2620	four-way junction DNA binding (GO:0000400)	7/16	0.00254609	0.05114	5.1706	30.885	RAD51B;RAD51;XRCC2;XRCC3;HMGB2;HMGB3;HMGB1	GO_Molecular_Function_2017b
a1_2620	crossed form four-way junction DNA binding (GO:0000402)	7/16	0.00254609	0.05114	5.1706	30.885	RAD51B;RAD51;XRCC2;XRCC3;HMGB2;HMGB3;HMGB1	GO_Molecular_Function_2017b
a1_2620	open form four-way junction DNA binding (GO:0000401)	7/16	0.00254609	0.05114	5.1706	30.885	RAD51B;RAD51;XRCC2;XRCC3;HMGB2;HMGB3;HMGB1	GO_Molecular_Function_2017b
a1_2620	histone acetyltransferase activity (H4-K8 specific) (GO:0043996)	7/16	0.00254609	0.05114	5.1706	30.885	NAA40;PHF20;KANSL2;USP22;WDR5;BRCA2;HCFC1	GO_Molecular_Function_2017b
a1_2620	ATP-dependent microtubule motor activity, minus-end-directed (GO:0008569)	30/136	0.00262334	0.0519824	1.88759	11.2186	RHOBTB3;KIF14;ATP1A2;KIF15;HSPD1;RUVBL2;RUVBL1;PMS2;KIF21B;KIF3C;MYH10;MDN1;PMS1;DYNC2H1;HSP90AA1;ATAD2;KIF24;KIF23;KIF22;KIF6;CENPE;KIF18B;DDX39B;KIFC1;KIF26A;ACIN1;KIF2C;DNA2;KIF20A;KIF20B	GO_Molecular_Function_2017b
a1_2620	endodeoxyribonuclease activity (GO:0004520)	14/48	0.002625	0.0519824	2.74078	16.2876	GEN1;MBD4;DFFB;FEN1;ANKLE1;DIS3;XRCC2;RAD51B;SLX4;RAD51;EME1;ERCC4;APEX1;PMS2	GO_Molecular_Function_2017b
a1_2620	sequence-specific double-stranded DNA binding (GO:1990837)	49/253	0.00302958	0.0595747	1.60467	9.30602	FEN1;PRDM5;HMGB2;SCX;HMGB3;HMGB1;AFF3;MEOX1;YBX3;GLI2;TRIM28;SALL2;HEY2;SNAPC4;HOXA7;TEAD2;OSR2;PCID2;DDX11;ESX1;SAFB;HIC1;MMP12;RAD51B;NEIL3;AIM2;CRY1;DLX4;SATB2;TCF7;RAD51AP1;HLX;HSF1;SAFB2;E2F1;NLRP3;CAMTA1;TBX1;XRCC6;TCF7L1;XRCC2;XRCC3;NR2F1;POU2F2;TFAP4;RAD51;TDP1;TARDBP;CENPS	GO_Molecular_Function_2017b
a1_2620	U6 snRNA 3'-end binding (GO:0030629)	5/9	0.0030615	0.0597843	8.30593	48.0818	EIF5A;PRPF4;LSM7;SART3;DDX39B	GO_Molecular_Function_2017b
a1_2620	RNA-DNA hybrid ribonuclease activity (GO:0004523)	4/6	0.0035361	0.0654179	13.2859	74.9955	FEN1;RNASEH2A;EXO1;APEX1	GO_Molecular_Function_2017b
a1_2620	histone methyltransferase activity (H2A-R3 specific) (GO:0070612)	4/6	0.0035361	0.0654179	13.2859	74.9955	PRMT6;PRMT5;PRMT7;CARM1	GO_Molecular_Function_2017b
a1_2620	histone methyltransferase activity (H3-R2 specific) (GO:0070611)	4/6	0.0035361	0.0654179	13.2859	74.9955	PRMT6;PRMT5;PRMT7;CARM1	GO_Molecular_Function_2017b
a1_2620	histone methyltransferase activity (H3-R17 specific) (GO:0035642)	4/6	0.0035361	0.0654179	13.2859	74.9955	PRMT6;PRMT5;PRMT7;CARM1	GO_Molecular_Function_2017b
a1_2620	N-terminal protein N-methyltransferase activity (GO:0071885)	4/6	0.0035361	0.0654179	13.2859	74.9955	TRMT112;PRMT1;NTMT1;CARM1	GO_Molecular_Function_2017b
a1_2620	protein carboxyl O-methyltransferase activity (GO:0051998)	4/6	0.0035361	0.0654179	13.2859	74.9955	TRMT112;PRMT1;NTMT1;CARM1	GO_Molecular_Function_2017b
a1_2620	double-stranded DNA 5'-3' exodeoxyribonuclease activity (GO:0051908)	4/6	0.0035361	0.0654179	13.2859	74.9955	DCLRE1B;FEN1;EXO1;APEX1	GO_Molecular_Function_2017b
a1_2620	double-stranded DNA 3'-5' exodeoxyribonuclease activity (GO:0008311)	4/6	0.0035361	0.0654179	13.2859	74.9955	FEN1;POLD1;APEX1;APEX2	GO_Molecular_Function_2017b
a1_2620	protein-DNA unloading ATPase activity (GO:0140083)	29/133	0.00365385	0.0671545	1.85926	10.4341	RHOBTB3;KIF14;ATP1A2;KIF15;HSPD1;RUVBL2;RUVBL1;PMS2;KIF21B;KIF3C;MYH10;MDN1;PMS1;HSP90AA1;ATAD2;KIF24;KIF23;KIF22;KIF6;CENPE;KIF18B;DDX39B;KIFC1;KIF26A;ACIN1;KIF2C;DNA2;KIF20A;KIF20B	GO_Molecular_Function_2017b
a1_2620	ATPase activity (GO:0016887)	30/139	0.00369635	0.0674944	1.83532	10.2786	RHOBTB3;KIF14;ATP1A2;KIF15;HSPD1;RUVBL2;RUVBL1;PMS2;KIF21B;KIF3C;MYH10;MDN1;PMS1;ENTPD1;HSP90AA1;ATAD2;KIF24;KIF23;KIF22;KIF6;CENPE;KIF18B;DDX39B;KIFC1;KIF26A;ACIN1;KIF2C;DNA2;KIF20A;KIF20B	GO_Molecular_Function_2017b
a1_2620	exonuclease activity (GO:0004527)	6/13	0.00378221	0.0686166	5.69669	31.773	FEN1;EXO1;PARN;AEN;DNA2;SND1	GO_Molecular_Function_2017b
a1_2620	ATPase activity, uncoupled (GO:0042624)	29/134	0.00409226	0.0737656	1.84145	10.1255	RHOBTB3;KIF14;ATP1A2;KIF15;HSPD1;RUVBL2;RUVBL1;PMS2;KIF21B;KIF3C;MYH10;MDN1;PMS1;HSP90AA1;ATAD2;KIF24;KIF23;KIF22;KIF6;CENPE;KIF18B;DDX39B;KIFC1;KIF26A;ACIN1;KIF2C;DNA2;KIF20A;KIF20B	GO_Molecular_Function_2017b
a1_2620	DNA helicase activity (GO:0003678)	9/26	0.00429658	0.0769554	3.52056	19.1868	RECQL4;SUPV3L1;EIF4A1;RUVBL2;DDX11;RUVBL1;IGHMBP2;DNA2;EIF4B	GO_Molecular_Function_2017b
a1_2620	small GTPase binding (GO:0031267)	13/46	0.00496276	0.0883245	2.62128	13.908	HSP90AA1;RCC2;WAS;ENO1;EPRS;FGD1;FGD3;FGD5;RILPL2;RRAGB;RILPL1;RRAGD;FLNA	GO_Molecular_Function_2017b
a1_2620	protein-arginine N5-methyltransferase activity (GO:0019702)	5/10	0.00546525	0.0954552	6.64436	34.6128	PRMT6;PRMT5;PRMT7;PRMT1;CARM1	GO_Molecular_Function_2017b
a1_2620	[myelin basic protein]-arginine N-methyltransferase activity (GO:0016277)	5/10	0.00546525	0.0954552	6.64436	34.6128	PRMT6;PRMT5;PRMT7;PRMT1;CARM1	GO_Molecular_Function_2017b
a1_2620	[cytochrome c]-arginine N-methyltransferase activity (GO:0016275)	5/10	0.00546525	0.0954552	6.64436	34.6128	PRMT6;PRMT5;PRMT7;PRMT1;CARM1	GO_Molecular_Function_2017b
a1_2620	3'-5' exonuclease activity (GO:0008408)	7/18	0.00558558	0.0969547	4.23	21.9434	FEN1;RAD50;EXO1;ERCC4;APEX1;AEN;RAD9A	GO_Molecular_Function_2017b
a1_2620	Ras GTPase binding (GO:0017016)	9/27	0.00570709	0.0984561	3.32478	17.176	FGD3;FGD5;RILPL2;RILPL1;RCC2;WAS;SH3BP4;FLNA;FGD1	GO_Molecular_Function_2017b
a1_2620	U6 snRNA binding (GO:0017070)	6/14	0.00589156	0.101019	4.98432	25.5906	EIF5A;PRPF4;LSM7;SART3;DDX39B;GEMIN5	GO_Molecular_Function_2017b
a1_2620	ATP-dependent DNA/RNA helicase activity (GO:0033680)	10/32	0.00609885	0.103939	3.02299	15.4162	TOP2A;RAD51B;XRCC2;DDX11;XRCC3;IGHMBP2;TTF2;GTF2H2;GTF2H3;SNRNP200	GO_Molecular_Function_2017b
a1_2620	ATPase activity, coupled (GO:0042623)	29/138	0.00631467	0.106969	1.77346	8.98236	RHOBTB3;KIF14;ATP1A2;KIF15;HSPD1;RUVBL2;RUVBL1;PMS2;KIF21B;KIF3C;MYH10;MDN1;PMS1;HSP90AA1;ATAD2;KIF24;KIF23;KIF22;KIF6;CENPE;KIF18B;DDX39B;KIFC1;KIF26A;ACIN1;KIF2C;DNA2;KIF20A;KIF20B	GO_Molecular_Function_2017b
a1_2620	protein-lysine N-methyltransferase activity (GO:0016279)	8/23	0.00677478	0.114076	3.54569	17.7091	TRMT112;METTL22;PRMT1;NTMT1;CARM1;SETD7;SMYD2;EZH2	GO_Molecular_Function_2017b
a1_2620	RNA strand annealing activity (GO:0033592)	18/75	0.00716097	0.119861	2.10239	10.3839	EIF4A1;DDX11;RFTN1;MSN;ILF2;JMJD6;HSPD1;SUPV3L1;FXR1;DHX30;TUBA1B;ILF3;DGCR8;TLR7;VIM;SNRPC;HNRNPA1;EIF4B	GO_Molecular_Function_2017b
a1_2620	5'-flap endonuclease activity (GO:0017108)	4/7	0.00739582	0.120913	8.85678	43.4588	FEN1;SLX4;EXO1;DNA2	GO_Molecular_Function_2017b
a1_2620	GPI-linked ephrin receptor activity (GO:0005004)	4/7	0.00739582	0.120913	8.85678	43.4588	EPHA7;EPHA8;EPHB4;EPHA3	GO_Molecular_Function_2017b
a1_2620	DNA ligase (ATP) activity (GO:0003910)	4/7	0.00739582	0.120913	8.85678	43.4588	LIG1;PARP1;PARP2;XRCC1	GO_Molecular_Function_2017b
a1_2620	microsatellite binding (GO:0035939)	4/7	0.00739582	0.120913	8.85678	43.4588	MBD4;HEYL;HEY1;HEY2	GO_Molecular_Function_2017b
a1_2620	protein-arginine omega-N asymmetric methyltransferase activity (GO:0035242)	5/11	0.00894743	0.14056	5.53665	26.113	PRMT6;PRMT5;PRMT7;PRMT1;CARM1	GO_Molecular_Function_2017b
a1_2620	class III/IV DNA-(apurinic or apyrimidinic site) lyase activity (GO:0140080)	5/11	0.00894743	0.14056	5.53665	26.113	NEIL3;ALKBH1;APEX1;HMGA1;APEX2	GO_Molecular_Function_2017b
a1_2620	class I DNA-(apurinic or apyrimidinic site) lyase activity (GO:0140078)	5/11	0.00894743	0.14056	5.53665	26.113	NEIL3;ALKBH1;APEX1;HMGA1;APEX2	GO_Molecular_Function_2017b
a1_2620	phosphodiesterase I activity (GO:0004528)	5/11	0.00894743	0.14056	5.53665	26.113	FEN1;EXO1;APEX1;AEN;SMPDL3B	GO_Molecular_Function_2017b
a1_2620	DNA-(apurinic or apyrimidinic site) lyase activity (GO:0003906)	5/11	0.00894743	0.14056	5.53665	26.113	NEIL3;ALKBH1;APEX1;HMGA1;APEX2	GO_Molecular_Function_2017b
a1_2620	protein-arginine omega-N monomethyltransferase activity (GO:0035241)	5/11	0.00894743	0.14056	5.53665	26.113	PRMT6;PRMT5;PRMT7;PRMT1;CARM1	GO_Molecular_Function_2017b
a1_2620	protein-arginine omega-N symmetric methyltransferase activity (GO:0035243)	5/11	0.00894743	0.14056	5.53665	26.113	PRMT6;PRMT5;PRMT7;PRMT1;CARM1	GO_Molecular_Function_2017b
a1_2620	histone methyltransferase activity (H3-K4 specific) (GO:0042800)	11/39	0.00956358	0.145963	2.61282	12.1491	SUV39H2;WDR82;SUV39H1;DOT1L;SETD7;NSD2;SETD1A;WDR5;SMYD2;SMYD3;EZH2	GO_Molecular_Function_2017b
a1_2620	protein-DNA loading ATPase activity (GO:0033170)	9/29	0.00956991	0.145963	2.99196	13.91	TOP2A;RAD51B;XRCC2;DDX11;XRCC3;IGHMBP2;TTF2;GTF2H2;GTF2H3	GO_Molecular_Function_2017b
a1_2620	double-stranded DNA-dependent ATPase activity (GO:0033676)	9/29	0.00956991	0.145963	2.99196	13.91	TOP2A;RAD51B;XRCC2;DDX11;XRCC3;IGHMBP2;TTF2;GTF2H2;GTF2H3	GO_Molecular_Function_2017b
a1_2620	cohesin ATPase activity (GO:0061775)	9/29	0.00956991	0.145963	2.99196	13.91	TOP2A;RAD51B;XRCC2;DDX11;XRCC3;IGHMBP2;TTF2;GTF2H2;GTF2H3	GO_Molecular_Function_2017b
a1_2620	3'-5'-exoribonuclease activity (GO:0000175)	10/34	0.00970665	0.145963	2.77075	12.8423	TOE1;PAN2;RAD50;EXOSC10;DIS3;ERCC4;APEX1;ISG20L2;EXOSC2;RAD9A	GO_Molecular_Function_2017b
a1_2620	histone methyltransferase activity (H4-K20 specific) (GO:0042799)	10/34	0.00970665	0.145963	2.77075	12.8423	SUV39H2;SUV39H1;DOT1L;SETD7;NSD2;SETD1A;WDR5;SMYD2;SMYD3;EZH2	GO_Molecular_Function_2017b
a1_2620	histone methyltransferase activity (H3-K9 specific) (GO:0046974)	10/34	0.00970665	0.145963	2.77075	12.8423	SUV39H2;SUV39H1;DOT1L;SETD7;NSD2;SETD1A;WDR5;SMYD2;SMYD3;EZH2	GO_Molecular_Function_2017b
a1_2620	histone methyltransferase activity (H3-K79 specific) (GO:0031151)	10/34	0.00970665	0.145963	2.77075	12.8423	SUV39H2;SUV39H1;DOT1L;SETD7;NSD2;SETD1A;WDR5;SMYD2;SMYD3;EZH2	GO_Molecular_Function_2017b
a1_2620	RNA strand-exchange activity (GO:0034057)	17/72	0.0104079	0.155676	2.05724	9.3917	EIF4A1;DDX11;RFTN1;MSN;ILF2;JMJD6;HSPD1;SUPV3L1;DHX30;TUBA1B;ILF3;DGCR8;TLR7;VIM;SNRPC;HNRNPA1;EIF4B	GO_Molecular_Function_2017b
a1_2620	histone methyltransferase activity (H3-K36 specific) (GO:0046975)	10/35	0.012029	0.17897	2.65977	11.7574	SUV39H2;SUV39H1;DOT1L;SETD7;NSD2;SETD1A;WDR5;SMYD2;SMYD3;EZH2	GO_Molecular_Function_2017b
a1_2620	four-way junction helicase activity (GO:0009378)	6/16	0.0124621	0.182518	3.98699	17.4832	SUPV3L1;RECQL4;RUVBL2;RUVBL1;IGHMBP2;DNA2	GO_Molecular_Function_2017b
a1_2620	purine NTP-dependent helicase activity (GO:0070035)	6/16	0.0124621	0.182518	3.98699	17.4832	SUPV3L1;RECQL4;EIF4A1;DDX11;DNA2;EIF4B	GO_Molecular_Function_2017b
a1_2620	low-density lipoprotein particle binding (GO:0030169)	6/16	0.0124621	0.182518	3.98699	17.4832	COLEC12;MSR1;STAB2;PCSK9;THBS1;GPIHBP1	GO_Molecular_Function_2017b
a1_2620	core promoter sequence-specific DNA binding (GO:0001046)	26/127	0.013064	0.190341	1.71475	7.43841	SUV39H2;SPI1;SUV39H1;HNRNPU;MEOX1;MTA1;E2F1;E2F2;E2F3;PITX2;BAHCC1;SOX4;E2F7;E2F8;PRMT5;MBD4;NPM1;NONO;SOX11;SOX12;MMP12;MYBBP1A;THRAP3;KLHL6;CRY1;EZH2	GO_Molecular_Function_2017b
a1_2620	RNA polymerase I activity (GO:0001054)	7/21	0.0143276	0.207676	3.323	14.108	POLR3A;POLR2A;POLR1A;POLR1B;TWISTNB;POLR3H;POLR2J	GO_Molecular_Function_2017b
a1_2620	transcriptional repressor activity, RNA polymerase II core promoter proximal region sequence-specific binding (GO:0001078)	24/116	0.0146725	0.211566	1.73725	7.33431	BATF3;DLX4;BCL11A;PRDM5;ESX1;NR2F1;PROX2;ENO1;AEBP1;ETS1;NFATC4;DDN;GCFC2;ZEB2;MNT;ZEB1;NFIL3;NFX1;HSF1;SNAI1;E4F1;TCF3;MZF1;E2F8	GO_Molecular_Function_2017b
a1_2620	histone methyltransferase activity (H3-K27 specific) (GO:0046976)	10/36	0.0147464	0.211566	2.55732	10.7836	SUV39H2;SUV39H1;DOT1L;SETD7;NSD2;SETD1A;WDR5;SMYD2;SMYD3;EZH2	GO_Molecular_Function_2017b
a1_2620	Ran GTPase binding (GO:0008536)	8/26	0.0150828	0.214912	2.95423	12.3906	RANBP1;XPO4;XPOT;XPO5;RANBP17;SH3BP4;RCC1;NUTF2	GO_Molecular_Function_2017b
a1_2620	DNA topoisomerase type II (ATP-hydrolyzing) activity (GO:0003918)	9/31	0.0151325	0.214912	2.71965	11.3978	TOP2A;RAD51B;XRCC2;DDX11;XRCC3;IGHMBP2;TTF2;GTF2H2;GTF2H3	GO_Molecular_Function_2017b
a1_2620	lysine N-methyltransferase activity (GO:0016278)	6/17	0.0171634	0.236586	3.62433	14.7328	PRMT7;NSUN5;PRMT1;SUV39H1;SMYD2;RRP8	GO_Molecular_Function_2017b
a1_2620	site-specific DNA-methyltransferase (cytosine-N4-specific) activity (GO:0015667)	6/17	0.0171634	0.236586	3.62433	14.7328	DNMT1;PRMT7;NSUN5;SUV39H1;DNMT3B;RRP8	GO_Molecular_Function_2017b
a1_2620	DNA (cytosine-5-)-methyltransferase activity (GO:0003886)	6/17	0.0171634	0.236586	3.62433	14.7328	DNMT1;PRMT7;NSUN5;SUV39H1;DNMT3B;RRP8	GO_Molecular_Function_2017b
a1_2620	5'-3' DNA helicase activity (GO:0043139)	6/17	0.0171634	0.236586	3.62433	14.7328	SUPV3L1;RUVBL2;TWNK;RUVBL1;IGHMBP2;DNA2	GO_Molecular_Function_2017b
a1_2620	poly(U) RNA binding (GO:0008266)	6/17	0.0171634	0.236586	3.62433	14.7328	KHDRBS1;PTBP1;U2AF2;HNRNPH1;PABPC4;PABPC1	GO_Molecular_Function_2017b
a1_2620	DNA/RNA helicase activity (GO:0033677)	6/17	0.0171634	0.236586	3.62433	14.7328	SUPV3L1;RECQL4;EIF4A1;DDX11;DNA2;EIF4B	GO_Molecular_Function_2017b
a1_2620	DNA translocase activity (GO:0015616)	9/32	0.0186674	0.256062	2.60125	10.3555	TOP2A;RAD51B;XRCC2;DDX11;XRCC3;IGHMBP2;TTF2;GTF2H2;GTF2H3	GO_Molecular_Function_2017b
a1_2620	repressing transcription factor binding (GO:0070491)	8/27	0.0190305	0.259775	2.79858	11.0872	CBX5;MYC;PRDM5;DDX20;HMGB1;TCF3;NOC2L;HDAC7	GO_Molecular_Function_2017b
a1_2620	tau-protein kinase activity (GO:0050321)	33/176	0.020648	0.280493	1.5376	5.9661	BRSK1;BRSK2;DYRK3;PKN3;BUB1B;PKMYT1;AURKA;RPS6KA6;CHEK1;AKT3;ABL1;CCL3;ABL2;PRKG2;CCL2;NEK2;BUB1;MARK1;MAP4K1;CDKL3;KSR1;MMD;PLK1;LIMK1;VRK1;CDC7;CSNK1E;GTF2H2;HASPIN;GTF2H3;CDK1;MAP3K12;CDK5R1	GO_Molecular_Function_2017b
a1_2620	cyclin-dependent protein kinase activating kinase activity (GO:0019912)	35/189	0.0209474	0.283192	1.51451	5.85469	DYRK3;PKN3;BUB1B;PKMYT1;AURKA;RPTOR;RPS6KA6;CHEK1;AKT3;CDK20;ABL1;CCL3;ABL2;PRKG2;CCL2;NEK2;NCKAP1L;BUB1;MAP4K1;CDKL3;DAXX;KSR1;MMD;PLK1;LIMK1;VRK1;CDC7;CSNK1E;GTF2H2;HASPIN;GTF2H3;GPRC5B;CDK1;MAP3K12;CDK5R1	GO_Molecular_Function_2017b
a1_2620	crossover junction endodeoxyribonuclease activity (GO:0008821)	4/9	0.0214306	0.288339	5.31346	20.4193	GEN1;SLX4;EME1;XRCC3	GO_Molecular_Function_2017b
a1_2620	double-stranded miRNA binding (GO:0098851)	12/49	0.0218038	0.291963	2.15673	8.25095	SUPV3L1;EIF4A1;DHX30;TUBA1B;ILF3;RFTN1;DGCR8;MSN;TLR7;VIM;ILF2;HSPD1	GO_Molecular_Function_2017b
a1_2620	site-specific DNA-methyltransferase (adenine-specific) activity (GO:0009007)	6/18	0.0229523	0.305886	3.32211	12.5388	DNMT1;PRMT7;NSUN5;SUV39H1;DNMT3B;RRP8	GO_Molecular_Function_2017b
a1_2620	poly(A)-specific ribonuclease activity (GO:0004535)	8/28	0.0236629	0.313868	2.6585	9.95301	TOE1;PAN2;EXOSC10;DIS3;PNLDC1;ISG20L2;PARN;EXOSC2	GO_Molecular_Function_2017b
a1_2620	helicase activity (GO:0004386)	7/23	0.0239013	0.315542	2.90729	10.8553	SUPV3L1;RECQL4;EIF4A1;ENTPD1;DDX11;DNA2;EIF4B	GO_Molecular_Function_2017b
a1_2620	FAD binding (GO:0071949)	9/34	0.027465	0.347601	2.39288	8.60201	NANOS1;FOXRED2;MTRR;NDOR1;NOS3;MICAL1;MICAL3;CYBB;PRODH	GO_Molecular_Function_2017b
a1_2620	phosphatidyl-N-dimethylethanolamine N-methyltransferase activity (GO:0080101)	5/14	0.0276894	0.347601	3.69046	13.2366	PRMT7;NSUN5;PRMT1;SUV39H1;RRP8	GO_Molecular_Function_2017b
a1_2620	sarcosine N-methyltransferase activity (GO:0052730)	5/14	0.0276894	0.347601	3.69046	13.2366	PRMT7;NSUN5;PRMT1;SUV39H1;RRP8	GO_Molecular_Function_2017b
a1_2620	arginine N-methyltransferase activity (GO:0016273)	5/14	0.0276894	0.347601	3.69046	13.2366	PRMT7;NSUN5;PRMT1;SUV39H1;RRP8	GO_Molecular_Function_2017b
a1_2620	dimethylglycine N-methyltransferase activity (GO:0052729)	5/14	0.0276894	0.347601	3.69046	13.2366	PRMT7;NSUN5;PRMT1;SUV39H1;RRP8	GO_Molecular_Function_2017b
a1_2620	protein-histidine N-methyltransferase activity (GO:0018064)	5/14	0.0276894	0.347601	3.69046	13.2366	PRMT7;NSUN5;PRMT1;SUV39H1;RRP8	GO_Molecular_Function_2017b
a1_2620	nicotinate N-methyltransferase activity (GO:0008938)	5/14	0.0276894	0.347601	3.69046	13.2366	PRMT7;NSUN5;PRMT1;SUV39H1;RRP8	GO_Molecular_Function_2017b
a1_2620	alpha-N-acetylneuraminate alpha-2,8-sialyltransferase activity (GO:0003828)	5/14	0.0276894	0.347601	3.69046	13.2366	ST6GAL1;ST8SIA2;ST6GALNAC3;ST6GALNAC4;ST6GALNAC6	GO_Molecular_Function_2017b
a1_2620	phosphoethanolamine N-methyltransferase activity (GO:0000234)	5/14	0.0276894	0.347601	3.69046	13.2366	PRMT7;NSUN5;PRMT1;SUV39H1;RRP8	GO_Molecular_Function_2017b
a1_2620	phosphomethylethanolamine N-methyltransferase activity (GO:0052667)	5/14	0.0276894	0.347601	3.69046	13.2366	PRMT7;NSUN5;PRMT1;SUV39H1;RRP8	GO_Molecular_Function_2017b
a1_2620	phosphatidyl-N-methylethanolamine N-methyltransferase activity (GO:0000773)	5/14	0.0276894	0.347601	3.69046	13.2366	PRMT7;NSUN5;PRMT1;SUV39H1;RRP8	GO_Molecular_Function_2017b
a1_2620	rRNA methyltransferase activity (GO:0008649)	6/19	0.0299192	0.373924	3.06639	10.7607	FBL;PRMT7;NSUN5;SUV39H1;TGS1;RRP8	GO_Molecular_Function_2017b
a1_2620	acylglycerol kinase activity (GO:0047620)	14/63	0.0311561	0.383799	1.90012	6.59104	AGK;PLK1;PIK3CD;CDC7;MASTL;PKMYT1;DGKZ;RPS6KA6;LCK;PRKD3;RPS6KA2;CHEK1;CCL3;CDK5R1	GO_Molecular_Function_2017b
a1_2620	ADP-specific glucokinase activity (GO:0043843)	14/63	0.0311561	0.383799	1.90012	6.59104	ADPGK;PLK1;PIK3CD;CDC7;MASTL;PKMYT1;DGKZ;RPS6KA6;LCK;PRKD3;RPS6KA2;CHEK1;CCL3;CDK5R1	GO_Molecular_Function_2017b
a1_2620	DNA N-glycosylase activity (GO:0019104)	4/10	0.0320742	0.383799	4.42762	15.2297	MBD4;NEIL3;MPG;MUTYH	GO_Molecular_Function_2017b
a1_2620	alkylbase DNA N-glycosylase activity (GO:0003905)	4/10	0.0320742	0.383799	4.42762	15.2297	MBD4;NEIL3;MPG;MUTYH	GO_Molecular_Function_2017b
a1_2620	oxidized base lesion DNA N-glycosylase activity (GO:0000702)	4/10	0.0320742	0.383799	4.42762	15.2297	MBD4;NEIL3;MPG;MUTYH	GO_Molecular_Function_2017b
a1_2620	poly(A) binding (GO:0008143)	4/10	0.0320742	0.383799	4.42762	15.2297	KHDRBS1;TIA1;PABPC4;PABPC1	GO_Molecular_Function_2017b
a1_2620	mismatch base pair DNA N-glycosylase activity (GO:0000700)	4/10	0.0320742	0.383799	4.42762	15.2297	MBD4;NEIL3;MPG;MUTYH	GO_Molecular_Function_2017b
a1_2620	exodeoxyribonuclease activity (GO:0004529)	4/10	0.0320742	0.383799	4.42762	15.2297	DFFB;FEN1;EXO1;AEN	GO_Molecular_Function_2017b
a1_2620	deaminated base DNA N-glycosylase activity (GO:0097506)	4/10	0.0320742	0.383799	4.42762	15.2297	MBD4;NEIL3;MPG;MUTYH	GO_Molecular_Function_2017b
a1_2620	pyrimidine dimer DNA N-glycosylase activity (GO:0000704)	4/10	0.0320742	0.383799	4.42762	15.2297	MBD4;NEIL3;MPG;MUTYH	GO_Molecular_Function_2017b
a1_2620	histone kinase activity (H3-S10 specific) (GO:0035175)	3/6	0.0330247	0.385628	6.64005	22.6459	VRK1;AURKB;AURKA	GO_Molecular_Function_2017b
a1_2620	primary amine oxidase activity (GO:0008131)	3/6	0.0330247	0.385628	6.64005	22.6459	AOC2;VCAM1;MAOA	GO_Molecular_Function_2017b
a1_2620	rDNA binding (GO:0000182)	3/6	0.0330247	0.385628	6.64005	22.6459	TSPYL2;DHX33;BEND3	GO_Molecular_Function_2017b
a1_2620	G/U mismatch-specific uracil-DNA glycosylase activity (GO:0043739)	3/6	0.0330247	0.385628	6.64005	22.6459	MBD4;APEX1;UNG	GO_Molecular_Function_2017b
a1_2620	NADPH-hemoprotein reductase activity (GO:0003958)	3/6	0.0330247	0.385628	6.64005	22.6459	NANOS1;MTRR;NOS3	GO_Molecular_Function_2017b
a1_2620	intracellular ATPase-gated chloride channel activity (GO:0005260)	30/163	0.0330499	0.385628	1.50205	5.12158	TTYH3;RHOBTB3;KIF14;ATP1A2;KIF15;HSPD1;RUVBL2;RUVBL1;PMS2;KIF21B;KIF3C;MYH10;MDN1;PMS1;HSP90AA1;ATAD2;KIF24;KIF23;KIF22;KIF6;CENPE;KIF18B;DDX39B;KIFC1;KIF26A;ACIN1;KIF2C;DNA2;KIF20A;KIF20B	GO_Molecular_Function_2017b
a1_2620	L-asparagine transmembrane transporter activity (GO:0015182)	8/30	0.0351831	0.392164	2.41654	8.08862	SLC7A5;SLC38A1;SLC7A6;SLC43A1;SLC1A5;SLC16A2;SLC16A3;SLC16A4	GO_Molecular_Function_2017b
a1_2620	dephospho-CoA kinase activity (GO:0004140)	14/64	0.0352368	0.392164	1.86201	6.22966	DCAKD;PLK1;PIK3CD;CDC7;MASTL;PKMYT1;DGKZ;RPS6KA6;LCK;PRKD3;RPS6KA2;CHEK1;CCL3;CDK5R1	GO_Molecular_Function_2017b
a1_2620	protein serine/threonine/tyrosine kinase activity (GO:0004712)	32/177	0.0355956	0.392164	1.4697	4.90224	DYRK3;PKN3;BUB1B;PKMYT1;AURKB;AURKA;RPS6KA6;RPS6KA2;CHEK1;AKT3;ABL1;CCL3;ABL2;PRKG2;CCL2;NEK2;BUB1;MAP4K1;CDKL3;KSR1;MMD;PLK1;LIMK1;VRK1;CDC7;CSNK1E;GTF2H2;HASPIN;GTF2H3;CDK1;MAP3K12;CDK5R1	GO_Molecular_Function_2017b
a1_2620	ATP binding (GO:0005524)	42/243	0.0358194	0.392164	1.39241	4.63571	RYR1;PIF1;BRSK1;PRPS1;RTEL1;BRSK2;DYRK3;NVL;DDX25;KIF14;IGHMBP2;RHOBTB3;ATP1A3;NOL9;ATP1A2;PDS5B;SMC4;YARS2;THG1L;RECQL4;MTHFD1L;AKT3;MAP3K20;ABL1;MYH10;MARK1;MAP4K1;HSP90AA1;PLK1;TRNT1;HASPIN;RUNX3;P2RX7;TPX2;CDK6;RAD51;KIFC1;WNK2;UBA2;TRIP13;MCM6;MYO1F	GO_Molecular_Function_2017b
a1_2620	histone kinase activity (GO:0035173)	31/171	0.0368752	0.392164	1.47448	4.8661	DYRK3;PKN3;BUB1B;PKMYT1;AURKA;RPS6KA6;CHEK1;AKT3;ABL1;CCL3;ABL2;PRKG2;CCL2;NEK2;BUB1;MAP4K1;CDKL3;KSR1;MMD;PLK1;LIMK1;VRK1;CDC7;CSNK1E;GTF2H2;HASPIN;BAZ1B;GTF2H3;CDK1;MAP3K12;CDK5R1	GO_Molecular_Function_2017b
a1_2620	cyclin-dependent protein kinase activity (GO:0097472)	31/171	0.0368752	0.392164	1.47448	4.8661	DYRK3;PKN3;BUB1B;PKMYT1;AURKA;RPS6KA6;CHEK1;AKT3;ABL1;CCL3;ABL2;PRKG2;CCL2;NEK2;BUB1;MAP4K1;CDKL3;KSR1;MMD;PLK1;LIMK1;VRK1;CDC7;CSNK1E;GTF2H2;HASPIN;GTF2H3;CCNA2;CDK1;MAP3K12;CDK5R1	GO_Molecular_Function_2017b
a1_2620	RNA helicase activity (GO:0003724)	7/25	0.0371348	0.392164	2.58396	8.5095	RECQL4;SUPV3L1;EIF4A1;DDX11;DDX10;DNA2;EIF4B	GO_Molecular_Function_2017b
a1_2620	phenylethanolamine N-methyltransferase activity (GO:0004603)	5/15	0.0371623	0.392164	3.32122	10.935	PRMT7;NSUN5;PRMT1;SUV39H1;RRP8	GO_Molecular_Function_2017b
a1_2620	forked DNA-dependent helicase activity (GO:0061749)	5/15	0.0371623	0.392164	3.32122	10.935	SUPV3L1;RUVBL2;RUVBL1;IGHMBP2;DNA2	GO_Molecular_Function_2017b
a1_2620	histamine N-methyltransferase activity (GO:0046539)	5/15	0.0371623	0.392164	3.32122	10.935	PRMT7;NSUN5;PRMT1;SUV39H1;RRP8	GO_Molecular_Function_2017b
a1_2620	nicotinamide N-methyltransferase activity (GO:0008112)	5/15	0.0371623	0.392164	3.32122	10.935	PRMT7;NSUN5;PRMT1;SUV39H1;RRP8	GO_Molecular_Function_2017b
a1_2620	phosphatidylethanolamine N-methyltransferase activity (GO:0004608)	5/15	0.0371623	0.392164	3.32122	10.935	PRMT7;NSUN5;PRMT1;SUV39H1;RRP8	GO_Molecular_Function_2017b
a1_2620	glycine N-methyltransferase activity (GO:0017174)	5/15	0.0371623	0.392164	3.32122	10.935	PRMT7;NSUN5;PRMT1;SUV39H1;RRP8	GO_Molecular_Function_2017b
a1_2620	protein kinase activity (GO:0004672)	36/204	0.0375222	0.392164	1.42736	4.68576	DYRK3;PKN3;BUB1B;PIK3CD;PKMYT1;AURKA;RPS6KA6;RPS6KA2;CHEK1;AKT3;ABL1;CCL3;ABL2;PRKG2;CCL2;NEK2;BUB1;MAP4K1;CDKL3;KSR1;MMD;PLK1;LIMK1;CDC7;VRK1;CSNK1E;GTF2H2;HASPIN;GTF2H3;MASTL;DGKZ;PRKD3;LCK;CDK1;CDK5R1;MAP3K12	GO_Molecular_Function_2017b
a1_2620	disordered domain specific binding (GO:0097718)	6/20	0.0381373	0.392164	2.8472	9.30054	DFFB;PPIL1;HSP90AA1;FN1;FYN;TEAD2	GO_Molecular_Function_2017b
a1_2620	3'-5'-exoribonuclease activity involved in mature miRNA 3'-end processing (GO:0044748)	6/20	0.0381373	0.392164	2.8472	9.30054	TOE1;PAN2;EXOSC10;DIS3;ISG20L2;EXOSC2	GO_Molecular_Function_2017b
a1_2620	fibroblast growth factor binding (GO:0017134)	6/20	0.0381373	0.392164	2.8472	9.30054	CEP57;ITGB3;GPC1;SCN5A;THBS1;FGFR1	GO_Molecular_Function_2017b
a1_2620	poly(U)-specific exoribonuclease activity, producing 3' uridine cyclic phosphate ends (GO:1990838)	6/20	0.0381373	0.392164	2.8472	9.30054	TOE1;PAN2;EXOSC10;DIS3;ISG20L2;EXOSC2	GO_Molecular_Function_2017b
a1_2620	RNA polymerase II repressing transcription factor binding (GO:0001103)	18/89	0.0386193	0.392164	1.68647	5.48778	TCERG1;SPI1;CBX5;PRDM5;DDX20;CHD4;HMGB1;NOC2L;HDAC7;BBS10;MTA1;TRPS1;MYC;HCLS1;BBS7;TCF3;TEAD2;DACT1	GO_Molecular_Function_2017b
a1_2620	mRNA 5'-UTR binding (GO:0048027)	22/114	0.0388929	0.392164	1.59126	5.16672	EIF4A1;RBFOX2;SHMT1;CSTF2;RPL13A;ADARB1;GNL3;FXR1;DHFR;RSL1D1;FXR2;SNRNP70;NCL;C1QBP;TPR;G3BP1;XPO5;PPP1R8;LUC7L;IGF2BP3;DCP1A;EIF2A	GO_Molecular_Function_2017b
a1_2620	carbamate kinase activity (GO:0008804)	13/60	0.0444284	0.392164	1.83899	5.72637	PLK1;PIK3CD;CDC7;MASTL;PKMYT1;DGKZ;RPS6KA6;LCK;PRKD3;RPS6KA2;CHEK1;CCL3;CDK5R1	GO_Molecular_Function_2017b
a1_2620	butyrate kinase activity (GO:0047761)	13/60	0.0444284	0.392164	1.83899	5.72637	PLK1;PIK3CD;CDC7;MASTL;PKMYT1;DGKZ;RPS6KA6;LCK;PRKD3;RPS6KA2;CHEK1;CCL3;CDK5R1	GO_Molecular_Function_2017b
a1_2620	glycerate 2-kinase activity (GO:0043798)	13/60	0.0444284	0.392164	1.83899	5.72637	PLK1;PIK3CD;CDC7;MASTL;PKMYT1;DGKZ;RPS6KA6;LCK;PRKD3;RPS6KA2;CHEK1;CCL3;CDK5R1	GO_Molecular_Function_2017b
a1_2620	farnesyl diphosphate kinase activity (GO:0047887)	13/60	0.0444284	0.392164	1.83899	5.72637	PLK1;PIK3CD;CDC7;MASTL;PKMYT1;DGKZ;RPS6KA6;LCK;PRKD3;RPS6KA2;CHEK1;CCL3;CDK5R1	GO_Molecular_Function_2017b
a1_2620	guanidinoacetate kinase activity (GO:0047973)	13/60	0.0444284	0.392164	1.83899	5.72637	PLK1;PIK3CD;CDC7;MASTL;PKMYT1;DGKZ;RPS6KA6;LCK;PRKD3;RPS6KA2;CHEK1;CCL3;CDK5R1	GO_Molecular_Function_2017b
a1_2620	phytol kinase activity (GO:0010276)	13/60	0.0444284	0.392164	1.83899	5.72637	PLK1;PIK3CD;CDC7;MASTL;PKMYT1;DGKZ;RPS6KA6;LCK;PRKD3;RPS6KA2;CHEK1;CCL3;CDK5R1	GO_Molecular_Function_2017b
a1_2620	glutamate 1-kinase activity (GO:0047944)	13/60	0.0444284	0.392164	1.83899	5.72637	PLK1;PIK3CD;CDC7;MASTL;PKMYT1;DGKZ;RPS6KA6;LCK;PRKD3;RPS6KA2;CHEK1;CCL3;CDK5R1	GO_Molecular_Function_2017b
a1_2620	ammonia kinase activity (GO:0047666)	13/60	0.0444284	0.392164	1.83899	5.72637	PLK1;PIK3CD;CDC7;MASTL;PKMYT1;DGKZ;RPS6KA6;LCK;PRKD3;RPS6KA2;CHEK1;CCL3;CDK5R1	GO_Molecular_Function_2017b
a1_2620	alpha-glucan, water dikinase activity (GO:0050521)	13/60	0.0444284	0.392164	1.83899	5.72637	PLK1;PIK3CD;CDC7;MASTL;PKMYT1;DGKZ;RPS6KA6;LCK;PRKD3;RPS6KA2;CHEK1;CCL3;CDK5R1	GO_Molecular_Function_2017b
a1_2620	thiamine-diphosphate kinase activity (GO:0050331)	13/60	0.0444284	0.392164	1.83899	5.72637	PLK1;PIK3CD;CDC7;MASTL;PKMYT1;DGKZ;RPS6KA6;LCK;PRKD3;RPS6KA2;CHEK1;CCL3;CDK5R1	GO_Molecular_Function_2017b
a1_2620	agmatine kinase activity (GO:0047633)	13/60	0.0444284	0.392164	1.83899	5.72637	PLK1;PIK3CD;CDC7;MASTL;PKMYT1;DGKZ;RPS6KA6;LCK;PRKD3;RPS6KA2;CHEK1;CCL3;CDK5R1	GO_Molecular_Function_2017b
a1_2620	polyphosphate kinase activity (GO:0008976)	13/60	0.0444284	0.392164	1.83899	5.72637	PLK1;PIK3CD;CDC7;MASTL;PKMYT1;DGKZ;RPS6KA6;LCK;PRKD3;RPS6KA2;CHEK1;CCL3;CDK5R1	GO_Molecular_Function_2017b
a1_2620	2-phosphoglycerate kinase activity (GO:0036357)	13/60	0.0444284	0.392164	1.83899	5.72637	PLK1;PIK3CD;CDC7;MASTL;PKMYT1;DGKZ;RPS6KA6;LCK;PRKD3;RPS6KA2;CHEK1;CCL3;CDK5R1	GO_Molecular_Function_2017b
a1_2620	phosphoglycerate kinase (GTP) activity (GO:0050191)	13/60	0.0444284	0.392164	1.83899	5.72637	PLK1;PIK3CD;CDC7;MASTL;PKMYT1;DGKZ;RPS6KA6;LCK;PRKD3;RPS6KA2;CHEK1;CCL3;CDK5R1	GO_Molecular_Function_2017b
a1_2620	taurocyamine kinase activity (GO:0050324)	13/60	0.0444284	0.392164	1.83899	5.72637	PLK1;PIK3CD;CDC7;MASTL;PKMYT1;DGKZ;RPS6KA6;LCK;PRKD3;RPS6KA2;CHEK1;CCL3;CDK5R1	GO_Molecular_Function_2017b
a1_2620	hypotaurocyamine kinase activity (GO:0047715)	13/60	0.0444284	0.392164	1.83899	5.72637	PLK1;PIK3CD;CDC7;MASTL;PKMYT1;DGKZ;RPS6KA6;LCK;PRKD3;RPS6KA2;CHEK1;CCL3;CDK5R1	GO_Molecular_Function_2017b
a1_2620	acetate kinase (diphosphate) activity (GO:0047601)	13/60	0.0444284	0.392164	1.83899	5.72637	PLK1;PIK3CD;CDC7;MASTL;PKMYT1;DGKZ;RPS6KA6;LCK;PRKD3;RPS6KA2;CHEK1;CCL3;CDK5R1	GO_Molecular_Function_2017b
a1_2620	fructosamine-3-kinase activity (GO:0030387)	13/60	0.0444284	0.392164	1.83899	5.72637	PLK1;PIK3CD;CDC7;MASTL;PKMYT1;DGKZ;RPS6KA6;LCK;PRKD3;RPS6KA2;CHEK1;CCL3;CDK5R1	GO_Molecular_Function_2017b
a1_2620	kinase activity (GO:0016301)	13/60	0.0444284	0.392164	1.83899	5.72637	PLK1;PIK3CD;CDC7;MASTL;PKMYT1;DGKZ;RPS6KA6;LCK;PRKD3;RPS6KA2;CHEK1;CCL3;CDK5R1	GO_Molecular_Function_2017b
a1_2620	5-methyldeoxycytidine-5'-phosphate kinase activity (GO:0047336)	13/60	0.0444284	0.392164	1.83899	5.72637	PLK1;PIK3CD;CDC7;MASTL;PKMYT1;DGKZ;RPS6KA6;LCK;PRKD3;RPS6KA2;CHEK1;CCL3;CDK5R1	GO_Molecular_Function_2017b
a1_2620	acetate kinase activity (GO:0008776)	13/60	0.0444284	0.392164	1.83899	5.72637	PLK1;PIK3CD;CDC7;MASTL;PKMYT1;DGKZ;RPS6KA6;LCK;PRKD3;RPS6KA2;CHEK1;CCL3;CDK5R1	GO_Molecular_Function_2017b
a1_2620	amino acid kinase activity (GO:0019202)	13/60	0.0444284	0.392164	1.83899	5.72637	PLK1;PIK3CD;CDC7;MASTL;PKMYT1;DGKZ;RPS6KA6;LCK;PRKD3;RPS6KA2;CHEK1;CCL3;CDK5R1	GO_Molecular_Function_2017b
a1_2620	lombricine kinase activity (GO:0050059)	13/60	0.0444284	0.392164	1.83899	5.72637	PLK1;PIK3CD;CDC7;MASTL;PKMYT1;DGKZ;RPS6KA6;LCK;PRKD3;RPS6KA2;CHEK1;CCL3;CDK5R1	GO_Molecular_Function_2017b
a1_2620	propionate kinase activity (GO:0008980)	13/60	0.0444284	0.392164	1.83899	5.72637	PLK1;PIK3CD;CDC7;MASTL;PKMYT1;DGKZ;RPS6KA6;LCK;PRKD3;RPS6KA2;CHEK1;CCL3;CDK5R1	GO_Molecular_Function_2017b
a1_2620	pyruvate, water dikinase activity (GO:0008986)	13/60	0.0444284	0.392164	1.83899	5.72637	PLK1;PIK3CD;CDC7;MASTL;PKMYT1;DGKZ;RPS6KA6;LCK;PRKD3;RPS6KA2;CHEK1;CCL3;CDK5R1	GO_Molecular_Function_2017b
a1_2620	formate kinase activity (GO:0047900)	13/60	0.0444284	0.392164	1.83899	5.72637	PLK1;PIK3CD;CDC7;MASTL;PKMYT1;DGKZ;RPS6KA6;LCK;PRKD3;RPS6KA2;CHEK1;CCL3;CDK5R1	GO_Molecular_Function_2017b
a1_2620	acetylglutamate kinase activity (GO:0003991)	13/60	0.0444284	0.392164	1.83899	5.72637	PLK1;PIK3CD;CDC7;MASTL;PKMYT1;DGKZ;RPS6KA6;LCK;PRKD3;RPS6KA2;CHEK1;CCL3;CDK5R1	GO_Molecular_Function_2017b
a1_2620	phosphoglucan, water dikinase activity (GO:0051752)	13/60	0.0444284	0.392164	1.83899	5.72637	PLK1;PIK3CD;CDC7;MASTL;PKMYT1;DGKZ;RPS6KA6;LCK;PRKD3;RPS6KA2;CHEK1;CCL3;CDK5R1	GO_Molecular_Function_2017b
a1_2620	lipid kinase activity (GO:0001727)	13/60	0.0444284	0.392164	1.83899	5.72637	PLK1;PIK3CD;CDC7;MASTL;PKMYT1;DGKZ;RPS6KA6;LCK;PRKD3;RPS6KA2;CHEK1;CCL3;CDK5R1	GO_Molecular_Function_2017b
a1_2620	phenol, water dikinase activity (GO:0043749)	13/60	0.0444284	0.392164	1.83899	5.72637	PLK1;PIK3CD;CDC7;MASTL;PKMYT1;DGKZ;RPS6KA6;LCK;PRKD3;RPS6KA2;CHEK1;CCL3;CDK5R1	GO_Molecular_Function_2017b
a1_2620	(deoxy)adenylate kinase activity (GO:0047506)	13/60	0.0444284	0.392164	1.83899	5.72637	PLK1;PIK3CD;CDC7;MASTL;PKMYT1;DGKZ;RPS6KA6;LCK;PRKD3;RPS6KA2;CHEK1;CCL3;CDK5R1	GO_Molecular_Function_2017b
a1_2620	N2-acetyl-L-aminoadipate kinase activity (GO:0043744)	13/60	0.0444284	0.392164	1.83899	5.72637	PLK1;PIK3CD;CDC7;MASTL;PKMYT1;DGKZ;RPS6KA6;LCK;PRKD3;RPS6KA2;CHEK1;CCL3;CDK5R1	GO_Molecular_Function_2017b
a1_2620	phosphomethylpyrimidine kinase activity (GO:0008972)	13/60	0.0444284	0.392164	1.83899	5.72637	PLK1;PIK3CD;CDC7;MASTL;PKMYT1;DGKZ;RPS6KA6;LCK;PRKD3;RPS6KA2;CHEK1;CCL3;CDK5R1	GO_Molecular_Function_2017b
a1_2620	opheline kinase activity (GO:0050154)	13/60	0.0444284	0.392164	1.83899	5.72637	PLK1;PIK3CD;CDC7;MASTL;PKMYT1;DGKZ;RPS6KA6;LCK;PRKD3;RPS6KA2;CHEK1;CCL3;CDK5R1	GO_Molecular_Function_2017b
a1_2620	nucleobase-containing compound kinase activity (GO:0019205)	13/60	0.0444284	0.392164	1.83899	5.72637	PLK1;PIK3CD;CDC7;MASTL;PKMYT1;DGKZ;RPS6KA6;LCK;PRKD3;RPS6KA2;CHEK1;CCL3;CDK5R1	GO_Molecular_Function_2017b
a1_2620	autoinducer-2 kinase activity (GO:0071518)	13/60	0.0444284	0.392164	1.83899	5.72637	PLK1;PIK3CD;CDC7;MASTL;PKMYT1;DGKZ;RPS6KA6;LCK;PRKD3;RPS6KA2;CHEK1;CCL3;CDK5R1	GO_Molecular_Function_2017b
a1_2620	T2-induced deoxynucleotide kinase activity (GO:0050316)	13/60	0.0444284	0.392164	1.83899	5.72637	PLK1;PIK3CD;CDC7;MASTL;PKMYT1;DGKZ;RPS6KA6;LCK;PRKD3;RPS6KA2;CHEK1;CCL3;CDK5R1	GO_Molecular_Function_2017b
a1_2620	ATP:2-methylpropanoate phosphotransferase activity (GO:0047758)	13/60	0.0444284	0.392164	1.83899	5.72637	PLK1;PIK3CD;CDC7;MASTL;PKMYT1;DGKZ;RPS6KA6;LCK;PRKD3;RPS6KA2;CHEK1;CCL3;CDK5R1	GO_Molecular_Function_2017b
a1_2620	thiamine-phosphate kinase activity (GO:0009030)	13/60	0.0444284	0.392164	1.83899	5.72637	PLK1;PIK3CD;CDC7;MASTL;PKMYT1;DGKZ;RPS6KA6;LCK;PRKD3;RPS6KA2;CHEK1;CCL3;CDK5R1	GO_Molecular_Function_2017b
a1_2620	L-amino acid efflux transmembrane transporter activity (GO:0034639)	4/11	0.0452895	0.392164	3.79489	11.744	SLC7A5;SLC7A6;SLC38A1;SLC43A1	GO_Molecular_Function_2017b
a1_2620	L-diaminopimelate transmembrane transporter activity (GO:0015626)	4/11	0.0452895	0.392164	3.79489	11.744	SLC7A5;SLC7A6;SLC38A1;SLC43A1	GO_Molecular_Function_2017b
a1_2620	nitric-oxide synthase activity (GO:0004517)	4/11	0.0452895	0.392164	3.79489	11.744	NANOS1;NOS3;MICAL1;MICAL3	GO_Molecular_Function_2017b
a1_2620	L-methionine transmembrane transporter activity (GO:0015191)	4/11	0.0452895	0.392164	3.79489	11.744	SLC7A5;SLC7A6;SLC38A1;SLC43A1	GO_Molecular_Function_2017b
a1_2620	transcription factor activity, RNA polymerase II core promoter sequence-specific (GO:0000983)	4/11	0.0452895	0.392164	3.79489	11.744	HEYL;MEF2C;HEY1;HEY2	GO_Molecular_Function_2017b
a1_2620	RNA polymerase II transcription cofactor activity (GO:0001104)	6/21	0.0476612	0.392164	2.65723	8.08764	MBD4;MED24;THRAP3;MED4;PPRC1;MED26	GO_Molecular_Function_2017b
a1_2620	DNA-directed 5'-3' RNA polymerase activity (GO:0003899)	5/16	0.0483897	0.392164	3.01912	9.14331	POLR3A;POLR2A;POLR3H;TRNT1;POLR2J	GO_Molecular_Function_2017b
a1_2620	homoserine transmembrane transporter activity (GO:0042970)	5/16	0.0483897	0.392164	3.01912	9.14331	SLC7A5;SLC38A1;SLC7A6;SLC43A1;SLC1A5	GO_Molecular_Function_2017b
a1_2620	3'-5'-exodeoxyribonuclease activity (GO:0008296)	5/16	0.0483897	0.392164	3.01912	9.14331	RAD50;ERCC4;POLD1;APEX1;RAD9A	GO_Molecular_Function_2017b
a1_2620	selenide, water dikinase activity (GO:0004756)	13/61	0.0499494	0.392164	1.80057	5.39584	PLK1;PIK3CD;CDC7;MASTL;PKMYT1;DGKZ;RPS6KA6;LCK;PRKD3;RPS6KA2;CHEK1;CCL3;CDK5R1	GO_Molecular_Function_2017b
a1_2620	phosphatidylinositol 3-kinase activity (GO:0035004)	13/61	0.0499494	0.392164	1.80057	5.39584	PLK1;PIK3CD;CDC7;MASTL;PKMYT1;DGKZ;RPS6KA6;LCK;PRKD3;RPS6KA2;CHEK1;CCL3;CDK5R1	GO_Molecular_Function_2017b
a1_2620	phosphomevalonate kinase activity (GO:0004631)	13/61	0.0499494	0.392164	1.80057	5.39584	PLK1;PIK3CD;CDC7;MASTL;PKMYT1;DGKZ;RPS6KA6;LCK;PRKD3;RPS6KA2;CHEK1;CCL3;CDK5R1	GO_Molecular_Function_2017b
a1_2620	caldesmon kinase activity (GO:0047764)	30/169	0.0502488	0.392164	1.43671	4.29687	DYRK3;PKN3;BUB1B;PKMYT1;AURKA;RPS6KA6;CHEK1;AKT3;ABL1;CCL3;ABL2;PRKG2;CCL2;NEK2;BUB1;MAP4K1;CDKL3;KSR1;MMD;PLK1;LIMK1;VRK1;CDC7;CSNK1E;GTF2H2;HASPIN;GTF2H3;CDK1;MAP3K12;CDK5R1	GO_Molecular_Function_2017b
a1_2620	protein histidine kinase activity (GO:0004673)	30/169	0.0502488	0.392164	1.43671	4.29687	DYRK3;PKN3;BUB1B;PKMYT1;AURKA;RPS6KA6;CHEK1;AKT3;ABL1;CCL3;ABL2;PRKG2;CCL2;NEK2;BUB1;MAP4K1;CDKL3;KSR1;MMD;PLK1;LIMK1;VRK1;CDC7;CSNK1E;GTF2H2;HASPIN;GTF2H3;CDK1;MAP3K12;CDK5R1	GO_Molecular_Function_2017b
a1_2620	[isocitrate dehydrogenase (NADP+)] kinase activity (GO:0008772)	30/169	0.0502488	0.392164	1.43671	4.29687	DYRK3;PKN3;BUB1B;PKMYT1;AURKA;RPS6KA6;CHEK1;AKT3;ABL1;CCL3;ABL2;PRKG2;CCL2;NEK2;BUB1;MAP4K1;CDKL3;KSR1;MMD;PLK1;LIMK1;VRK1;CDC7;CSNK1E;GTF2H2;HASPIN;GTF2H3;CDK1;MAP3K12;CDK5R1	GO_Molecular_Function_2017b
a1_2620	transmembrane receptor protein kinase activity (GO:0019199)	30/169	0.0502488	0.392164	1.43671	4.29687	DYRK3;PKN3;BUB1B;PKMYT1;AURKA;RPS6KA6;CHEK1;AKT3;ABL1;CCL3;ABL2;PRKG2;CCL2;NEK2;BUB1;MAP4K1;CDKL3;KSR1;MMD;PLK1;LIMK1;VRK1;CDC7;CSNK1E;GTF2H2;HASPIN;GTF2H3;CDK1;MAP3K12;CDK5R1	GO_Molecular_Function_2017b
a1_2620	[hydroxymethylglutaryl-CoA reductase (NADPH)] kinase activity (GO:0047322)	30/169	0.0502488	0.392164	1.43671	4.29687	DYRK3;PKN3;BUB1B;PKMYT1;AURKA;RPS6KA6;CHEK1;AKT3;ABL1;CCL3;ABL2;PRKG2;CCL2;NEK2;BUB1;MAP4K1;CDKL3;KSR1;MMD;PLK1;LIMK1;VRK1;CDC7;CSNK1E;GTF2H2;HASPIN;GTF2H3;CDK1;MAP3K12;CDK5R1	GO_Molecular_Function_2017b
a1_2620	pyruvate dehydrogenase (acetyl-transferring) kinase activity (GO:0004740)	30/169	0.0502488	0.392164	1.43671	4.29687	DYRK3;PKN3;BUB1B;PKMYT1;AURKA;RPS6KA6;CHEK1;AKT3;ABL1;CCL3;ABL2;PRKG2;CCL2;NEK2;BUB1;MAP4K1;CDKL3;KSR1;MMD;PLK1;LIMK1;VRK1;CDC7;CSNK1E;GTF2H2;HASPIN;GTF2H3;CDK1;MAP3K12;CDK5R1	GO_Molecular_Function_2017b
a1_2620	[tyrosine 3-monooxygenase] kinase activity (GO:0050369)	30/169	0.0502488	0.392164	1.43671	4.29687	DYRK3;PKN3;BUB1B;PKMYT1;AURKA;RPS6KA6;CHEK1;AKT3;ABL1;CCL3;ABL2;PRKG2;CCL2;NEK2;BUB1;MAP4K1;CDKL3;KSR1;MMD;PLK1;LIMK1;VRK1;CDC7;CSNK1E;GTF2H2;HASPIN;GTF2H3;CDK1;MAP3K12;CDK5R1	GO_Molecular_Function_2017b
a1_2620	tropomyosin kinase activity (GO:0050359)	30/169	0.0502488	0.392164	1.43671	4.29687	DYRK3;PKN3;BUB1B;PKMYT1;AURKA;RPS6KA6;CHEK1;AKT3;ABL1;CCL3;ABL2;PRKG2;CCL2;NEK2;BUB1;MAP4K1;CDKL3;KSR1;MMD;PLK1;LIMK1;VRK1;CDC7;CSNK1E;GTF2H2;HASPIN;GTF2H3;CDK1;MAP3K12;CDK5R1	GO_Molecular_Function_2017b
a1_2620	protein kinase activity involved in regulation of protein localization to cell division site involved in cytokinesis (GO:1901916)	30/169	0.0502488	0.392164	1.43671	4.29687	DYRK3;PKN3;BUB1B;PKMYT1;AURKA;RPS6KA6;CHEK1;AKT3;ABL1;CCL3;ABL2;PRKG2;CCL2;NEK2;BUB1;MAP4K1;CDKL3;KSR1;MMD;PLK1;LIMK1;VRK1;CDC7;CSNK1E;GTF2H2;HASPIN;GTF2H3;CDK1;MAP3K12;CDK5R1	GO_Molecular_Function_2017b
a1_2620	calcium-dependent protein kinase activity (GO:0010857)	30/169	0.0502488	0.392164	1.43671	4.29687	DYRK3;PKN3;BUB1B;PKMYT1;AURKA;RPS6KA6;CHEK1;AKT3;ABL1;CCL3;ABL2;PRKG2;CCL2;NEK2;BUB1;MAP4K1;CDKL3;KSR1;MMD;PLK1;LIMK1;VRK1;CDC7;CSNK1E;GTF2H2;HASPIN;GTF2H3;CDK1;MAP3K12;CDK5R1	GO_Molecular_Function_2017b
a1_2620	protein arginine kinase activity (GO:1990424)	30/169	0.0502488	0.392164	1.43671	4.29687	DYRK3;PKN3;BUB1B;PKMYT1;AURKA;RPS6KA6;CHEK1;AKT3;ABL1;CCL3;ABL2;PRKG2;CCL2;NEK2;BUB1;MAP4K1;CDKL3;KSR1;MMD;PLK1;LIMK1;VRK1;CDC7;CSNK1E;GTF2H2;HASPIN;GTF2H3;CDK1;MAP3K12;CDK5R1	GO_Molecular_Function_2017b
a1_2620	low-density-lipoprotein particle receptor kinase activity (GO:0050063)	30/169	0.0502488	0.392164	1.43671	4.29687	DYRK3;PKN3;BUB1B;PKMYT1;AURKA;RPS6KA6;CHEK1;AKT3;ABL1;CCL3;ABL2;PRKG2;CCL2;NEK2;BUB1;MAP4K1;CDKL3;KSR1;MMD;PLK1;LIMK1;VRK1;CDC7;CSNK1E;GTF2H2;HASPIN;GTF2H3;CDK1;MAP3K12;CDK5R1	GO_Molecular_Function_2017b
a1_2620	[acetyl-CoA carboxylase] kinase activity (GO:0050405)	30/169	0.0502488	0.392164	1.43671	4.29687	DYRK3;PKN3;BUB1B;PKMYT1;AURKA;RPS6KA6;CHEK1;AKT3;ABL1;CCL3;ABL2;PRKG2;CCL2;NEK2;BUB1;MAP4K1;CDKL3;KSR1;MMD;PLK1;LIMK1;VRK1;CDC7;CSNK1E;GTF2H2;HASPIN;GTF2H3;CDK1;MAP3K12;CDK5R1	GO_Molecular_Function_2017b
a1_2620	dephospho-[reductase kinase] kinase activity (GO:0047848)	30/169	0.0502488	0.392164	1.43671	4.29687	DYRK3;PKN3;BUB1B;PKMYT1;AURKA;RPS6KA6;CHEK1;AKT3;ABL1;CCL3;ABL2;PRKG2;CCL2;NEK2;BUB1;MAP4K1;CDKL3;KSR1;MMD;PLK1;LIMK1;VRK1;CDC7;CSNK1E;GTF2H2;HASPIN;GTF2H3;CDK1;MAP3K12;CDK5R1	GO_Molecular_Function_2017b
a1_2620	histone acetyltransferase activity (H4-K12 specific) (GO:0043997)	3/7	0.0522464	0.392164	4.97975	14.6991	NAA40;USP22;BRCA2	GO_Molecular_Function_2017b
a1_2620	RNA polymerase I core binding (GO:0001042)	3/7	0.0522464	0.392164	4.97975	14.6991	RRN3;TCOF1;NOLC1	GO_Molecular_Function_2017b
a1_2620	bubble DNA binding (GO:0000405)	3/7	0.0522464	0.392164	4.97975	14.6991	RECQL4;NEIL3;HMGB1	GO_Molecular_Function_2017b
a1_2620	VEGF-B-activated receptor activity (GO:0036327)	3/7	0.0522464	0.392164	4.97975	14.6991	NRP1;FLT1;FLT3	GO_Molecular_Function_2017b
a1_2620	U4atac snRNA binding (GO:0030622)	3/7	0.0522464	0.392164	4.97975	14.6991	GEMIN5;PRPF31;SNU13	GO_Molecular_Function_2017b
a1_2620	VEGF-E-activated receptor activity (GO:0036330)	3/7	0.0522464	0.392164	4.97975	14.6991	NRP1;FLT1;FLT3	GO_Molecular_Function_2017b
a1_2620	VEGF-C-activated receptor activity (GO:0036328)	3/7	0.0522464	0.392164	4.97975	14.6991	NRP1;FLT1;FLT3	GO_Molecular_Function_2017b
a1_2620	3' overhang single-stranded DNA endodeoxyribonuclease activity (GO:1990599)	3/7	0.0522464	0.392164	4.97975	14.6991	RAD50;ERCC4;ERCC1	GO_Molecular_Function_2017b
a1_2620	VEGF-A-activated receptor activity (GO:0036326)	3/7	0.0522464	0.392164	4.97975	14.6991	NRP1;FLT1;FLT3	GO_Molecular_Function_2017b
a1_2620	5' overhang single-stranded DNA endodeoxyribonuclease activity (GO:1990601)	3/7	0.0522464	0.392164	4.97975	14.6991	RAD50;ERCC4;ERCC1	GO_Molecular_Function_2017b
a1_2620	VEGF-D-activated receptor activity (GO:0036329)	3/7	0.0522464	0.392164	4.97975	14.6991	NRP1;FLT1;FLT3	GO_Molecular_Function_2017b
a1_2620	ribonuclease P activity (GO:0004526)	3/7	0.0522464	0.392164	4.97975	14.6991	POP1;ELAC2;RPP30	GO_Molecular_Function_2017b
a1_2620	[3-methyl-2-oxobutanoate dehydrogenase (acetyl-transferring)] kinase activity (GO:0047323)	30/170	0.0536548	0.392164	1.42637	4.17238	DYRK3;PKN3;BUB1B;PKMYT1;AURKA;RPS6KA6;CHEK1;AKT3;ABL1;CCL3;ABL2;PRKG2;CCL2;NEK2;BUB1;MAP4K1;CDKL3;KSR1;MMD;PLK1;LIMK1;VRK1;CDC7;CSNK1E;GTF2H2;HASPIN;GTF2H3;CDK1;MAP3K12;CDK5R1	GO_Molecular_Function_2017b
a1_2620	gamma-aminobutyric acid transmembrane transporter activity (GO:0015185)	11/50	0.055785	0.392164	1.87468	5.41081	SLC7A5;SLC38A1;SLC7A6;SLC6A15;SLC43A1;SLC1A5;SLC16A2;SLC16A3;SLC7A1;SLC16A4;SLC38A4	GO_Molecular_Function_2017b
a1_2620	riboflavin phosphotransferase activity (GO:0050257)	13/62	0.0559239	0.392164	1.76372	5.08615	PLK1;PIK3CD;CDC7;MASTL;PKMYT1;DGKZ;RPS6KA6;LCK;PRKD3;RPS6KA2;CHEK1;CCL3;CDK5R1	GO_Molecular_Function_2017b
a1_2620	diphosphate-protein phosphotransferase activity (GO:0047321)	13/62	0.0559239	0.392164	1.76372	5.08615	PLK1;PIK3CD;CDC7;MASTL;PKMYT1;DGKZ;RPS6KA6;LCK;PRKD3;RPS6KA2;CHEK1;CCL3;CDK5R1	GO_Molecular_Function_2017b
a1_2620	ADP-thymidine kinase activity (GO:0047628)	13/62	0.0559239	0.392164	1.76372	5.08615	PLK1;PIK3CD;CDC7;MASTL;PKMYT1;DGKZ;RPS6KA6;LCK;PRKD3;RPS6KA2;CHEK1;CCL3;CDK5R1	GO_Molecular_Function_2017b
a1_2620	acyl-phosphate-hexose phosphotransferase activity (GO:0047328)	13/62	0.0559239	0.392164	1.76372	5.08615	PLK1;PIK3CD;CDC7;MASTL;PKMYT1;DGKZ;RPS6KA6;LCK;PRKD3;RPS6KA2;CHEK1;CCL3;CDK5R1	GO_Molecular_Function_2017b
a1_2620	dehydrogluconokinase activity (GO:0047841)	13/62	0.0559239	0.392164	1.76372	5.08615	PLK1;PIK3CD;CDC7;MASTL;PKMYT1;DGKZ;RPS6KA6;LCK;PRKD3;RPS6KA2;CHEK1;CCL3;CDK5R1	GO_Molecular_Function_2017b
a1_2620	inositol trisphosphate kinase activity (GO:0051766)	13/62	0.0559239	0.392164	1.76372	5.08615	PLK1;PIK3CD;CDC7;MASTL;PKMYT1;DGKZ;RPS6KA6;LCK;PRKD3;RPS6KA2;CHEK1;CCL3;CDK5R1	GO_Molecular_Function_2017b
a1_2620	S-methyl-5-thioribose kinase activity (GO:0046522)	13/62	0.0559239	0.392164	1.76372	5.08615	PLK1;PIK3CD;CDC7;MASTL;PKMYT1;DGKZ;RPS6KA6;LCK;PRKD3;RPS6KA2;CHEK1;CCL3;CDK5R1	GO_Molecular_Function_2017b
a1_2620	phosphatidylinositol bisphosphate kinase activity (GO:0052813)	13/62	0.0559239	0.392164	1.76372	5.08615	PLK1;PIK3CD;CDC7;MASTL;PKMYT1;DGKZ;RPS6KA6;LCK;PRKD3;RPS6KA2;CHEK1;CCL3;CDK5R1	GO_Molecular_Function_2017b
a1_2620	phosphatidylinositol kinase activity (GO:0052742)	13/62	0.0559239	0.392164	1.76372	5.08615	PLK1;PIK3CD;CDC7;MASTL;PKMYT1;DGKZ;RPS6KA6;LCK;PRKD3;RPS6KA2;CHEK1;CCL3;CDK5R1	GO_Molecular_Function_2017b
a1_2620	D-erythro-sphingosine kinase activity (GO:0017050)	13/62	0.0559239	0.392164	1.76372	5.08615	PLK1;PIK3CD;CDC7;MASTL;PKMYT1;DGKZ;RPS6KA6;LCK;PRKD3;RPS6KA2;CHEK1;CCL3;CDK5R1	GO_Molecular_Function_2017b
a1_2620	5-dehydro-2-deoxygluconokinase activity (GO:0047590)	13/62	0.0559239	0.392164	1.76372	5.08615	PLK1;PIK3CD;CDC7;MASTL;PKMYT1;DGKZ;RPS6KA6;LCK;PRKD3;RPS6KA2;CHEK1;CCL3;CDK5R1	GO_Molecular_Function_2017b
a1_2620	scyllo-inosamine 4-kinase activity (GO:0050276)	13/62	0.0559239	0.392164	1.76372	5.08615	PLK1;PIK3CD;CDC7;MASTL;PKMYT1;DGKZ;RPS6KA6;LCK;PRKD3;RPS6KA2;CHEK1;CCL3;CDK5R1	GO_Molecular_Function_2017b
a1_2620	phosphoramidate-hexose phosphotransferase activity (GO:0047329)	13/62	0.0559239	0.392164	1.76372	5.08615	PLK1;PIK3CD;CDC7;MASTL;PKMYT1;DGKZ;RPS6KA6;LCK;PRKD3;RPS6KA2;CHEK1;CCL3;CDK5R1	GO_Molecular_Function_2017b
a1_2620	pseudouridine kinase activity (GO:0050225)	13/62	0.0559239	0.392164	1.76372	5.08615	PLK1;PIK3CD;CDC7;MASTL;PKMYT1;DGKZ;RPS6KA6;LCK;PRKD3;RPS6KA2;CHEK1;CCL3;CDK5R1	GO_Molecular_Function_2017b
a1_2620	phosphoribokinase activity (GO:0050195)	13/62	0.0559239	0.392164	1.76372	5.08615	PLK1;PIK3CD;CDC7;MASTL;PKMYT1;DGKZ;RPS6KA6;LCK;PRKD3;RPS6KA2;CHEK1;CCL3;CDK5R1	GO_Molecular_Function_2017b
a1_2620	beta-glucoside kinase activity (GO:0047700)	13/62	0.0559239	0.392164	1.76372	5.08615	PLK1;PIK3CD;CDC7;MASTL;PKMYT1;DGKZ;RPS6KA6;LCK;PRKD3;RPS6KA2;CHEK1;CCL3;CDK5R1	GO_Molecular_Function_2017b
a1_2620	ADP-specific phosphofructokinase activity (GO:0043844)	13/62	0.0559239	0.392164	1.76372	5.08615	PLK1;PIK3CD;CDC7;MASTL;PKMYT1;DGKZ;RPS6KA6;LCK;PRKD3;RPS6KA2;CHEK1;CCL3;CDK5R1	GO_Molecular_Function_2017b
a1_2620	galacturonokinase activity (GO:0047912)	13/62	0.0559239	0.392164	1.76372	5.08615	PLK1;PIK3CD;CDC7;MASTL;PKMYT1;DGKZ;RPS6KA6;LCK;PRKD3;RPS6KA2;CHEK1;CCL3;CDK5R1	GO_Molecular_Function_2017b
a1_2620	(S)-lactate 2-kinase activity (GO:0043841)	13/62	0.0559239	0.392164	1.76372	5.08615	PLK1;PIK3CD;CDC7;MASTL;PKMYT1;DGKZ;RPS6KA6;LCK;PRKD3;RPS6KA2;CHEK1;CCL3;CDK5R1	GO_Molecular_Function_2017b
a1_2620	glycerol-3-phosphate-glucose phosphotransferase activity (GO:0047327)	13/62	0.0559239	0.392164	1.76372	5.08615	PLK1;PIK3CD;CDC7;MASTL;PKMYT1;DGKZ;RPS6KA6;LCK;PRKD3;RPS6KA2;CHEK1;CCL3;CDK5R1	GO_Molecular_Function_2017b
a1_2620	phenol kinase activity (GO:0018720)	13/62	0.0559239	0.392164	1.76372	5.08615	PLK1;PIK3CD;CDC7;MASTL;PKMYT1;DGKZ;RPS6KA6;LCK;PRKD3;RPS6KA2;CHEK1;CCL3;CDK5R1	GO_Molecular_Function_2017b
a1_2620	adenosylcobinamide kinase activity (GO:0043752)	13/62	0.0559239	0.392164	1.76372	5.08615	PLK1;PIK3CD;CDC7;MASTL;PKMYT1;DGKZ;RPS6KA6;LCK;PRKD3;RPS6KA2;CHEK1;CCL3;CDK5R1	GO_Molecular_Function_2017b
a1_2620	tetraacyldisaccharide 4'-kinase activity (GO:0009029)	13/62	0.0559239	0.392164	1.76372	5.08615	PLK1;PIK3CD;CDC7;MASTL;PKMYT1;DGKZ;RPS6KA6;LCK;PRKD3;RPS6KA2;CHEK1;CCL3;CDK5R1	GO_Molecular_Function_2017b
a1_2620	gluconokinase activity (GO:0046316)	13/62	0.0559239	0.392164	1.76372	5.08615	PLK1;PIK3CD;CDC7;MASTL;PKMYT1;DGKZ;RPS6KA6;LCK;PRKD3;RPS6KA2;CHEK1;CCL3;CDK5R1	GO_Molecular_Function_2017b
a1_2620	diphosphoinositol-pentakisphosphate kinase activity (GO:0033857)	13/62	0.0559239	0.392164	1.76372	5.08615	PLK1;PIK3CD;CDC7;MASTL;PKMYT1;DGKZ;RPS6KA6;LCK;PRKD3;RPS6KA2;CHEK1;CCL3;CDK5R1	GO_Molecular_Function_2017b
a1_2620	phosphoglycerate kinase activity (GO:0004618)	13/62	0.0559239	0.392164	1.76372	5.08615	PLK1;PIK3CD;CDC7;MASTL;PKMYT1;DGKZ;RPS6KA6;LCK;PRKD3;RPS6KA2;CHEK1;CCL3;CDK5R1	GO_Molecular_Function_2017b
a1_2620	AMP-thymidine kinase activity (GO:0047667)	13/62	0.0559239	0.392164	1.76372	5.08615	PLK1;PIK3CD;CDC7;MASTL;PKMYT1;DGKZ;RPS6KA6;LCK;PRKD3;RPS6KA2;CHEK1;CCL3;CDK5R1	GO_Molecular_Function_2017b
a1_2620	macrolide 2'-kinase activity (GO:0050073)	13/62	0.0559239	0.392164	1.76372	5.08615	PLK1;PIK3CD;CDC7;MASTL;PKMYT1;DGKZ;RPS6KA6;LCK;PRKD3;RPS6KA2;CHEK1;CCL3;CDK5R1	GO_Molecular_Function_2017b
a1_2620	alkylglycerol kinase activity (GO:0047649)	13/62	0.0559239	0.392164	1.76372	5.08615	PLK1;PIK3CD;CDC7;MASTL;PKMYT1;DGKZ;RPS6KA6;LCK;PRKD3;RPS6KA2;CHEK1;CCL3;CDK5R1	GO_Molecular_Function_2017b
a1_2620	diphosphate-glycerol phosphotransferase activity (GO:0047331)	13/62	0.0559239	0.392164	1.76372	5.08615	PLK1;PIK3CD;CDC7;MASTL;PKMYT1;DGKZ;RPS6KA6;LCK;PRKD3;RPS6KA2;CHEK1;CCL3;CDK5R1	GO_Molecular_Function_2017b
a1_2620	NADH kinase activity (GO:0042736)	13/62	0.0559239	0.392164	1.76372	5.08615	PLK1;PIK3CD;CDC7;MASTL;PKMYT1;DGKZ;RPS6KA6;LCK;PRKD3;RPS6KA2;CHEK1;CCL3;CDK5R1	GO_Molecular_Function_2017b
a1_2620	alkylglycerone kinase activity (GO:0047650)	13/62	0.0559239	0.392164	1.76372	5.08615	PLK1;PIK3CD;CDC7;MASTL;PKMYT1;DGKZ;RPS6KA6;LCK;PRKD3;RPS6KA2;CHEK1;CCL3;CDK5R1	GO_Molecular_Function_2017b
a1_2620	inositol tetrakisphosphate kinase activity (GO:0051765)	13/62	0.0559239	0.392164	1.76372	5.08615	PLK1;PIK3CD;CDC7;MASTL;PKMYT1;DGKZ;RPS6KA6;LCK;PRKD3;RPS6KA2;CHEK1;CCL3;CDK5R1	GO_Molecular_Function_2017b
a1_2620	hydroxymethylpyrimidine kinase activity (GO:0008902)	13/62	0.0559239	0.392164	1.76372	5.08615	PLK1;PIK3CD;CDC7;MASTL;PKMYT1;DGKZ;RPS6KA6;LCK;PRKD3;RPS6KA2;CHEK1;CCL3;CDK5R1	GO_Molecular_Function_2017b
a1_2620	erythritol kinase activity (GO:0047878)	13/62	0.0559239	0.392164	1.76372	5.08615	PLK1;PIK3CD;CDC7;MASTL;PKMYT1;DGKZ;RPS6KA6;LCK;PRKD3;RPS6KA2;CHEK1;CCL3;CDK5R1	GO_Molecular_Function_2017b
a1_2620	glucosamine kinase activity (GO:0047931)	13/62	0.0559239	0.392164	1.76372	5.08615	PLK1;PIK3CD;CDC7;MASTL;PKMYT1;DGKZ;RPS6KA6;LCK;PRKD3;RPS6KA2;CHEK1;CCL3;CDK5R1	GO_Molecular_Function_2017b
a1_2620	phosphoglucokinase activity (GO:0050190)	13/62	0.0559239	0.392164	1.76372	5.08615	PLK1;PIK3CD;CDC7;MASTL;PKMYT1;DGKZ;RPS6KA6;LCK;PRKD3;RPS6KA2;CHEK1;CCL3;CDK5R1	GO_Molecular_Function_2017b
a1_2620	glucuronokinase activity (GO:0047940)	13/62	0.0559239	0.392164	1.76372	5.08615	PLK1;PIK3CD;CDC7;MASTL;PKMYT1;DGKZ;RPS6KA6;LCK;PRKD3;RPS6KA2;CHEK1;CCL3;CDK5R1	GO_Molecular_Function_2017b
a1_2620	4-(cytidine 5'-diphospho)-2-C-methyl-D-erythritol kinase activity (GO:0050515)	13/62	0.0559239	0.392164	1.76372	5.08615	PLK1;PIK3CD;CDC7;MASTL;PKMYT1;DGKZ;RPS6KA6;LCK;PRKD3;RPS6KA2;CHEK1;CCL3;CDK5R1	GO_Molecular_Function_2017b
a1_2620	aminoglycoside phosphotransferase activity (GO:0034071)	13/62	0.0559239	0.392164	1.76372	5.08615	PLK1;PIK3CD;CDC7;MASTL;PKMYT1;DGKZ;RPS6KA6;LCK;PRKD3;RPS6KA2;CHEK1;CCL3;CDK5R1	GO_Molecular_Function_2017b
a1_2620	viomycin kinase activity (GO:0050394)	13/62	0.0559239	0.392164	1.76372	5.08615	PLK1;PIK3CD;CDC7;MASTL;PKMYT1;DGKZ;RPS6KA6;LCK;PRKD3;RPS6KA2;CHEK1;CCL3;CDK5R1	GO_Molecular_Function_2017b
a1_2620	carbohydrate kinase activity (GO:0019200)	13/62	0.0559239	0.392164	1.76372	5.08615	PLK1;PIK3CD;CDC7;MASTL;PKMYT1;DGKZ;RPS6KA6;LCK;PRKD3;RPS6KA2;CHEK1;CCL3;CDK5R1	GO_Molecular_Function_2017b
a1_2620	inosine kinase activity (GO:0008906)	13/62	0.0559239	0.392164	1.76372	5.08615	PLK1;PIK3CD;CDC7;MASTL;PKMYT1;DGKZ;RPS6KA6;LCK;PRKD3;RPS6KA2;CHEK1;CCL3;CDK5R1	GO_Molecular_Function_2017b
a1_2620	pantetheine kinase activity (GO:0050165)	13/62	0.0559239	0.392164	1.76372	5.08615	PLK1;PIK3CD;CDC7;MASTL;PKMYT1;DGKZ;RPS6KA6;LCK;PRKD3;RPS6KA2;CHEK1;CCL3;CDK5R1	GO_Molecular_Function_2017b
a1_2620	ribosylnicotinate kinase activity (GO:0061769)	13/62	0.0559239	0.392164	1.76372	5.08615	PLK1;PIK3CD;CDC7;MASTL;PKMYT1;DGKZ;RPS6KA6;LCK;PRKD3;RPS6KA2;CHEK1;CCL3;CDK5R1	GO_Molecular_Function_2017b
a1_2620	cobinamide kinase activity (GO:0008819)	13/62	0.0559239	0.392164	1.76372	5.08615	PLK1;PIK3CD;CDC7;MASTL;PKMYT1;DGKZ;RPS6KA6;LCK;PRKD3;RPS6KA2;CHEK1;CCL3;CDK5R1	GO_Molecular_Function_2017b
a1_2620	phosphoribulokinase activity (GO:0008974)	13/62	0.0559239	0.392164	1.76372	5.08615	PLK1;PIK3CD;CDC7;MASTL;PKMYT1;DGKZ;RPS6KA6;LCK;PRKD3;RPS6KA2;CHEK1;CCL3;CDK5R1	GO_Molecular_Function_2017b
a1_2620	D-arabinokinase activity (GO:0047814)	13/62	0.0559239	0.392164	1.76372	5.08615	PLK1;PIK3CD;CDC7;MASTL;PKMYT1;DGKZ;RPS6KA6;LCK;PRKD3;RPS6KA2;CHEK1;CCL3;CDK5R1	GO_Molecular_Function_2017b
a1_2620	thiamine kinase activity (GO:0019165)	13/62	0.0559239	0.392164	1.76372	5.08615	PLK1;PIK3CD;CDC7;MASTL;PKMYT1;DGKZ;RPS6KA6;LCK;PRKD3;RPS6KA2;CHEK1;CCL3;CDK5R1	GO_Molecular_Function_2017b
a1_2620	tagatose kinase activity (GO:0050317)	13/62	0.0559239	0.392164	1.76372	5.08615	PLK1;PIK3CD;CDC7;MASTL;PKMYT1;DGKZ;RPS6KA6;LCK;PRKD3;RPS6KA2;CHEK1;CCL3;CDK5R1	GO_Molecular_Function_2017b
a1_2620	diphosphate-serine phosphotransferase activity (GO:0047332)	13/62	0.0559239	0.392164	1.76372	5.08615	PLK1;PIK3CD;CDC7;MASTL;PKMYT1;DGKZ;RPS6KA6;LCK;PRKD3;RPS6KA2;CHEK1;CCL3;CDK5R1	GO_Molecular_Function_2017b
a1_2620	tagatose-6-phosphate kinase activity (GO:0009024)	13/62	0.0559239	0.392164	1.76372	5.08615	PLK1;PIK3CD;CDC7;MASTL;PKMYT1;DGKZ;RPS6KA6;LCK;PRKD3;RPS6KA2;CHEK1;CCL3;CDK5R1	GO_Molecular_Function_2017b
a1_2620	undecaprenol kinase activity (GO:0009038)	13/62	0.0559239	0.392164	1.76372	5.08615	PLK1;PIK3CD;CDC7;MASTL;PKMYT1;DGKZ;RPS6KA6;LCK;PRKD3;RPS6KA2;CHEK1;CCL3;CDK5R1	GO_Molecular_Function_2017b
a1_2620	shikimate kinase activity (GO:0004765)	13/62	0.0559239	0.392164	1.76372	5.08615	PLK1;PIK3CD;CDC7;MASTL;PKMYT1;DGKZ;RPS6KA6;LCK;PRKD3;RPS6KA2;CHEK1;CCL3;CDK5R1	GO_Molecular_Function_2017b
a1_2620	polyphosphate-glucose phosphotransferase activity (GO:0047330)	13/62	0.0559239	0.392164	1.76372	5.08615	PLK1;PIK3CD;CDC7;MASTL;PKMYT1;DGKZ;RPS6KA6;LCK;PRKD3;RPS6KA2;CHEK1;CCL3;CDK5R1	GO_Molecular_Function_2017b
a1_2620	phosphoenolpyruvate-glycerone phosphotransferase activity (GO:0047324)	13/62	0.0559239	0.392164	1.76372	5.08615	PLK1;PIK3CD;CDC7;MASTL;PKMYT1;DGKZ;RPS6KA6;LCK;PRKD3;RPS6KA2;CHEK1;CCL3;CDK5R1	GO_Molecular_Function_2017b
a1_2620	hydroxyethylthiazole kinase activity (GO:0004417)	13/62	0.0559239	0.392164	1.76372	5.08615	PLK1;PIK3CD;CDC7;MASTL;PKMYT1;DGKZ;RPS6KA6;LCK;PRKD3;RPS6KA2;CHEK1;CCL3;CDK5R1	GO_Molecular_Function_2017b
a1_2620	hamamelose kinase activity (GO:0047976)	13/62	0.0559239	0.392164	1.76372	5.08615	PLK1;PIK3CD;CDC7;MASTL;PKMYT1;DGKZ;RPS6KA6;LCK;PRKD3;RPS6KA2;CHEK1;CCL3;CDK5R1	GO_Molecular_Function_2017b
a1_2620	glucose-1-phosphate phosphodismutase activity (GO:0047937)	13/62	0.0559239	0.392164	1.76372	5.08615	PLK1;PIK3CD;CDC7;MASTL;PKMYT1;DGKZ;RPS6KA6;LCK;PRKD3;RPS6KA2;CHEK1;CCL3;CDK5R1	GO_Molecular_Function_2017b
a1_2620	xylitol kinase activity (GO:0050400)	13/62	0.0559239	0.392164	1.76372	5.08615	PLK1;PIK3CD;CDC7;MASTL;PKMYT1;DGKZ;RPS6KA6;LCK;PRKD3;RPS6KA2;CHEK1;CCL3;CDK5R1	GO_Molecular_Function_2017b
a1_2620	inositol 3-kinase activity (GO:0019140)	13/62	0.0559239	0.392164	1.76372	5.08615	PLK1;PIK3CD;CDC7;MASTL;PKMYT1;DGKZ;RPS6KA6;LCK;PRKD3;RPS6KA2;CHEK1;CCL3;CDK5R1	GO_Molecular_Function_2017b
a1_2620	beta-adrenergic receptor kinase activity (GO:0047696)	30/171	0.0572249	0.399296	1.41617	4.05132	DYRK3;PKN3;BUB1B;PKMYT1;AURKA;RPS6KA6;CHEK1;AKT3;ABL1;CCL3;ABL2;PRKG2;CCL2;NEK2;BUB1;MAP4K1;CDKL3;KSR1;MMD;PLK1;LIMK1;VRK1;CDC7;CSNK1E;GTF2H2;HASPIN;GTF2H3;CDK1;MAP3K12;CDK5R1	GO_Molecular_Function_2017b
a1_2620	rhodopsin kinase activity (GO:0050254)	30/171	0.0572249	0.399296	1.41617	4.05132	DYRK3;PKN3;BUB1B;PKMYT1;AURKA;RPS6KA6;CHEK1;AKT3;ABL1;CCL3;ABL2;PRKG2;CCL2;NEK2;BUB1;MAP4K1;CDKL3;KSR1;MMD;PLK1;LIMK1;VRK1;CDC7;CSNK1E;GTF2H2;HASPIN;GTF2H3;CDK1;MAP3K12;CDK5R1	GO_Molecular_Function_2017b
a1_2620	FADH2 binding (GO:0071950)	6/22	0.0585259	0.402216	2.49101	7.0702	NANOS1;FOXRED2;MTRR;NDOR1;NOS3;CYBB	GO_Molecular_Function_2017b
a1_2620	flavin adenine dinucleotide binding (GO:0050660)	6/22	0.0585259	0.402216	2.49101	7.0702	NANOS1;FOXRED2;MTRR;NDOR1;NOS3;CYBB	GO_Molecular_Function_2017b
a1_2620	endonuclease activity (GO:0004519)	8/33	0.0586985	0.402216	2.12619	6.02847	FEN1;ANKLE1;DIS3;APEX1;PARN;PMS2;DNA2;SND1	GO_Molecular_Function_2017b
a1_2620	lactosylceramide alpha-2,6-N-sialyltransferase activity (GO:0047287)	4/12	0.0610825	0.402216	3.32034	9.2821	ST6GAL1;ST6GALNAC3;ST6GALNAC4;ST6GALNAC6	GO_Molecular_Function_2017b
a1_2620	lactosylceramide alpha-2,3-sialyltransferase activity (GO:0047291)	4/12	0.0610825	0.402216	3.32034	9.2821	ST6GAL1;ST6GALNAC3;ST6GALNAC4;ST6GALNAC6	GO_Molecular_Function_2017b
a1_2620	alpha-N-acetylgalactosaminide alpha-2,6-sialyltransferase activity (GO:0001665)	4/12	0.0610825	0.402216	3.32034	9.2821	ST6GAL1;ST6GALNAC3;ST6GALNAC4;ST6GALNAC6	GO_Molecular_Function_2017b
a1_2620	neolactotetraosylceramide alpha-2,3-sialyltransferase activity (GO:0004513)	4/12	0.0610825	0.402216	3.32034	9.2821	ST6GAL1;ST6GALNAC3;ST6GALNAC4;ST6GALNAC6	GO_Molecular_Function_2017b
a1_2620	galactosyldiacylglycerol alpha-2,3-sialyltransferase activity (GO:0047289)	4/12	0.0610825	0.402216	3.32034	9.2821	ST6GAL1;ST6GALNAC3;ST6GALNAC4;ST6GALNAC6	GO_Molecular_Function_2017b
a1_2620	(alpha-N-acetylneuraminyl-2,3-beta-galactosyl-1,3)-N-acetyl-galactosaminide 6-alpha-sialyltransferase activity (GO:0047290)	4/12	0.0610825	0.402216	3.32034	9.2821	ST6GAL1;ST6GALNAC3;ST6GALNAC4;ST6GALNAC6	GO_Molecular_Function_2017b
a1_2620	5'-3' exonuclease activity (GO:0008409)	4/12	0.0610825	0.402216	3.32034	9.2821	DCLRE1B;FEN1;EXO1;AEN	GO_Molecular_Function_2017b
a1_2620	neutral amino acid:sodium symporter activity (GO:0005295)	4/12	0.0610825	0.402216	3.32034	9.2821	SLC7A5;SLC38A1;SLC43A1;SLC1A5	GO_Molecular_Function_2017b
a1_2620	L-arginine transmembrane transporter activity (GO:0061459)	4/12	0.0610825	0.402216	3.32034	9.2821	SLC7A5;SLC7A6;SLC38A1;SLC43A1	GO_Molecular_Function_2017b
a1_2620	sialyltransferase activity (GO:0008373)	4/12	0.0610825	0.402216	3.32034	9.2821	ST6GAL1;ST6GALNAC3;ST6GALNAC4;ST6GALNAC6	GO_Molecular_Function_2017b
a1_2620	beta-alanine transmembrane transporter activity (GO:0001761)	4/12	0.0610825	0.402216	3.32034	9.2821	SLC7A5;SLC38A1;SLC43A1;SLC1A5	GO_Molecular_Function_2017b
a1_2620	G-rich strand telomeric DNA binding (GO:0098505)	4/12	0.0610825	0.402216	3.32034	9.2821	RAD50;RPA1;RPA2;HNRNPA1	GO_Molecular_Function_2017b
a1_2620	L-hydroxyproline transmembrane transporter activity (GO:0034590)	4/12	0.0610825	0.402216	3.32034	9.2821	SLC7A5;SLC7A6;SLC38A1;SLC43A1	GO_Molecular_Function_2017b
a1_2620	tRNA (guanine) methyltransferase activity (GO:0016423)	5/17	0.0614006	0.402216	2.76737	7.72188	PRMT7;NSUN5;SUV39H1;RRP8;TARBP1	GO_Molecular_Function_2017b
a1_2620	beta-galactoside (CMP) alpha-2,3-sialyltransferase activity (GO:0003836)	5/17	0.0614006	0.402216	2.76737	7.72188	ST6GAL1;ST6GALNAC3;ST6GALNAC4;ST3GAL2;ST6GALNAC6	GO_Molecular_Function_2017b
a1_2620	mRNA methyltransferase activity (GO:0008174)	5/17	0.0614006	0.402216	2.76737	7.72188	PRMT7;NSUN5;SUV39H1;TGS1;RRP8	GO_Molecular_Function_2017b
a1_2620	RNA 5'-methyltransferase activity (GO:1990276)	5/17	0.0614006	0.402216	2.76737	7.72188	PRMT7;NSUN5;SUV39H1;TGS1;RRP8	GO_Molecular_Function_2017b
a1_2620	triokinase activity (GO:0050354)	13/63	0.0623635	0.402216	1.72835	4.79577	PLK1;PIK3CD;CDC7;MASTL;PKMYT1;DGKZ;RPS6KA6;LCK;PRKD3;RPS6KA2;CHEK1;CCL3;CDK5R1	GO_Molecular_Function_2017b
a1_2620	mevalonate kinase activity (GO:0004496)	13/63	0.0623635	0.402216	1.72835	4.79577	PLK1;PIK3CD;CDC7;MASTL;PKMYT1;DGKZ;RPS6KA6;LCK;PRKD3;RPS6KA2;CHEK1;CCL3;CDK5R1	GO_Molecular_Function_2017b
a1_2620	inositol pentakisphosphate 2-kinase activity (GO:0035299)	13/63	0.0623635	0.402216	1.72835	4.79577	PLK1;PIK3CD;CDC7;MASTL;PKMYT1;DGKZ;RPS6KA6;LCK;PRKD3;RPS6KA2;CHEK1;CCL3;CDK5R1	GO_Molecular_Function_2017b
a1_2620	glucose-1,6-bisphosphate synthase activity (GO:0047933)	13/63	0.0623635	0.402216	1.72835	4.79577	PLK1;PIK3CD;CDC7;MASTL;PKMYT1;DGKZ;RPS6KA6;LCK;PRKD3;RPS6KA2;CHEK1;CCL3;CDK5R1	GO_Molecular_Function_2017b
a1_2620	riboflavin kinase activity (GO:0008531)	13/63	0.0623635	0.402216	1.72835	4.79577	PLK1;PIK3CD;CDC7;MASTL;PKMYT1;DGKZ;RPS6KA6;LCK;PRKD3;RPS6KA2;CHEK1;CCL3;CDK5R1	GO_Molecular_Function_2017b
a1_2620	fucokinase activity (GO:0050201)	13/63	0.0623635	0.402216	1.72835	4.79577	PLK1;PIK3CD;CDC7;MASTL;PKMYT1;DGKZ;RPS6KA6;LCK;PRKD3;RPS6KA2;CHEK1;CCL3;CDK5R1	GO_Molecular_Function_2017b
a1_2620	pyridoxal kinase activity (GO:0008478)	13/63	0.0623635	0.402216	1.72835	4.79577	PLK1;PIK3CD;CDC7;MASTL;PKMYT1;DGKZ;RPS6KA6;LCK;PRKD3;RPS6KA2;CHEK1;CCL3;CDK5R1	GO_Molecular_Function_2017b
a1_2620	dolichol kinase activity (GO:0004168)	13/63	0.0623635	0.402216	1.72835	4.79577	PLK1;PIK3CD;CDC7;MASTL;PKMYT1;DGKZ;RPS6KA6;LCK;PRKD3;RPS6KA2;CHEK1;CCL3;CDK5R1	GO_Molecular_Function_2017b
a1_2620	glycerate kinase activity (GO:0008887)	13/63	0.0623635	0.402216	1.72835	4.79577	PLK1;PIK3CD;CDC7;MASTL;PKMYT1;DGKZ;RPS6KA6;LCK;PRKD3;RPS6KA2;CHEK1;CCL3;CDK5R1	GO_Molecular_Function_2017b
a1_2620	glycerone kinase activity (GO:0004371)	13/63	0.0623635	0.402216	1.72835	4.79577	PLK1;PIK3CD;CDC7;MASTL;PKMYT1;DGKZ;RPS6KA6;LCK;PRKD3;RPS6KA2;CHEK1;CCL3;CDK5R1	GO_Molecular_Function_2017b
a1_2620	hydroxylysine kinase activity (GO:0047992)	13/63	0.0623635	0.402216	1.72835	4.79577	PLK1;PIK3CD;CDC7;MASTL;PKMYT1;DGKZ;RPS6KA6;LCK;PRKD3;RPS6KA2;CHEK1;CCL3;CDK5R1	GO_Molecular_Function_2017b
a1_2620	phosphatidylinositol phosphate kinase activity (GO:0016307)	13/63	0.0623635	0.402216	1.72835	4.79577	PLK1;PIK3CD;CDC7;MASTL;PKMYT1;DGKZ;RPS6KA6;LCK;PRKD3;RPS6KA2;CHEK1;CCL3;CDK5R1	GO_Molecular_Function_2017b
a1_2620	sedoheptulokinase activity (GO:0050277)	13/63	0.0623635	0.402216	1.72835	4.79577	PLK1;PIK3CD;CDC7;MASTL;PKMYT1;DGKZ;RPS6KA6;LCK;PRKD3;RPS6KA2;CHEK1;CCL3;CDK5R1	GO_Molecular_Function_2017b
a1_2620	gamma-tubulin binding (GO:0043015)	12/57	0.0629296	0.404938	1.77249	4.90226	BRSK1;TTLL4;RACGAP1;MAP1S;TUBGCP2;CENPJ;STMN1;TPR;KIF14;BRCA1;BRCA2;CDK5RAP2	GO_Molecular_Function_2017b
a1_2620	choline kinase activity (GO:0004103)	13/64	0.0692782	0.406608	1.69436	4.52331	PLK1;PIK3CD;CDC7;MASTL;PKMYT1;DGKZ;RPS6KA6;LCK;PRKD3;RPS6KA2;CHEK1;CCL3;CDK5R1	GO_Molecular_Function_2017b
a1_2620	adenylylsulfate kinase activity (GO:0004020)	13/64	0.0692782	0.406608	1.69436	4.52331	PLK1;PIK3CD;CDC7;MASTL;PKMYT1;DGKZ;RPS6KA6;LCK;PRKD3;RPS6KA2;CHEK1;CCL3;CDK5R1	GO_Molecular_Function_2017b
a1_2620	ribosylnicotinamide kinase activity (GO:0050262)	13/64	0.0692782	0.406608	1.69436	4.52331	PLK1;PIK3CD;CDC7;MASTL;PKMYT1;DGKZ;RPS6KA6;LCK;PRKD3;RPS6KA2;CHEK1;CCL3;CDK5R1	GO_Molecular_Function_2017b
a1_2620	NAD+ kinase activity (GO:0003951)	13/64	0.0692782	0.406608	1.69436	4.52331	PLK1;PIK3CD;CDC7;MASTL;PKMYT1;DGKZ;RPS6KA6;LCK;PRKD3;RPS6KA2;CHEK1;CCL3;CDK5R1	GO_Molecular_Function_2017b
a1_2620	pantothenate kinase activity (GO:0004594)	13/64	0.0692782	0.406608	1.69436	4.52331	PLK1;PIK3CD;CDC7;MASTL;PKMYT1;DGKZ;RPS6KA6;LCK;PRKD3;RPS6KA2;CHEK1;CCL3;CDK5R1	GO_Molecular_Function_2017b
a1_2620	DNA-dependent ATPase activity (GO:0008094)	9/40	0.0702179	0.406608	1.92907	5.12391	TOP2A;RAD51B;XRCC2;DDX11;XRCC3;IGHMBP2;TTF2;GTF2H2;GTF2H3	GO_Molecular_Function_2017b
a1_2620	activating transcription factor binding (GO:0033613)	6/23	0.0707463	0.406608	2.34434	6.20936	NPM1;MEF2C;MYC;PTMA;HDAC7;HCFC1	GO_Molecular_Function_2017b
a1_2620	SH3 domain binding (GO:0017124)	11/52	0.0709148	0.406608	1.78303	4.71839	NCF1;ABI2;WIPF1;MICAL1;ADAM12;WAS;SH3BP5;ABL1;SHANK3;DRD4;RAD9A	GO_Molecular_Function_2017b
a1_2620	histone tyrosine kinase activity (GO:0035400)	10/46	0.0709683	0.406608	1.84589	4.88335	MELK;LCK;PEAK1;ABL1;CDK1;SLA;ABL2;FYN;GRAP;BAZ1B	GO_Molecular_Function_2017b
a1_2620	metallopeptidase activity (GO:0008237)	10/46	0.0709683	0.406608	1.84589	4.88335	ADAMTS4;ADAMTS2;BMP1;MME;ADAMTS1;ADAM12;ADAM8;MMP9;ADAMTS6;ADAMTS7	GO_Molecular_Function_2017b
a1_2620	RNA polymerase II transcriptional repressor activity, metal ion regulated core promoter proximal region sequence-specific binding (GO:0001214)	15/77	0.0730004	0.406608	1.60838	4.20961	BATF3;DLX4;BCL11A;PRDM5;NR2F1;PROX2;ENO1;GCFC2;NFIL3;NFX1;HSF1;SNAI1;TCF3;MZF1;E2F8	GO_Molecular_Function_2017b
a1_2620	nuclease activity (GO:0004518)	3/8	0.0756343	0.406608	3.98357	10.285	PARN;DNA2;SND1	GO_Molecular_Function_2017b
a1_2620	oligonucleotidase activity (GO:0008946)	3/8	0.0756343	0.406608	3.98357	10.285	PARN;DNA2;SND1	GO_Molecular_Function_2017b
a1_2620	deoxycytidyl transferase activity (GO:0017125)	3/8	0.0756343	0.406608	3.98357	10.285	TERT;REV1;THG1L	GO_Molecular_Function_2017b
a1_2620	protein xylosyltransferase activity (GO:0030158)	3/8	0.0756343	0.406608	3.98357	10.285	POGLUT1;XYLT2;GXYLT2	GO_Molecular_Function_2017b
a1_2620	vascular endothelial growth factor receptor 2 binding (GO:0043184)	3/8	0.0756343	0.406608	3.98357	10.285	ITGB3;ITGA5;PGF	GO_Molecular_Function_2017b
a1_2620	transcriptional repressor activity, RNA polymerase II transcription regulatory region sequence-specific binding (GO:0001227)	7/29	0.0760466	0.406608	2.11366	5.44566	MNT;ZEB2;ZEB1;ESX1;E4F1;AEBP1;NFATC4	GO_Molecular_Function_2017b
a1_2620	DNA primase activity (GO:0003896)	5/18	0.0761885	0.406608	2.55435	6.57628	POLR3A;POLR2A;PRIM1;POLR3H;POLR2J	GO_Molecular_Function_2017b
a1_2620	protein methyltransferase activity (GO:0008276)	5/18	0.0761885	0.406608	2.55435	6.57628	PRMT5;TRMT112;PRMT1;NTMT1;CARM1	GO_Molecular_Function_2017b
a1_2620	inositol-1,3,4,5,6-pentakisphosphate kinase activity (GO:0000827)	13/65	0.0766756	0.406608	1.66168	4.26748	PLK1;PIK3CD;CDC7;MASTL;PKMYT1;DGKZ;RPS6KA6;LCK;PRKD3;RPS6KA2;CHEK1;CCL3;CDK5R1	GO_Molecular_Function_2017b
a1_2620	inositol diphosphate tetrakisphosphate kinase activity (GO:0052839)	13/65	0.0766756	0.406608	1.66168	4.26748	PLK1;PIK3CD;CDC7;MASTL;PKMYT1;DGKZ;RPS6KA6;LCK;PRKD3;RPS6KA2;CHEK1;CCL3;CDK5R1	GO_Molecular_Function_2017b
a1_2620	creatine kinase activity (GO:0004111)	13/65	0.0766756	0.406608	1.66168	4.26748	PLK1;PIK3CD;CDC7;MASTL;PKMYT1;DGKZ;RPS6KA6;LCK;PRKD3;RPS6KA2;CHEK1;CCL3;CDK5R1	GO_Molecular_Function_2017b
a1_2620	inositol heptakisphosphate kinase activity (GO:0000829)	13/65	0.0766756	0.406608	1.66168	4.26748	PLK1;PIK3CD;CDC7;MASTL;PKMYT1;DGKZ;RPS6KA6;LCK;PRKD3;RPS6KA2;CHEK1;CCL3;CDK5R1	GO_Molecular_Function_2017b
a1_2620	inositol hexakisphosphate kinase activity (GO:0000828)	13/65	0.0766756	0.406608	1.66168	4.26748	PLK1;PIK3CD;CDC7;MASTL;PKMYT1;DGKZ;RPS6KA6;LCK;PRKD3;RPS6KA2;CHEK1;CCL3;CDK5R1	GO_Molecular_Function_2017b
a1_2620	inositol 5-diphosphate pentakisphosphate 5-kinase activity (GO:0052836)	13/65	0.0766756	0.406608	1.66168	4.26748	PLK1;PIK3CD;CDC7;MASTL;PKMYT1;DGKZ;RPS6KA6;LCK;PRKD3;RPS6KA2;CHEK1;CCL3;CDK5R1	GO_Molecular_Function_2017b
a1_2620	methylene-fatty-acyl-phospholipid synthase activity (GO:0004481)	4/13	0.0793839	0.406608	2.95124	7.47685	PRMT7;NSUN5;SUV39H1;RRP8	GO_Molecular_Function_2017b
a1_2620	neutral L-amino acid secondary active transmembrane transporter activity (GO:0005294)	4/13	0.0793839	0.406608	2.95124	7.47685	SLC7A5;SLC38A1;SLC43A1;SLC1A5	GO_Molecular_Function_2017b
a1_2620	O-demethylpuromycin O-methyltransferase activity (GO:0030739)	4/13	0.0793839	0.406608	2.95124	7.47685	PRMT7;NSUN5;SUV39H1;RRP8	GO_Molecular_Function_2017b
a1_2620	columbamine O-methyltransferase activity (GO:0030778)	4/13	0.0793839	0.406608	2.95124	7.47685	PRMT7;NSUN5;SUV39H1;RRP8	GO_Molecular_Function_2017b
a1_2620	3,7-dimethylquercitin 4'-O-methyltransferase activity (GO:0030758)	4/13	0.0793839	0.406608	2.95124	7.47685	PRMT7;NSUN5;SUV39H1;RRP8	GO_Molecular_Function_2017b
a1_2620	tellurite methyltransferase activity (GO:0035797)	4/13	0.0793839	0.406608	2.95124	7.47685	PRMT7;NSUN5;SUV39H1;RRP8	GO_Molecular_Function_2017b
a1_2620	trans-aconitate 3-methyltransferase activity (GO:0046547)	4/13	0.0793839	0.406608	2.95124	7.47685	PRMT7;NSUN5;SUV39H1;RRP8	GO_Molecular_Function_2017b
a1_2620	beta-galactoside alpha-2,6-sialyltransferase activity (GO:0003835)	4/13	0.0793839	0.406608	2.95124	7.47685	ST6GAL1;ST6GALNAC3;ST6GALNAC4;ST6GALNAC6	GO_Molecular_Function_2017b
a1_2620	inositol 1-methyltransferase activity (GO:0030741)	4/13	0.0793839	0.406608	2.95124	7.47685	PRMT7;NSUN5;SUV39H1;RRP8	GO_Molecular_Function_2017b
a1_2620	deoxyribonuclease activity (GO:0004536)	4/13	0.0793839	0.406608	2.95124	7.47685	DFFB;PARN;DNA2;SND1	GO_Molecular_Function_2017b
a1_2620	3'-demethylstaurosporine O-methyltransferase activity (GO:0030793)	4/13	0.0793839	0.406608	2.95124	7.47685	PRMT7;NSUN5;SUV39H1;RRP8	GO_Molecular_Function_2017b
a1_2620	isobutyraldoxime O-methyltransferase activity (GO:0030763)	4/13	0.0793839	0.406608	2.95124	7.47685	PRMT7;NSUN5;SUV39H1;RRP8	GO_Molecular_Function_2017b
a1_2620	macrocin O-methyltransferase activity (GO:0030769)	4/13	0.0793839	0.406608	2.95124	7.47685	PRMT7;NSUN5;SUV39H1;RRP8	GO_Molecular_Function_2017b
a1_2620	cyclopropane-fatty-acyl-phospholipid synthase activity (GO:0008825)	4/13	0.0793839	0.406608	2.95124	7.47685	PRMT7;NSUN5;SUV39H1;RRP8	GO_Molecular_Function_2017b
a1_2620	isoorientin 3'-O-methyltransferase activity (GO:0030756)	4/13	0.0793839	0.406608	2.95124	7.47685	PRMT7;NSUN5;SUV39H1;RRP8	GO_Molecular_Function_2017b
a1_2620	anthranilate N-methyltransferase activity (GO:0030774)	4/13	0.0793839	0.406608	2.95124	7.47685	PRMT7;NSUN5;SUV39H1;RRP8	GO_Molecular_Function_2017b
a1_2620	8-hydroxyquercitin 8-O-methyltransferase activity (GO:0030761)	4/13	0.0793839	0.406608	2.95124	7.47685	PRMT7;NSUN5;SUV39H1;RRP8	GO_Molecular_Function_2017b
a1_2620	inositol 4-methyltransferase activity (GO:0030787)	4/13	0.0793839	0.406608	2.95124	7.47685	PRMT7;NSUN5;SUV39H1;RRP8	GO_Molecular_Function_2017b
a1_2620	sterol 24-C-methyltransferase activity (GO:0003838)	4/13	0.0793839	0.406608	2.95124	7.47685	PRMT7;NSUN5;SUV39H1;RRP8	GO_Molecular_Function_2017b
a1_2620	2-methyl-6-solanyl-1,4-benzoquinone methyltransferase activity (GO:0051742)	4/13	0.0793839	0.406608	2.95124	7.47685	PRMT7;NSUN5;SUV39H1;RRP8	GO_Molecular_Function_2017b
a1_2620	(S)-coclaurine-N-methyltransferase activity (GO:0030794)	4/13	0.0793839	0.406608	2.95124	7.47685	PRMT7;NSUN5;SUV39H1;RRP8	GO_Molecular_Function_2017b
a1_2620	3-hydroxyanthranilate 4-C-methyltransferase activity (GO:0030767)	4/13	0.0793839	0.406608	2.95124	7.47685	PRMT7;NSUN5;SUV39H1;RRP8	GO_Molecular_Function_2017b
a1_2620	N-acetyllactosaminide alpha-2,3-sialyltransferase activity (GO:0008118)	4/13	0.0793839	0.406608	2.95124	7.47685	ST6GAL1;ST6GALNAC3;ST6GALNAC4;ST6GALNAC6	GO_Molecular_Function_2017b
a1_2620	protein-glutamate O-methyltransferase activity (GO:0008983)	4/13	0.0793839	0.406608	2.95124	7.47685	PRMT7;NSUN5;SUV39H1;RRP8	GO_Molecular_Function_2017b
a1_2620	6-hydroxymellein O-methyltransferase activity (GO:0030773)	4/13	0.0793839	0.406608	2.95124	7.47685	PRMT7;NSUN5;SUV39H1;RRP8	GO_Molecular_Function_2017b
a1_2620	inositol 3-methyltransferase activity (GO:0030740)	4/13	0.0793839	0.406608	2.95124	7.47685	PRMT7;NSUN5;SUV39H1;RRP8	GO_Molecular_Function_2017b
a1_2620	precorrin-4 C11-methyltransferase activity (GO:0046026)	4/13	0.0793839	0.406608	2.95124	7.47685	PRMT7;NSUN5;SUV39H1;RRP8	GO_Molecular_Function_2017b
a1_2620	phenol O-methyltransferase activity (GO:0030736)	4/13	0.0793839	0.406608	2.95124	7.47685	PRMT7;NSUN5;SUV39H1;RRP8	GO_Molecular_Function_2017b
a1_2620	chlorophenol O-methyltransferase activity (GO:0030790)	4/13	0.0793839	0.406608	2.95124	7.47685	PRMT7;NSUN5;SUV39H1;RRP8	GO_Molecular_Function_2017b
a1_2620	(S)-tetrahydroprotoberberine N-methyltransferase activity (GO:0030782)	4/13	0.0793839	0.406608	2.95124	7.47685	PRMT7;NSUN5;SUV39H1;RRP8	GO_Molecular_Function_2017b
a1_2620	2-methyl-6-phytyl-1,4-benzoquinone methyltransferase activity (GO:0051741)	4/13	0.0793839	0.406608	2.95124	7.47685	PRMT7;NSUN5;SUV39H1;RRP8	GO_Molecular_Function_2017b
a1_2620	indolepyruvate C-methyltransferase activity (GO:0030747)	4/13	0.0793839	0.406608	2.95124	7.47685	PRMT7;NSUN5;SUV39H1;RRP8	GO_Molecular_Function_2017b
a1_2620	[ribulose-bisphosphate carboxylase]-lysine N-methyltransferase activity (GO:0030785)	4/13	0.0793839	0.406608	2.95124	7.47685	PRMT7;NSUN5;SUV39H1;RRP8	GO_Molecular_Function_2017b
a1_2620	N-benzoyl-4-hydroxyanthranilate 4-O-methyltransferase activity (GO:0030771)	4/13	0.0793839	0.406608	2.95124	7.47685	PRMT7;NSUN5;SUV39H1;RRP8	GO_Molecular_Function_2017b
a1_2620	precorrin-2 C20-methyltransferase activity (GO:0030788)	4/13	0.0793839	0.406608	2.95124	7.47685	PRMT7;NSUN5;SUV39H1;RRP8	GO_Molecular_Function_2017b
a1_2620	polyprenyldihydroxybenzoate methyltransferase activity (GO:0010420)	4/13	0.0793839	0.406608	2.95124	7.47685	PRMT7;NSUN5;SUV39H1;RRP8	GO_Molecular_Function_2017b
a1_2620	methylhistidine N-methyltransferase activity (GO:0052705)	4/13	0.0793839	0.406608	2.95124	7.47685	PRMT7;NSUN5;SUV39H1;RRP8	GO_Molecular_Function_2017b
a1_2620	3'-hydroxy-N-methyl-(S)-coclaurine 4'-O-methyltransferase activity (GO:0030784)	4/13	0.0793839	0.406608	2.95124	7.47685	PRMT7;NSUN5;SUV39H1;RRP8	GO_Molecular_Function_2017b
a1_2620	beta-galactoside alpha-2,3-sialyltransferase activity (GO:0052798)	4/13	0.0793839	0.406608	2.95124	7.47685	ST6GAL1;ST6GALNAC3;ST6GALNAC4;ST6GALNAC6	GO_Molecular_Function_2017b
a1_2620	methylquercetagetin 6-O-methyltransferase activity (GO:0030759)	4/13	0.0793839	0.406608	2.95124	7.47685	PRMT7;NSUN5;SUV39H1;RRP8	GO_Molecular_Function_2017b
a1_2620	cycloartenol 24-C-methyltransferase activity (GO:0030796)	4/13	0.0793839	0.406608	2.95124	7.47685	PRMT7;NSUN5;SUV39H1;RRP8	GO_Molecular_Function_2017b
a1_2620	single-subunit type RNA polymerase binding (GO:0001050)	4/13	0.0793839	0.406608	2.95124	7.47685	PABPN1;NEDD4;ANP32B;PHRF1	GO_Molecular_Function_2017b
a1_2620	S-adenosyl-L-methionine:beta-alanine N-methyltransferase activity (GO:0102707)	4/13	0.0793839	0.406608	2.95124	7.47685	PRMT7;NSUN5;SUV39H1;RRP8	GO_Molecular_Function_2017b
a1_2620	6-O-methylnorlaudanosoline 5'-O-methyltransferase activity (GO:0030781)	4/13	0.0793839	0.406608	2.95124	7.47685	PRMT7;NSUN5;SUV39H1;RRP8	GO_Molecular_Function_2017b
a1_2620	trans-aconitate 2-methyltransferase activity (GO:0030798)	4/13	0.0793839	0.406608	2.95124	7.47685	PRMT7;NSUN5;SUV39H1;RRP8	GO_Molecular_Function_2017b
a1_2620	fatty acid O-methyltransferase activity (GO:0030733)	4/13	0.0793839	0.406608	2.95124	7.47685	PRMT7;NSUN5;SUV39H1;RRP8	GO_Molecular_Function_2017b
a1_2620	isoflavone 4'-O-methyltransferase activity (GO:0030746)	4/13	0.0793839	0.406608	2.95124	7.47685	PRMT7;NSUN5;SUV39H1;RRP8	GO_Molecular_Function_2017b
a1_2620	S-adenosyl-L-methionine:N,N-dimethyl-beta-alanine N-methyltransferase activity (GO:0102709)	4/13	0.0793839	0.406608	2.95124	7.47685	PRMT7;NSUN5;SUV39H1;RRP8	GO_Molecular_Function_2017b
a1_2620	histidine N-methyltransferase activity (GO:0052706)	4/13	0.0793839	0.406608	2.95124	7.47685	PRMT7;NSUN5;SUV39H1;RRP8	GO_Molecular_Function_2017b
a1_2620	jasmonate O-methyltransferase activity (GO:0030795)	4/13	0.0793839	0.406608	2.95124	7.47685	PRMT7;NSUN5;SUV39H1;RRP8	GO_Molecular_Function_2017b
a1_2620	tetrahydrocolumbamine 2-O-methyltransferase activity (GO:0030762)	4/13	0.0793839	0.406608	2.95124	7.47685	PRMT7;NSUN5;SUV39H1;RRP8	GO_Molecular_Function_2017b
a1_2620	lipid A phosphate methyltransferase activity (GO:0043839)	4/13	0.0793839	0.406608	2.95124	7.47685	PRMT7;NSUN5;SUV39H1;RRP8	GO_Molecular_Function_2017b
a1_2620	precorrin-6Y C5,15-methyltransferase (decarboxylating) activity (GO:0046025)	4/13	0.0793839	0.406608	2.95124	7.47685	PRMT7;NSUN5;SUV39H1;RRP8	GO_Molecular_Function_2017b
a1_2620	tryptophan 2-C-methyltransferase activity (GO:0030772)	4/13	0.0793839	0.406608	2.95124	7.47685	PRMT7;NSUN5;SUV39H1;RRP8	GO_Molecular_Function_2017b
a1_2620	dimethylhistidine N-methyltransferase activity (GO:0030745)	4/13	0.0793839	0.406608	2.95124	7.47685	PRMT7;NSUN5;SUV39H1;RRP8	GO_Molecular_Function_2017b
a1_2620	(RS)-norcoclaurine 6-O-methyltransferase activity (GO:0030786)	4/13	0.0793839	0.406608	2.95124	7.47685	PRMT7;NSUN5;SUV39H1;RRP8	GO_Molecular_Function_2017b
a1_2620	iodophenol O-methyltransferase activity (GO:0030737)	4/13	0.0793839	0.406608	2.95124	7.47685	PRMT7;NSUN5;SUV39H1;RRP8	GO_Molecular_Function_2017b
a1_2620	tyramine N-methyltransferase activity (GO:0030738)	4/13	0.0793839	0.406608	2.95124	7.47685	PRMT7;NSUN5;SUV39H1;RRP8	GO_Molecular_Function_2017b
a1_2620	glucuronoxylan 4-O-methyltransferase activity (GO:0030775)	4/13	0.0793839	0.406608	2.95124	7.47685	PRMT7;NSUN5;SUV39H1;RRP8	GO_Molecular_Function_2017b
a1_2620	16-methoxy-2,3-dihydro-3-hydroxytabersonine N-methyltransferase activity (GO:0030768)	4/13	0.0793839	0.406608	2.95124	7.47685	PRMT7;NSUN5;SUV39H1;RRP8	GO_Molecular_Function_2017b
a1_2620	S-adenosylmethionine-dependent tRNA (m5U54) methyltransferase activity (GO:0030697)	4/13	0.0793839	0.406608	2.95124	7.47685	PRMT7;NSUN5;SUV39H1;RRP8	GO_Molecular_Function_2017b
a1_2620	10-hydroxydihydrosanguinarine 10-O-methyltransferase activity (GO:0030779)	4/13	0.0793839	0.406608	2.95124	7.47685	PRMT7;NSUN5;SUV39H1;RRP8	GO_Molecular_Function_2017b
a1_2620	[cytochrome c]-methionine S-methyltransferase activity (GO:0030783)	4/13	0.0793839	0.406608	2.95124	7.47685	PRMT7;NSUN5;SUV39H1;RRP8	GO_Molecular_Function_2017b
a1_2620	methionine S-methyltransferase activity (GO:0030732)	4/13	0.0793839	0.406608	2.95124	7.47685	PRMT7;NSUN5;SUV39H1;RRP8	GO_Molecular_Function_2017b
a1_2620	quercetin 3-O-methyltransferase activity (GO:0030755)	4/13	0.0793839	0.406608	2.95124	7.47685	PRMT7;NSUN5;SUV39H1;RRP8	GO_Molecular_Function_2017b
a1_2620	quinone cofactor methyltransferase activity (GO:0030580)	4/13	0.0793839	0.406608	2.95124	7.47685	PRMT7;NSUN5;SUV39H1;RRP8	GO_Molecular_Function_2017b
a1_2620	uroporphyrin-III C-methyltransferase activity (GO:0004851)	4/13	0.0793839	0.406608	2.95124	7.47685	PRMT7;NSUN5;SUV39H1;RRP8	GO_Molecular_Function_2017b
a1_2620	apigenin 4'-O-methyltransferase activity (GO:0030754)	4/13	0.0793839	0.406608	2.95124	7.47685	PRMT7;NSUN5;SUV39H1;RRP8	GO_Molecular_Function_2017b
a1_2620	8-hydroxyfuranocoumarin 8-O-methyltransferase activity (GO:0030753)	4/13	0.0793839	0.406608	2.95124	7.47685	PRMT7;NSUN5;SUV39H1;RRP8	GO_Molecular_Function_2017b
a1_2620	11-O-demethyl-17-O-deacetylvindoline O-methyltransferase activity (GO:0030766)	4/13	0.0793839	0.406608	2.95124	7.47685	PRMT7;NSUN5;SUV39H1;RRP8	GO_Molecular_Function_2017b
a1_2620	S-adenosyl-L-methionine:N-methyl-beta-alanine N-methyltransferase activity (GO:0102708)	4/13	0.0793839	0.406608	2.95124	7.47685	PRMT7;NSUN5;SUV39H1;RRP8	GO_Molecular_Function_2017b
a1_2620	precorrin-3B C17-methyltransferase activity (GO:0030789)	4/13	0.0793839	0.406608	2.95124	7.47685	PRMT7;NSUN5;SUV39H1;RRP8	GO_Molecular_Function_2017b
a1_2620	luteolin O-methyltransferase activity (GO:0030744)	4/13	0.0793839	0.406608	2.95124	7.47685	PRMT7;NSUN5;SUV39H1;RRP8	GO_Molecular_Function_2017b
a1_2620	ionotropic glutamate receptor binding (GO:0035255)	4/13	0.0793839	0.406608	2.95124	7.47685	HIP1;DLG4;GNAS;SHANK3	GO_Molecular_Function_2017b
a1_2620	24-methylenesterol C-methyltransferase activity (GO:0030797)	4/13	0.0793839	0.406608	2.95124	7.47685	PRMT7;NSUN5;SUV39H1;RRP8	GO_Molecular_Function_2017b
a1_2620	RNA polymerase binding (GO:0070063)	4/13	0.0793839	0.406608	2.95124	7.47685	PABPN1;NEDD4;ANP32B;PHRF1	GO_Molecular_Function_2017b
a1_2620	3-methylquercitin 7-O-methyltransferase activity (GO:0030757)	4/13	0.0793839	0.406608	2.95124	7.47685	PRMT7;NSUN5;SUV39H1;RRP8	GO_Molecular_Function_2017b
a1_2620	(S)-scoulerine 9-O-methyltransferase activity (GO:0030777)	4/13	0.0793839	0.406608	2.95124	7.47685	PRMT7;NSUN5;SUV39H1;RRP8	GO_Molecular_Function_2017b
a1_2620	putrescine N-methyltransferase activity (GO:0030750)	4/13	0.0793839	0.406608	2.95124	7.47685	PRMT7;NSUN5;SUV39H1;RRP8	GO_Molecular_Function_2017b
a1_2620	licodione 2'-O-methyltransferase activity (GO:0030751)	4/13	0.0793839	0.406608	2.95124	7.47685	PRMT7;NSUN5;SUV39H1;RRP8	GO_Molecular_Function_2017b
a1_2620	(RS)-1-benzyl-1,2,3,4-tetrahydroisoquinoline N-methyltransferase activity (GO:0030776)	4/13	0.0793839	0.406608	2.95124	7.47685	PRMT7;NSUN5;SUV39H1;RRP8	GO_Molecular_Function_2017b
a1_2620	12-hydroxydihydrochelirubine 12-O-methyltransferase activity (GO:0030780)	4/13	0.0793839	0.406608	2.95124	7.47685	PRMT7;NSUN5;SUV39H1;RRP8	GO_Molecular_Function_2017b
a1_2620	demethylmacrocin O-methyltransferase activity (GO:0030770)	4/13	0.0793839	0.406608	2.95124	7.47685	PRMT7;NSUN5;SUV39H1;RRP8	GO_Molecular_Function_2017b
a1_2620	5-hydroxyfuranocoumarin 5-O-methyltransferase activity (GO:0030752)	4/13	0.0793839	0.406608	2.95124	7.47685	PRMT7;NSUN5;SUV39H1;RRP8	GO_Molecular_Function_2017b
a1_2620	loganate O-methyltransferase activity (GO:0030749)	4/13	0.0793839	0.406608	2.95124	7.47685	PRMT7;NSUN5;SUV39H1;RRP8	GO_Molecular_Function_2017b
a1_2620	polysaccharide O-methyltransferase activity (GO:0030734)	4/13	0.0793839	0.406608	2.95124	7.47685	PRMT7;NSUN5;SUV39H1;RRP8	GO_Molecular_Function_2017b
a1_2620	3-demethylubiquinone-9 3-O-methyltransferase activity (GO:0008689)	4/13	0.0793839	0.406608	2.95124	7.47685	PRMT7;NSUN5;SUV39H1;RRP8	GO_Molecular_Function_2017b
a1_2620	SH2 domain binding (GO:0042169)	6/24	0.0843181	0.429219	2.21398	5.47551	LCK;TRPV4;DLC1;SH3PXD2B;NUP62;ABL1	GO_Molecular_Function_2017b
a1_2620	RNA polymerase II transcription corepressor activity (GO:0001106)	37/225	0.0843334	0.429219	1.30992	3.23941	TCERG1;LDB1;NOC2L;YBX3;LOXL2;MNT;MTA1;TRIM28;NFIL3;C1QBP;SUFU;DNMT3B;E4F1;E2F7;E2F8;PRMT5;MBD4;DAXX;BATF3;RBFOX2;PHF12;ARID5A;DDX54;MED4;PPRC1;MED26;NCOR2;ASXL1;HEYL;ZEB1;MED24;MYBBP1A;THRAP3;APEX1;SRSF2;ERF;RCOR2	GO_Molecular_Function_2017b
a1_2620	ethanolamine kinase activity (GO:0004305)	13/66	0.0845616	0.429219	1.63023	4.02713	PLK1;PIK3CD;CDC7;MASTL;PKMYT1;DGKZ;RPS6KA6;LCK;PRKD3;RPS6KA2;CHEK1;CCL3;CDK5R1	GO_Molecular_Function_2017b
a1_2620	metalloendopeptidase activity involved in amyloid precursor protein catabolic process (GO:1902945)	13/66	0.0845616	0.429219	1.63023	4.02713	MME;ADAMTS12;MMP9;ADAMTS4;MMP12;ADAMTS2;MMP14;ADAMTS14;BMP1;PITRM1;THOP1;TRABD2B;ADAMTS7	GO_Molecular_Function_2017b
a1_2620	glycerol kinase activity (GO:0004370)	13/66	0.0845616	0.429219	1.63023	4.02713	PLK1;PIK3CD;CDC7;MASTL;PKMYT1;DGKZ;RPS6KA6;LCK;PRKD3;RPS6KA2;CHEK1;CCL3;CDK5R1	GO_Molecular_Function_2017b
a1_2620	mRNA CDS binding (GO:1990715)	18/98	0.0851298	0.431324	1.49596	3.68543	EIF4A1;RBFOX2;CSTF2;RPL13A;ADARB1;FXR1;DHFR;FXR2;UNK;SNRNP70;C1QBP;TPR;G3BP1;XPO5;PPP1R8;LUC7L;DCP1A;EIF2A	GO_Molecular_Function_2017b
a1_2620	RNA polymerase II transcription coactivator activity (GO:0001105)	42/260	0.0870177	0.440097	1.28256	3.13155	TCERG1;SMARCD1;TCF20;BRCA1;PMF1;TAF5L;GRIP1;MNT;MTA1;TRIM28;E4F1;PITX2;SOX4;WWTR1;MBD4;DAXX;SMARCC1;NPM1;PRRX1;FUS;USP22;NR2F1;SOX11;SOX12;MED4;PPRC1;MED26;HCFC1;NFATC4;ASXL1;KAT2A;TADA2A;ZEB1;MED24;CCNE1;THRAP3;APEX1;CARM1;TAF4B;MMS19;TCF3;RAN	GO_Molecular_Function_2017b
a1_2620	telomeric G-quadruplex DNA binding (GO:0061849)	7/30	0.0884833	0.445905	2.02165	4.90238	PIF1;ACD;RAD50;TERT;DDX11;NCL;HNRNPD	GO_Molecular_Function_2017b
a1_2620	nuclear localization sequence binding (GO:0008139)	7/30	0.0884833	0.445905	2.02165	4.90238	NUP214;POM121;NUP153;CABP1;IPO4;KPNB1;IPO5	GO_Molecular_Function_2017b
a1_2620	L-isoleucine transmembrane transporter activity (GO:0015188)	5/19	0.0927132	0.464723	2.37176	5.64062	SLC7A5;SLC38A1;SLC7A6;SLC43A1;SLC1A5	GO_Molecular_Function_2017b
a1_2620	L-valine transmembrane transporter activity (GO:0005304)	5/19	0.0927132	0.464723	2.37176	5.64062	SLC7A5;SLC38A1;SLC7A6;SLC43A1;SLC1A5	GO_Molecular_Function_2017b
a1_2620	L-leucine transmembrane transporter activity (GO:0015190)	5/19	0.0927132	0.464723	2.37176	5.64062	SLC7A5;SLC38A1;SLC7A6;SLC43A1;SLC1A5	GO_Molecular_Function_2017b
a1_2620	exoribonuclease activity (GO:0004532)	6/25	0.0992181	0.48346	2.09733	4.84574	FEN1;RNASEH2A;EXOSC10;EXO1;AEN;SAMHD1	GO_Molecular_Function_2017b
a1_2620	single-stranded telomeric DNA binding (GO:0043047)	6/25	0.0992181	0.48346	2.09733	4.84574	PIF1;ACD;RAD50;TERT;NCL;HNRNPD	GO_Molecular_Function_2017b
a1_2620	L-aspartate transmembrane transporter activity (GO:0015183)	4/14	0.100062	0.48346	2.65596	6.11394	SLC7A5;SLC38A1;SLC7A6;SLC43A1	GO_Molecular_Function_2017b
a1_2620	S-adenosylmethionine-homocysteine S-methyltransferase activity (GO:0008898)	4/14	0.100062	0.48346	2.65596	6.11394	PRMT7;NSUN5;SUV39H1;RRP8	GO_Molecular_Function_2017b
a1_2620	methylarsonite methyltransferase activity (GO:0030792)	4/14	0.100062	0.48346	2.65596	6.11394	PRMT7;NSUN5;SUV39H1;RRP8	GO_Molecular_Function_2017b
a1_2620	carnosine N-methyltransferase activity (GO:0030735)	4/14	0.100062	0.48346	2.65596	6.11394	PRMT7;NSUN5;SUV39H1;RRP8	GO_Molecular_Function_2017b
a1_2620	protein C-terminal leucine carboxyl O-methyltransferase activity (GO:0018423)	4/14	0.100062	0.48346	2.65596	6.11394	PRMT7;NSUN5;SUV39H1;RRP8	GO_Molecular_Function_2017b
a1_2620	thioether S-methyltransferase activity (GO:0004790)	4/14	0.100062	0.48346	2.65596	6.11394	PRMT7;NSUN5;SUV39H1;RRP8	GO_Molecular_Function_2017b
a1_2620	leucine zipper domain binding (GO:0043522)	4/14	0.100062	0.48346	2.65596	6.11394	AATF;PMF1;POLR2J;ROBO1	GO_Molecular_Function_2017b
a1_2620	diphthine synthase activity (GO:0004164)	4/14	0.100062	0.48346	2.65596	6.11394	PRMT7;NSUN5;SUV39H1;RRP8	GO_Molecular_Function_2017b
a1_2620	pre-mRNA 3'-splice site binding (GO:0030628)	4/14	0.100062	0.48346	2.65596	6.11394	PTBP1;U2AF2;U2AF1;HNRNPA1	GO_Molecular_Function_2017b
a1_2620	arsenite methyltransferase activity (GO:0030791)	4/14	0.100062	0.48346	2.65596	6.11394	PRMT7;NSUN5;SUV39H1;RRP8	GO_Molecular_Function_2017b
a1_2620	pyridine N-methyltransferase activity (GO:0030760)	4/14	0.100062	0.48346	2.65596	6.11394	PRMT7;NSUN5;SUV39H1;RRP8	GO_Molecular_Function_2017b
a1_2620	guanidinoacetate N-methyltransferase activity (GO:0030731)	4/14	0.100062	0.48346	2.65596	6.11394	PRMT7;NSUN5;SUV39H1;RRP8	GO_Molecular_Function_2017b
a1_2620	monosialoganglioside sialyltransferase activity (GO:0047288)	4/14	0.100062	0.48346	2.65596	6.11394	ST6GAL1;ST6GALNAC3;ST6GALNAC4;ST6GALNAC6	GO_Molecular_Function_2017b
a1_2620	3-demethylubiquinone-10 3-O-methyltransferase activity (GO:0044596)	4/14	0.100062	0.48346	2.65596	6.11394	PRMT7;NSUN5;SUV39H1;RRP8	GO_Molecular_Function_2017b
a1_2620	protein C-terminal S-isoprenylcysteine carboxyl O-methyltransferase activity (GO:0004671)	4/14	0.100062	0.48346	2.65596	6.11394	PRMT7;NSUN5;SUV39H1;RRP8	GO_Molecular_Function_2017b
a1_2620	thiol S-methyltransferase activity (GO:0018708)	4/14	0.100062	0.48346	2.65596	6.11394	PRMT7;NSUN5;SUV39H1;RRP8	GO_Molecular_Function_2017b
a1_2620	RNA polymerase core enzyme binding (GO:0043175)	4/14	0.100062	0.48346	2.65596	6.11394	PABPN1;NEDD4;ANP32B;PHRF1	GO_Molecular_Function_2017b
a1_2620	amine N-methyltransferase activity (GO:0030748)	4/14	0.100062	0.48346	2.65596	6.11394	PRMT7;NSUN5;SUV39H1;RRP8	GO_Molecular_Function_2017b
a1_2620	L-phenylalanine transmembrane transporter activity (GO:0015192)	4/14	0.100062	0.48346	2.65596	6.11394	SLC7A5;SLC38A1;SLC7A6;SLC43A1	GO_Molecular_Function_2017b
a1_2620	transcription corepressor activity (GO:0003714)	29/174	0.10154	0.489761	1.33037	3.04297	LDB1;NOC2L;YBX3;LOXL2;MNT;MTA1;TRIM28;NFIL3;C1QBP;SUFU;DNMT3B;E4F1;E2F7;E2F8;PRMT5;DAXX;BATF3;RBFOX2;ARID5A;DDX54;NCOR2;ASXL1;HEYL;ZEB1;MYBBP1A;APEX1;SRSF2;ERF;RCOR2	GO_Molecular_Function_2017b
a1_2620	RAGE receptor binding (GO:0050786)	3/9	0.102736	0.492153	3.31945	7.55371	HMGB2;S100A4;HMGB1	GO_Molecular_Function_2017b
a1_2620	myosin II heavy chain binding (GO:0032038)	3/9	0.102736	0.492153	3.31945	7.55371	MYL4;CORO1A;NKD2	GO_Molecular_Function_2017b
a1_2620	superoxide-generating NADPH oxidase activator activity (GO:0016176)	3/9	0.102736	0.492153	3.31945	7.55371	NCF1;SH3PXD2B;NCF4	GO_Molecular_Function_2017b
a1_2620	pre-mRNA 5'-splice site binding (GO:0030627)	3/9	0.102736	0.492153	3.31945	7.55371	PTBP1;HNRNPA1;SNRPC	GO_Molecular_Function_2017b
a1_2620	actin monomer binding (GO:0003785)	24/141	0.106501	0.50932	1.36407	3.05498	GAS2L3;PLEKHH2;NOS3;RDX;MICAL3;CXCR4;LSP1;CORO1A;MYL4;CCDC88A;ANLN;KIF18A;PARVG;MICAL1;TRPV4;KCNMA1;FSCN1;ABL1;PFN4;ABL2;FXYD5;CCR5;MYH10;MYO1F	GO_Molecular_Function_2017b
a1_2620	protein heterodimerization activity (GO:0046982)	39/244	0.108045	0.515641	1.26596	2.81703	TOP2A;HIP1;SCX;NOLC1;TXLNG;KATNB1;SMC3;SMC4;SMC2;AURKA;FXR1;FXR2;TCOF1;HSF1;BDKRB2;RCC1;GPHA2;TEAD2;BARD1;PRMT5;DAXX;MEF2C;NPM1;TGFB2;MIGA1;FZD9;CYBB;QTRT1;HEYL;MLXIPL;NR4A1;QTRT2;POLA2;RRAGB;RRAGD;UBA2;TCF4;TCF3;RAN	GO_Molecular_Function_2017b
a1_2620	metalloexopeptidase activity (GO:0008235)	11/56	0.108373	0.515641	1.62416	3.60918	ADAMTS4;ADAMTS2;BMP1;MME;ADAMTS1;ADAM12;ADAM8;LAP3;MMP9;ADAMTS6;ADAMTS7	GO_Molecular_Function_2017b
a1_2620	Rac guanyl-nucleotide exchange factor activity (GO:0030676)	11/56	0.108373	0.515641	1.62416	3.60918	FGD3;FARP1;TRIO;PLEKHG2;ARHGEF15;ARHGEF17;ITSN1;DOCK2;ARHGEF7;ECT2;FGD1	GO_Molecular_Function_2017b
a1_2620	transcription factor activity, RNA polymerase II core promoter sequence-specific binding involved in preinitiation complex assembly (GO:0001075)	5/20	0.110905	0.525911	2.21351	4.86769	HEYL;MEF2C;HEY1;HEY2;TAF4B	GO_Molecular_Function_2017b
a1_2620	L-threonine transmembrane transporter activity (GO:0015195)	5/20	0.110905	0.525911	2.21351	4.86769	SLC7A5;SLC38A1;SLC7A6;SLC43A1;SLC1A5	GO_Molecular_Function_2017b
a1_2620	diacylglycerol kinase activity (GO:0004143)	13/69	0.111173	0.526295	1.54263	3.38865	PLK1;PIK3CD;CDC7;MASTL;PKMYT1;DGKZ;RPS6KA6;LCK;PRKD3;RPS6KA2;CHEK1;CCL3;CDK5R1	GO_Molecular_Function_2017b
a1_2620	H4 histone acetyltransferase activity (GO:0010485)	8/38	0.115804	0.547296	1.77131	3.81869	KAT2A;NAA40;ING3;TADA2A;USP22;TAF5;BRCA2;TAF5L	GO_Molecular_Function_2017b
a1_2620	methyl-CpG binding (GO:0008327)	34/212	0.122056	0.568571	1.2706	2.67243	DLX4;UHRF1;SATB2;PRDM5;TCF7;SCX;MEOX1;GLI2;TRIM28;SALL2;HLX;HEY2;HSF1;SNAPC4;SAFB2;E2F1;NLRP3;CAMTA1;HOXA7;TEAD2;TBX1;PRMT5;OSR2;TCF7L1;PRMT1;ESX1;NR2F1;LRWD1;POU2F2;SAFB;HIC1;MMP12;TFAP4;ERH	GO_Molecular_Function_2017b
a1_2620	peptidyl-lysine 5-dioxygenase activity (GO:0070815)	4/15	0.122934	0.568571	2.41437	5.06078	RIOX1;ALKBH1;P4HTM;JMJD6	GO_Molecular_Function_2017b
a1_2620	alanine transmembrane transporter activity (GO:0022858)	4/15	0.122934	0.568571	2.41437	5.06078	SLC7A5;SLC38A1;SLC43A1;SLC1A5	GO_Molecular_Function_2017b
a1_2620	thiopurine S-methyltransferase activity (GO:0008119)	4/15	0.122934	0.568571	2.41437	5.06078	PRMT7;NSUN5;SUV39H1;RRP8	GO_Molecular_Function_2017b
a1_2620	serine transmembrane transporter activity (GO:0022889)	4/15	0.122934	0.568571	2.41437	5.06078	SLC7A5;SLC38A1;SLC43A1;SLC1A5	GO_Molecular_Function_2017b
a1_2620	bacterial-type RNA polymerase activity (GO:0001061)	4/15	0.122934	0.568571	2.41437	5.06078	POLR3A;POLR2A;POLR3H;POLR2J	GO_Molecular_Function_2017b
a1_2620	L-tyrosine transmembrane transporter activity (GO:0005302)	4/15	0.122934	0.568571	2.41437	5.06078	SLC7A5;SLC38A1;SLC7A6;SLC43A1	GO_Molecular_Function_2017b
a1_2620	L-cystine transmembrane transporter activity (GO:0015184)	4/15	0.122934	0.568571	2.41437	5.06078	SLC7A5;SLC38A1;SLC7A6;SLC43A1	GO_Molecular_Function_2017b
a1_2620	RNA polymerase V activity (GO:0001058)	4/15	0.122934	0.568571	2.41437	5.06078	POLR3A;POLR2A;POLR3H;POLR2J	GO_Molecular_Function_2017b
a1_2620	RNA polymerase IV activity (GO:0001057)	4/15	0.122934	0.568571	2.41437	5.06078	POLR3A;POLR2A;POLR3H;POLR2J	GO_Molecular_Function_2017b
a1_2620	exoribonuclease II activity (GO:0008859)	4/15	0.122934	0.568571	2.41437	5.06078	RAD50;ERCC4;APEX1;RAD9A	GO_Molecular_Function_2017b
a1_2620	L-tryptophan transmembrane transporter activity (GO:0015196)	4/15	0.122934	0.568571	2.41437	5.06078	SLC7A5;SLC38A1;SLC7A6;SLC43A1	GO_Molecular_Function_2017b
a1_2620	single subunit type RNA polymerase activity (GO:0001064)	4/15	0.122934	0.568571	2.41437	5.06078	POLR3A;POLR2A;POLR3H;POLR2J	GO_Molecular_Function_2017b
a1_2620	H4K20me3 modified histone binding (GO:1990889)	9/45	0.126757	0.582635	1.66067	3.43007	L3MBTL2;ING3;CBX5;UHRF1;MTF2;WDR5;LRWD1;RRP8;LOXL2	GO_Molecular_Function_2017b
a1_2620	methylated histone binding (GO:0035064)	9/45	0.126757	0.582635	1.66067	3.43007	L3MBTL2;ING3;CBX5;UHRF1;MTF2;WDR5;LRWD1;RRP8;LOXL2	GO_Molecular_Function_2017b
a1_2620	mRNA binding involved in posttranscriptional gene silencing (GO:1903231)	17/97	0.127912	0.582635	1.41231	2.9043	EIF4A1;RBFOX2;CSTF2;RPL13A;ADARB1;FXR1;DHFR;FXR2;SNRNP70;C1QBP;TPR;G3BP1;XPO5;PPP1R8;LUC7L;DCP1A;EIF2A	GO_Molecular_Function_2017b
a1_2620	tubulin binding (GO:0015631)	8/39	0.129886	0.582635	1.71407	3.49859	TTLL4;MAP1S;CENPJ;TPR;STMN1;KIF14;BRCA1;CDK5RAP2	GO_Molecular_Function_2017b
a1_2620	platelet-derived growth factor-activated receptor activity (GO:0005017)	5/21	0.130669	0.582635	2.07505	4.22291	PDGFRB;FLT1;FLT3;TRIM27;EPHB4	GO_Molecular_Function_2017b
a1_2620	RNA polymerase III activity (GO:0001056)	5/21	0.130669	0.582635	2.07505	4.22291	POLR3A;POLR3B;POLR2A;POLR3H;POLR2J	GO_Molecular_Function_2017b
a1_2620	L-glutamine transmembrane transporter activity (GO:0015186)	5/21	0.130669	0.582635	2.07505	4.22291	SLC7A5;SLC38A1;SLC7A6;SLC43A1;SLC1A5	GO_Molecular_Function_2017b
a1_2620	RNA polymerase II activity (GO:0001055)	5/21	0.130669	0.582635	2.07505	4.22291	POLR3A;POLR2A;POLR2B;POLR3H;POLR2J	GO_Molecular_Function_2017b
a1_2620	S-adenosylmethionine-dependent methyltransferase activity (GO:0008757)	6/27	0.132825	0.582635	1.89737	3.83026	PRMT5;PRMT7;NSUN5;PRMT1;SUV39H1;RRP8	GO_Molecular_Function_2017b
a1_2620	NADPH binding (GO:0070402)	6/27	0.132825	0.582635	1.89737	3.83026	NANOS1;DHFR;MTRR;NDOR1;NOS3;CRYZ	GO_Molecular_Function_2017b
a1_2620	mevalonate transmembrane transporter activity (GO:0015130)	3/10	0.13302	0.582635	2.84508	5.73926	SLC16A2;SLC16A3;SLC16A4	GO_Molecular_Function_2017b
a1_2620	pantothenate transmembrane transporter activity (GO:0015233)	3/10	0.13302	0.582635	2.84508	5.73926	SLC16A2;SLC16A3;SLC16A4	GO_Molecular_Function_2017b
a1_2620	monocarboxylic acid-transporting ATPase activity (GO:0033285)	3/10	0.13302	0.582635	2.84508	5.73926	SLC16A2;SLC16A3;SLC16A4	GO_Molecular_Function_2017b
a1_2620	biotin transmembrane transporter activity (GO:1901603)	3/10	0.13302	0.582635	2.84508	5.73926	SLC16A2;SLC16A3;SLC16A4	GO_Molecular_Function_2017b
a1_2620	shikimate transmembrane transporter activity (GO:0015530)	3/10	0.13302	0.582635	2.84508	5.73926	SLC16A2;SLC16A3;SLC16A4	GO_Molecular_Function_2017b
a1_2620	phosphoenolpyruvate transmembrane transporter activity (GO:0089721)	3/10	0.13302	0.582635	2.84508	5.73926	SLC16A2;SLC16A3;SLC16A4	GO_Molecular_Function_2017b
a1_2620	ectoine transmembrane transporter activity (GO:0051471)	3/10	0.13302	0.582635	2.84508	5.73926	SLC16A2;SLC16A3;SLC16A4	GO_Molecular_Function_2017b
a1_2620	5'-3' exodeoxyribonuclease activity (GO:0035312)	3/10	0.13302	0.582635	2.84508	5.73926	DCLRE1B;FEN1;EXO1	GO_Molecular_Function_2017b
a1_2620	lactate transmembrane transporter activity (GO:0015129)	3/10	0.13302	0.582635	2.84508	5.73926	SLC16A2;SLC16A3;SLC16A4	GO_Molecular_Function_2017b
a1_2620	4-hydroxyphenylacetate transmembrane transporter activity (GO:1901241)	3/10	0.13302	0.582635	2.84508	5.73926	SLC16A2;SLC16A3;SLC16A4	GO_Molecular_Function_2017b
a1_2620	acetate transmembrane transporter activity (GO:0015123)	3/10	0.13302	0.582635	2.84508	5.73926	SLC16A2;SLC16A3;SLC16A4	GO_Molecular_Function_2017b
a1_2620	glycolate transmembrane transporter activity (GO:0043879)	3/10	0.13302	0.582635	2.84508	5.73926	SLC16A2;SLC16A3;SLC16A4	GO_Molecular_Function_2017b
a1_2620	hydroxyectoine transmembrane transporter activity (GO:0033287)	3/10	0.13302	0.582635	2.84508	5.73926	SLC16A2;SLC16A3;SLC16A4	GO_Molecular_Function_2017b
a1_2620	3-phenylpropionic acid transmembrane transporter activity (GO:0042890)	3/10	0.13302	0.582635	2.84508	5.73926	SLC16A2;SLC16A3;SLC16A4	GO_Molecular_Function_2017b
a1_2620	uronic acid transmembrane transporter activity (GO:0015133)	3/10	0.13302	0.582635	2.84508	5.73926	SLC16A2;SLC16A3;SLC16A4	GO_Molecular_Function_2017b
a1_2620	allantoate transmembrane transporter activity (GO:0015124)	3/10	0.13302	0.582635	2.84508	5.73926	SLC16A2;SLC16A3;SLC16A4	GO_Molecular_Function_2017b
a1_2620	U1 snRNA binding (GO:0030619)	3/10	0.13302	0.582635	2.84508	5.73926	SNRNP70;GEMIN5;SNRPA	GO_Molecular_Function_2017b
a1_2620	adenyl-nucleotide exchange factor activity (GO:0000774)	3/10	0.13302	0.582635	2.84508	5.73926	BRSK2;HSPH1;BAG2	GO_Molecular_Function_2017b
a1_2620	calcium-release channel activity (GO:0015278)	3/10	0.13302	0.582635	2.84508	5.73926	RYR1;RASA3;ITPR1	GO_Molecular_Function_2017b
a1_2620	transmembrane-ephrin receptor activity (GO:0005005)	3/10	0.13302	0.582635	2.84508	5.73926	EFNB3;EPHB1;EPHB4	GO_Molecular_Function_2017b
a1_2620	propionate transmembrane transporter activity (GO:0015552)	3/10	0.13302	0.582635	2.84508	5.73926	SLC16A2;SLC16A3;SLC16A4	GO_Molecular_Function_2017b
a1_2620	aldonate transmembrane transporter activity (GO:0042879)	3/10	0.13302	0.582635	2.84508	5.73926	SLC16A2;SLC16A3;SLC16A4	GO_Molecular_Function_2017b
a1_2620	cADPR-sensitive calcium-release channel activity (GO:0072346)	3/10	0.13302	0.582635	2.84508	5.73926	RYR1;RASA3;ITPR1	GO_Molecular_Function_2017b
a1_2620	dethiobiotin transmembrane transporter activity (GO:1901604)	3/10	0.13302	0.582635	2.84508	5.73926	SLC16A2;SLC16A3;SLC16A4	GO_Molecular_Function_2017b
a1_2620	ubiquitin-specific protease binding (GO:1990381)	16/91	0.133791	0.584421	1.41772	2.8517	VWF;ITGB3;SERPINE1;TWNK;FN1;BRCA2;ADAMTS4;BAG6;COL1A1;COL3A1;SART3;COL1A2;BDKRB2;TIMP1;NFRKB;DZIP3	GO_Molecular_Function_2017b
a1_2620	protein tyrosine kinase activity (GO:0004713)	41/263	0.133843	0.584421	1.2287	2.47102	DYRK3;PKN3;BUB1B;CSF2RB;PKMYT1;CSF2RA;AURKA;RPS6KA6;CHEK1;AKT3;CNTRL;ABL1;CCL3;ABL2;PRKG2;CCL2;NEK2;FYN;BUB1;MAP4K1;PDGFRB;CDKL3;EPHA7;HSP90AA1;KSR1;MMD;PLK1;LIMK1;CDC7;VRK1;CSNK1E;GTF2H2;HASPIN;BAZ1B;GTF2H3;LCK;IL3RA;CDK1;CDK5R1;FGFR1;MAP3K12	GO_Molecular_Function_2017b
a1_2620	Rho guanyl-nucleotide exchange factor activity (GO:0005089)	10/52	0.135565	0.59102	1.58165	3.16061	FGD3;FARP1;TRIO;PLEKHG2;ARHGEF15;ARHGEF17;ITSN1;ARHGEF7;ECT2;FGD1	GO_Molecular_Function_2017b
a1_2620	mitochondrial RNA polymerase regulatory region sequence-specific DNA binding (GO:0001044)	9/46	0.140328	0.609895	1.61569	3.17285	SUV39H2;KLHL6;SUV39H1;NONO;SOX11;SOX12;PITX2;BAHCC1;SOX4	GO_Molecular_Function_2017b
a1_2620	bacterial-type RNA polymerase regulatory region sequence-specific DNA binding (GO:0000984)	9/46	0.140328	0.609895	1.61569	3.17285	SUV39H2;KLHL6;SUV39H1;NONO;SOX11;SOX12;PITX2;BAHCC1;SOX4	GO_Molecular_Function_2017b
a1_2620	D-amino acid transmembrane transporter activity (GO:0042943)	8/40	0.144804	0.624521	1.66041	3.20854	SLC7A5;SLC38A1;SLC7A6;SLC6A15;SLC43A1;SLC1A5;SLC7A1;SLC38A4	GO_Molecular_Function_2017b
a1_2620	aromatic amino acid transmembrane transporter activity (GO:0015173)	8/40	0.144804	0.624521	1.66041	3.20854	SLC7A5;SLC38A1;SLC7A6;SLC6A15;SLC43A1;SLC1A5;SLC7A1;SLC38A4	GO_Molecular_Function_2017b
a1_2620	sulfur amino acid transmembrane transporter activity (GO:0000099)	8/40	0.144804	0.624521	1.66041	3.20854	SLC7A5;SLC38A1;SLC7A6;SLC6A15;SLC43A1;SLC1A5;SLC7A1;SLC38A4	GO_Molecular_Function_2017b
a1_2620	cation:amino acid symporter activity (GO:0005416)	8/40	0.144804	0.624521	1.66041	3.20854	SLC7A5;SLC38A1;SLC7A6;SLC6A15;SLC43A1;SLC1A5;SLC7A1;SLC38A4	GO_Molecular_Function_2017b
a1_2620	branched-chain amino acid transmembrane transporter activity (GO:0015658)	8/40	0.144804	0.624521	1.66041	3.20854	SLC7A5;SLC38A1;SLC7A6;SLC6A15;SLC43A1;SLC1A5;SLC7A1;SLC38A4	GO_Molecular_Function_2017b
a1_2620	selenocysteine insertion sequence binding (GO:0035368)	17/99	0.146218	0.627238	1.37771	2.64886	EIF4A1;RBFOX2;CSTF2;RPL13A;ADARB1;FXR1;DHFR;FXR2;SNRNP70;C1QBP;TPR;G3BP1;XPO5;PPP1R8;LUC7L;DCP1A;EIF2A	GO_Molecular_Function_2017b
a1_2620	iron-responsive element binding (GO:0030350)	17/99	0.146218	0.627238	1.37771	2.64886	EIF4A1;RBFOX2;CSTF2;RPL13A;ADARB1;FXR1;DHFR;FXR2;SNRNP70;C1QBP;TPR;G3BP1;XPO5;PPP1R8;LUC7L;DCP1A;EIF2A	GO_Molecular_Function_2017b
a1_2620	tRNA (5-methylaminomethyl-2-thiouridylate)-methyltransferase activity (GO:0004808)	4/16	0.147782	0.627238	2.21305	4.23138	PRMT7;NSUN5;SUV39H1;RRP8	GO_Molecular_Function_2017b
a1_2620	tRNA (adenine) methyltransferase activity (GO:0016426)	4/16	0.147782	0.627238	2.21305	4.23138	PRMT7;NSUN5;SUV39H1;RRP8	GO_Molecular_Function_2017b
a1_2620	platelet-derived growth factor receptor binding (GO:0005161)	4/16	0.147782	0.627238	2.21305	4.23138	PDGFRB;ITGB3;FYN;ITGA5	GO_Molecular_Function_2017b
a1_2620	mitogen-activated protein kinase p38 binding (GO:0048273)	4/16	0.147782	0.627238	2.21305	4.23138	MAPK7;PRMT1;TPR;ABL1	GO_Molecular_Function_2017b
a1_2620	L-ornithine transmembrane transporter activity (GO:0000064)	4/16	0.147782	0.627238	2.21305	4.23138	SLC7A5;SLC38A1;SLC7A6;SLC43A1	GO_Molecular_Function_2017b
a1_2620	protein-L-isoaspartate (D-aspartate) O-methyltransferase activity (GO:0004719)	4/16	0.147782	0.627238	2.21305	4.23138	PRMT7;NSUN5;SUV39H1;RRP8	GO_Molecular_Function_2017b
a1_2620	retinoid X receptor binding (GO:0046965)	4/16	0.147782	0.627238	2.21305	4.23138	ASXL1;MBD4;ARID5A;HMGA1	GO_Molecular_Function_2017b
a1_2620	cysteine transmembrane transporter activity (GO:0033229)	4/16	0.147782	0.627238	2.21305	4.23138	SLC7A5;SLC38A1;SLC43A1;SLC1A5	GO_Molecular_Function_2017b
a1_2620	protein serine/threonine kinase activity (GO:0004674)	55/365	0.147887	0.627238	1.18072	2.25672	DYRK3;MAST3;BUB1B;RPS6KA6;CHEK2;RPS6KA2;CHEK1;AKT3;PBK;PRKG2;NEK2;MAP4K1;CDKL3;KSR1;RIPK2;MMD;HUNK;VRK1;CSNK1E;PASK;HASPIN;MASTL;CIT;MELK;PRKD3;BRSK1;BRSK2;PKN3;PKMYT1;AURKB;TTBK2;AURKA;NUAK1;MAPK7;MAP3K20;ABL1;CCL3;ABL2;CCL2;BUB1;MARK1;PLK4;PLK1;LIMK1;DCLK2;CDC7;GTF2H2;GTF2H3;ACVR2B;MAPK12;MAPK11;WNK2;CDK1;CDK5R1;MAP3K12	GO_Molecular_Function_2017b
a1_2620	ligand-dependent nuclear receptor transcription coactivator activity (GO:0030374)	39/252	0.151364	0.639383	1.21784	2.29937	TCERG1;SMARCD1;TCF20;BRCA1;PMF1;TAF5L;PSMC3IP;GRIP1;MNT;MTA1;E4F1;WWTR1;MBD4;DAXX;SMARCC1;NPM1;PRRX1;FUS;USP22;NR2F1;HMGA1;MED4;PPRC1;MED26;HCFC1;NFATC4;ASXL1;KAT2A;TADA2A;ZEB1;MED24;CCNE1;THRAP3;APEX1;CARM1;TAF4B;MMS19;TCF3;RAN	GO_Molecular_Function_2017b
a1_2620	vascular endothelial growth factor-activated receptor activity (GO:0005021)	5/22	0.151887	0.639383	1.95287	3.68042	NRP1;FLT1;FLT3;TRIM27;EPHB4	GO_Molecular_Function_2017b
a1_2620	protein tyrosine kinase collagen receptor activity (GO:0038062)	5/22	0.151887	0.639383	1.95287	3.68042	FLT1;FLT3;ITGA11;TRIM27;EPHB4	GO_Molecular_Function_2017b
a1_2620	phosphatidylinositol-3,4-bisphosphate binding (GO:0043325)	5/22	0.151887	0.639383	1.95287	3.68042	HIP1;NCF1;PLEK;ARAP3;MYO1G	GO_Molecular_Function_2017b
a1_2620	macrophage colony-stimulating factor receptor activity (GO:0005011)	5/22	0.151887	0.639383	1.95287	3.68042	CSF1R;FLT1;FLT3;TRIM27;EPHB4	GO_Molecular_Function_2017b
a1_2620	polymerase III regulatory region sequence-specific DNA binding (GO:0000992)	9/47	0.154606	0.642405	1.57308	2.93675	SUV39H2;KLHL6;SUV39H1;NONO;SOX11;SOX12;PITX2;BAHCC1;SOX4	GO_Molecular_Function_2017b
a1_2620	thyroid hormone receptor coactivator activity (GO:0030375)	9/47	0.154606	0.642405	1.57308	2.93675	PSMC3IP;MBD4;MED24;THRAP3;USP22;CARM1;HMGA1;MED4;PPRC1	GO_Molecular_Function_2017b
a1_2620	sequence-specific mRNA binding (GO:1990825)	17/100	0.155888	0.642405	1.36103	2.52963	EIF4A1;RBFOX2;CSTF2;RPL13A;ADARB1;FXR1;DHFR;FXR2;SNRNP70;C1QBP;TPR;G3BP1;XPO5;PPP1R8;LUC7L;DCP1A;EIF2A	GO_Molecular_Function_2017b
a1_2620	telomeric DNA binding (GO:0042162)	34/218	0.159022	0.642405	1.22874	2.2593	PIF1;DLX4;SATB2;PRDM5;TCF7;SCX;MEOX1;GLI2;TRIM28;TERT;SALL2;HLX;HEY2;HSF1;SNAPC4;SAFB2;E2F1;NLRP3;CAMTA1;HOXA7;TEAD2;TBX1;OSR2;ACD;TCF7L1;ESX1;NR2F1;POU2F2;SAFB;HIC1;MMP12;TFAP4;NCL;HNRNPD	GO_Molecular_Function_2017b
a1_2620	type II transforming growth factor beta receptor binding (GO:0005114)	8/41	0.160519	0.642405	1.61001	2.94525	GDF11;TGFB2;TGFB1;TGFB3;BAMBI;BMP8B;INHA;ENG	GO_Molecular_Function_2017b
a1_2620	amino acid transmembrane transporter activity (GO:0015171)	8/41	0.160519	0.642405	1.61001	2.94525	SLC7A5;SLC38A1;SLC7A6;SLC6A15;SLC43A1;SLC1A5;SLC7A1;SLC38A4	GO_Molecular_Function_2017b
a1_2620	MAP kinase activity involved in innate immune response (GO:0038075)	3/11	0.165919	0.642405	2.4893	4.47142	MAPK11;MAPK7;MAPK12	GO_Molecular_Function_2017b
a1_2620	MAP kinase activity involved in cell wall organization or biogenesis (GO:0038067)	3/11	0.165919	0.642405	2.4893	4.47142	MAPK11;MAPK7;MAPK12	GO_Molecular_Function_2017b
a1_2620	SAP kinase activity (GO:0016909)	3/11	0.165919	0.642405	2.4893	4.47142	MAPK11;MAPK7;MAPK12	GO_Molecular_Function_2017b
a1_2620	inositol 1,4,5-trisphosphate-sensitive calcium-release channel activity (GO:0005220)	3/11	0.165919	0.642405	2.4893	4.47142	RYR1;RASA3;ITPR1	GO_Molecular_Function_2017b
a1_2620	peptide-serine-N-acetyltransferase activity (GO:1990189)	3/11	0.165919	0.642405	2.4893	4.47142	NAA40;NAA25;NAA16	GO_Molecular_Function_2017b
a1_2620	MAP kinase activity (GO:0004707)	3/11	0.165919	0.642405	2.4893	4.47142	MAPK11;MAPK7;MAPK12	GO_Molecular_Function_2017b
a1_2620	secondary active monocarboxylate transmembrane transporter activity (GO:0015355)	3/11	0.165919	0.642405	2.4893	4.47142	SLC16A2;SLC16A3;SLC16A4	GO_Molecular_Function_2017b
a1_2620	ryanodine-sensitive calcium-release channel activity (GO:0005219)	3/11	0.165919	0.642405	2.4893	4.47142	RYR1;RASA3;ITPR1	GO_Molecular_Function_2017b
a1_2620	formate transmembrane transporter activity (GO:0015499)	3/11	0.165919	0.642405	2.4893	4.47142	SLC16A2;SLC16A3;SLC16A4	GO_Molecular_Function_2017b
a1_2620	5'-3' exoribonuclease activity (GO:0004534)	3/11	0.165919	0.642405	2.4893	4.47142	DCLRE1B;FEN1;EXO1	GO_Molecular_Function_2017b
a1_2620	calcium-induced calcium release activity (GO:0048763)	3/11	0.165919	0.642405	2.4893	4.47142	RYR1;RASA3;ITPR1	GO_Molecular_Function_2017b
a1_2620	monocarboxylic acid transmembrane transporter activity (GO:0008028)	3/11	0.165919	0.642405	2.4893	4.47142	SLC16A2;SLC16A3;SLC16A4	GO_Molecular_Function_2017b
a1_2620	MAP kinase activity involved in osmosensory signaling pathway (GO:0038079)	3/11	0.165919	0.642405	2.4893	4.47142	MAPK11;MAPK7;MAPK12	GO_Molecular_Function_2017b
a1_2620	pre-mRNA intronic binding (GO:0097157)	3/11	0.165919	0.642405	2.4893	4.47142	HNRNPL;PTBP1;HNRNPA1	GO_Molecular_Function_2017b
a1_2620	MAP kinase activity involved in conjugation with cellular fusion (GO:0038071)	3/11	0.165919	0.642405	2.4893	4.47142	MAPK11;MAPK7;MAPK12	GO_Molecular_Function_2017b
a1_2620	poly-pyrimidine tract binding (GO:0008187)	7/35	0.166146	0.642405	1.66016	2.9798	PTBP1;U2AF2;DDX11;TLR7;HNRNPA1;SNRPC;JMJD6	GO_Molecular_Function_2017b
a1_2620	transcription termination site sequence-specific DNA binding (GO:0001147)	9/48	0.16956	0.642405	1.53266	2.71977	SUV39H2;KLHL6;SUV39H1;NONO;SOX11;SOX12;PITX2;BAHCC1;SOX4	GO_Molecular_Function_2017b
a1_2620	H3K27me3 modified histone binding (GO:0061628)	9/48	0.16956	0.642405	1.53266	2.71977	L3MBTL2;ING3;CBX5;UHRF1;MTF2;WDR5;LRWD1;RRP8;LOXL2	GO_Molecular_Function_2017b
a1_2620	GTPase binding (GO:0051020)	6/29	0.171063	0.642405	1.73218	3.05854	HSP90AA1;RRAGB;RRAGD;FLNA;ENO1;EPRS	GO_Molecular_Function_2017b
a1_2620	enhancer sequence-specific DNA binding (GO:0001158)	12/68	0.173368	0.642405	1.42342	2.49432	SUV39H2;KLHL6;SUV39H1;NONO;HMGB2;HMGA1;SOX11;SOX12;TCF3;PITX2;BAHCC1;SOX4	GO_Molecular_Function_2017b
a1_2620	transforming growth factor beta binding (GO:0050431)	4/17	0.174361	0.642405	2.0427	3.56782	TGFB3;LTBP2;THBS1;ENG	GO_Molecular_Function_2017b
a1_2620	[cytochrome c]-lysine N-methyltransferase activity (GO:0000277)	4/17	0.174361	0.642405	2.0427	3.56782	METTL22;SETD7;SMYD2;EZH2	GO_Molecular_Function_2017b
a1_2620	DNA-methyltransferase activity (GO:0009008)	4/17	0.174361	0.642405	2.0427	3.56782	PRMT5;DNMT1;PRMT1;DNMT3B	GO_Molecular_Function_2017b
a1_2620	L-alanine transmembrane transporter activity (GO:0015180)	4/17	0.174361	0.642405	2.0427	3.56782	SLC7A5;SLC38A1;SLC7A6;SLC43A1	GO_Molecular_Function_2017b
a1_2620	non-sequence-specific DNA binding, bending (GO:0044378)	4/17	0.174361	0.642405	2.0427	3.56782	TOP2A;HMGB2;HMGB3;HMGB1	GO_Molecular_Function_2017b
a1_2620	methylcytosine dioxygenase activity (GO:0070579)	4/17	0.174361	0.642405	2.0427	3.56782	RIOX1;ALKBH1;TET1;P4HTM	GO_Molecular_Function_2017b
a1_2620	DNA-N1-methyladenine dioxygenase activity (GO:0043734)	4/17	0.174361	0.642405	2.0427	3.56782	ALKBH2;RIOX1;ALKBH1;P4HTM	GO_Molecular_Function_2017b
a1_2620	rRNA primary transcript binding (GO:0042134)	5/23	0.174427	0.642405	1.84427	3.22057	PTCD3;PPAN;DDX21;IMP4;DIEXF	GO_Molecular_Function_2017b
a1_2620	L-glutamate transmembrane transporter activity (GO:0005313)	5/23	0.174427	0.642405	1.84427	3.22057	SLC7A5;SLC38A1;SLC7A6;SLC43A1;SLC25A22	GO_Molecular_Function_2017b
a1_2620	double-stranded/single-stranded junction telomeric DNA binding (GO:0090655)	5/23	0.174427	0.642405	1.84427	3.22057	PIF1;ACD;TERT;NCL;HNRNPD	GO_Molecular_Function_2017b
a1_2620	acidic amino acid transmembrane transporter activity (GO:0015172)	8/42	0.17699	0.642405	1.56256	2.70583	SLC7A5;SLC38A1;SLC7A6;SLC6A15;SLC43A1;SLC1A5;SLC7A1;SLC38A4	GO_Molecular_Function_2017b
a1_2620	cadmium ion binding (GO:0046870)	2/6	0.179823	0.642405	3.31856	5.69393	NANOS1;NOS3	GO_Molecular_Function_2017b
a1_2620	tyrosyl-RNA phosphodiesterase activity (GO:0036317)	2/6	0.179823	0.642405	3.31856	5.69393	APEX1;SMPDL3B	GO_Molecular_Function_2017b
a1_2620	very-low-density lipoprotein particle receptor binding (GO:0070326)	2/6	0.179823	0.642405	3.31856	5.69393	PCSK9;APOE	GO_Molecular_Function_2017b
a1_2620	dUTP diphosphatase activity (GO:0004170)	2/6	0.179823	0.642405	3.31856	5.69393	DUT;DCTPP1	GO_Molecular_Function_2017b
a1_2620	hexokinase activity (GO:0004396)	2/6	0.179823	0.642405	3.31856	5.69393	HK3;HK2	GO_Molecular_Function_2017b
a1_2620	zeatin O-beta-D-xylosyltransferase activity (GO:0050404)	2/6	0.179823	0.642405	3.31856	5.69393	POGLUT1;GXYLT2	GO_Molecular_Function_2017b
a1_2620	CD4 receptor binding (GO:0042609)	2/6	0.179823	0.642405	3.31856	5.69393	LCK;IL16	GO_Molecular_Function_2017b
a1_2620	rRNA (adenine-N6,N6-)-dimethyltransferase activity (GO:0000179)	2/6	0.179823	0.642405	3.31856	5.69393	DIMT1;PRMT1	GO_Molecular_Function_2017b
a1_2620	ribitol beta-1,4-xylosyltransferase activity (GO:0120053)	2/6	0.179823	0.642405	3.31856	5.69393	POGLUT1;GXYLT2	GO_Molecular_Function_2017b
a1_2620	histone methyltransferase binding (GO:1990226)	2/6	0.179823	0.642405	3.31856	5.69393	NOP56;CBX1	GO_Molecular_Function_2017b
a1_2620	single-stranded DNA 5'-3' exodeoxyribonuclease activity (GO:0045145)	2/6	0.179823	0.642405	3.31856	5.69393	DCLRE1B;EXO1	GO_Molecular_Function_2017b
a1_2620	phosphoric diester hydrolase activity (GO:0008081)	2/6	0.179823	0.642405	3.31856	5.69393	APEX1;SMPDL3B	GO_Molecular_Function_2017b
a1_2620	dolichyl-phosphate D-xylosyltransferase activity (GO:0047283)	2/6	0.179823	0.642405	3.31856	5.69393	POGLUT1;GXYLT2	GO_Molecular_Function_2017b
a1_2620	glycerophosphocholine phosphodiesterase activity (GO:0047389)	2/6	0.179823	0.642405	3.31856	5.69393	APEX1;SMPDL3B	GO_Molecular_Function_2017b
a1_2620	glycoprotein 2-beta-D-xylosyltransferase activity (GO:0050513)	2/6	0.179823	0.642405	3.31856	5.69393	POGLUT1;GXYLT2	GO_Molecular_Function_2017b
a1_2620	flavonol-3-O-glycoside xylosyltransferase activity (GO:0047285)	2/6	0.179823	0.642405	3.31856	5.69393	POGLUT1;GXYLT2	GO_Molecular_Function_2017b
a1_2620	T cell receptor binding (GO:0042608)	2/6	0.179823	0.642405	3.31856	5.69393	LCK;DOCK2	GO_Molecular_Function_2017b
a1_2620	3,4-didehydroretinal binding (GO:0046876)	2/6	0.179823	0.642405	3.31856	5.69393	CRABP1;E2F1	GO_Molecular_Function_2017b
a1_2620	1-phosphatidylinositol-3-phosphate 4-kinase activity (GO:0052811)	2/6	0.179823	0.642405	3.31856	5.69393	PIP4K2A;PIP4K2B	GO_Molecular_Function_2017b
a1_2620	IgG binding (GO:0019864)	2/6	0.179823	0.642405	3.31856	5.69393	FCER1G;VWF	GO_Molecular_Function_2017b
a1_2620	chromo shadow domain binding (GO:0070087)	2/6	0.179823	0.642405	3.31856	5.69393	CHAF1A;TRIM28	GO_Molecular_Function_2017b
a1_2620	retinoid binding (GO:0005501)	2/6	0.179823	0.642405	3.31856	5.69393	CRABP1;E2F1	GO_Molecular_Function_2017b
a1_2620	U6atac snRNA binding (GO:0030624)	2/6	0.179823	0.642405	3.31856	5.69393	SART3;GEMIN5	GO_Molecular_Function_2017b
a1_2620	Rab GDP-dissociation inhibitor activity (GO:0005093)	2/6	0.179823	0.642405	3.31856	5.69393	RANBP1;SH3BP4	GO_Molecular_Function_2017b
a1_2620	patched binding (GO:0005113)	2/6	0.179823	0.642405	3.31856	5.69393	CCNB1;SMO	GO_Molecular_Function_2017b
a1_2620	glycerophosphoinositol glycerophosphodiesterase activity (GO:0047395)	2/6	0.179823	0.642405	3.31856	5.69393	APEX1;SMPDL3B	GO_Molecular_Function_2017b
a1_2620	cyclin-dependent protein serine/threonine kinase activity (GO:0004693)	47/314	0.181767	0.642405	1.17077	1.99621	BRSK1;BRSK2;DYRK3;PKN3;MAST3;AURKB;TTBK2;AURKA;CCNB2;RPS6KA6;NUAK1;CCNB1;MAPK7;CHEK2;RPS6KA2;CHEK1;AKT3;CDK20;PBK;MAP3K20;NEK2;MARK1;PLK4;MAP4K1;CDKL3;RIPK2;PLK1;LIMK1;HUNK;DCLK2;CDC7;VRK1;CSNK1E;PASK;MASTL;ACVR2B;MAPK12;CIT;CCNA2;MAPK11;MELK;CDK6;PRKD3;CDK4;WNK2;CDK1;MAP3K12	GO_Molecular_Function_2017b
a1_2620	ATPase binding (GO:0051117)	11/62	0.182098	0.642405	1.43259	2.44	FBL;BRSK2;NOP58;NUFIP1;LCK;RDX;ANK2;SNU13;TCIRG1;BBC3;NKD2	GO_Molecular_Function_2017b
a1_2620	core promoter binding (GO:0001047)	38/250	0.18382	0.642405	1.19182	2.0187	SPI1;PRDM5;TCF7;HMGB2;HNRNPU;TCF20;BRCA1;GLI1;GLIS2;MTA1;SALL2;SOX18;SNAPC4;E2F1;E2F2;E2F3;TEAD2;E2F7;CDK5RAP2;E2F8;MBD4;MEF2C;XRCC6;NPM1;TCF7L1;NONO;ARID5A;HNRNPL;MMP12;TFAP4;H2AFY2;MYBBP1A;CARM1;CRY1;TAF5;MZF1;RCOR2;EZH2	GO_Molecular_Function_2017b
a1_2620	mitochondrial ribosome binding (GO:0097177)	7/36	0.184464	0.642405	1.60282	2.70925	BAG6;C1QBP;IGHMBP2;GTPBP6;GEMIN5;NAA16;EIF2A	GO_Molecular_Function_2017b
a1_2620	basic amino acid transmembrane transporter activity (GO:0015174)	8/43	0.194168	0.642405	1.51783	2.48777	SLC7A5;SLC38A1;SLC7A6;SLC6A15;SLC43A1;SLC1A5;SLC7A1;SLC38A4	GO_Molecular_Function_2017b
a1_2620	vesicular hydrogen:amino acid antiporter activity (GO:0005276)	8/43	0.194168	0.642405	1.51783	2.48777	SLC7A5;SLC38A1;SLC7A6;SLC6A15;SLC43A1;SLC1A5;SLC7A1;SLC38A4	GO_Molecular_Function_2017b
a1_2620	beta-tubulin binding (GO:0048487)	11/63	0.196245	0.642405	1.40496	2.28783	IFT74;TTLL4;RACGAP1;MAP1S;TRPV4;CENPJ;STMN1;TPR;KIF14;BRCA1;CDK5RAP2	GO_Molecular_Function_2017b
a1_2620	tumor necrosis factor-activated receptor activity (GO:0005031)	5/24	0.198139	0.642405	1.74711	2.82819	TNFRSF9;TNFRSF19;RELT;TNFRSF4;EDA2R	GO_Molecular_Function_2017b
a1_2620	glycine transmembrane transporter activity (GO:0015187)	5/24	0.198139	0.642405	1.74711	2.82819	SLC7A5;SLC38A1;SLC7A6;SLC43A1;SLC1A5	GO_Molecular_Function_2017b
a1_2620	ribonuclease activity (GO:0004540)	5/24	0.198139	0.642405	1.74711	2.82819	RNASEH2A;PARN;DNA2;SAMHD1;SND1	GO_Molecular_Function_2017b
a1_2620	TNFSF11 receptor activity (GO:0038058)	5/24	0.198139	0.642405	1.74711	2.82819	TNFRSF9;TNFRSF19;RELT;TNFRSF4;EDA2R	GO_Molecular_Function_2017b
a1_2620	JUN kinase phosphatase activity (GO:0008579)	3/12	0.200864	0.642405	2.21258	3.55148	DUSP9;PALD1;DUSP7	GO_Molecular_Function_2017b
a1_2620	bacterial-type RNA polymerase enhancer sequence-specific DNA binding (GO:0001150)	3/12	0.200864	0.642405	2.21258	3.55148	HMGB2;HMGA1;SOX11	GO_Molecular_Function_2017b
a1_2620	RNA polymerase I enhancer sequence-specific DNA binding (GO:0001166)	3/12	0.200864	0.642405	2.21258	3.55148	HMGB2;HMGA1;SOX11	GO_Molecular_Function_2017b
a1_2620	Rab guanyl-nucleotide exchange factor activity (GO:0017112)	9/50	0.201359	0.642405	1.45773	2.33625	ANKRD27;DENND4B;DENND4A;DENND1A;DENND2A;DENND5A;RAB3IL1;RIN3;DENND6B	GO_Molecular_Function_2017b
a1_2620	endoribonuclease activity (GO:0004521)	9/50	0.201359	0.642405	1.45773	2.33625	CPSF4;FEN1;ANKLE1;RNASEH2A;NOB1;DIS3;APEX1;PMS2;SAMHD1	GO_Molecular_Function_2017b
a1_2620	transcription coactivator activity (GO:0003713)	34/224	0.201717	0.642405	1.18952	1.90429	TCERG1;SMARCD1;TCF20;BRCA1;PMF1;TAF5L;GRIP1;MNT;MTA1;E4F1;WWTR1;MBD4;DAXX;SMARCC1;NPM1;PRRX1;FUS;USP22;NR2F1;MED26;HCFC1;NFATC4;ASXL1;KAT2A;TADA2A;ZEB1;CCNE1;THRAP3;APEX1;CARM1;TAF4B;MMS19;TCF3;RAN	GO_Molecular_Function_2017b
a1_2620	sequence-specific DNA binding, bending (GO:0044374)	4/18	0.202411	0.642405	1.89668	3.02986	TOP2A;HMGB2;HMGB3;HMGB1	GO_Molecular_Function_2017b
a1_2620	tRNA (cytosine) methyltransferase activity (GO:0016427)	4/18	0.202411	0.642405	1.89668	3.02986	PRMT7;NSUN5;SUV39H1;RRP8	GO_Molecular_Function_2017b
a1_2620	acetylserotonin O-methyltransferase activity (GO:0017096)	4/18	0.202411	0.642405	1.89668	3.02986	PRMT7;NSUN5;SUV39H1;RRP8	GO_Molecular_Function_2017b
a1_2620	farnesoic acid O-methyltransferase activity (GO:0019010)	4/18	0.202411	0.642405	1.89668	3.02986	PRMT7;NSUN5;SUV39H1;RRP8	GO_Molecular_Function_2017b
a1_2620	calmodulin-lysine N-methyltransferase activity (GO:0018025)	4/18	0.202411	0.642405	1.89668	3.02986	METTL22;SETD7;SMYD2;EZH2	GO_Molecular_Function_2017b
a1_2620	isoliquiritigenin 2'-O-methyltransferase activity (GO:0033802)	4/18	0.202411	0.642405	1.89668	3.02986	PRMT7;NSUN5;SUV39H1;RRP8	GO_Molecular_Function_2017b
a1_2620	myricetin 3'-O-methyltransferase activity (GO:0033799)	4/18	0.202411	0.642405	1.89668	3.02986	PRMT7;NSUN5;SUV39H1;RRP8	GO_Molecular_Function_2017b
a1_2620	DNA-directed DNA polymerase activity (GO:0003887)	4/18	0.202411	0.642405	1.89668	3.02986	POLA1;POLD1;POLD2;POLE	GO_Molecular_Function_2017b
a1_2620	vitexin 2''-O-rhamnoside 7-O-methyltransferase activity (GO:0033801)	4/18	0.202411	0.642405	1.89668	3.02986	PRMT7;NSUN5;SUV39H1;RRP8	GO_Molecular_Function_2017b
a1_2620	magnesium protoporphyrin IX methyltransferase activity (GO:0046406)	4/18	0.202411	0.642405	1.89668	3.02986	PRMT7;NSUN5;SUV39H1;RRP8	GO_Molecular_Function_2017b
a1_2620	caffeoyl-CoA O-methyltransferase activity (GO:0042409)	4/18	0.202411	0.642405	1.89668	3.02986	PRMT7;NSUN5;SUV39H1;RRP8	GO_Molecular_Function_2017b
a1_2620	NADP binding (GO:0050661)	4/18	0.202411	0.642405	1.89668	3.02986	NANOS1;MTRR;NDOR1;NOS3	GO_Molecular_Function_2017b
a1_2620	kaempferol 4'-O-methyltransferase activity (GO:0033803)	4/18	0.202411	0.642405	1.89668	3.02986	PRMT7;NSUN5;SUV39H1;RRP8	GO_Molecular_Function_2017b
a1_2620	isoflavone 7-O-methyltransferase activity (GO:0033800)	4/18	0.202411	0.642405	1.89668	3.02986	PRMT7;NSUN5;SUV39H1;RRP8	GO_Molecular_Function_2017b
a1_2620	laricitrin 5'-O-methyltransferase activity (GO:0070448)	4/18	0.202411	0.642405	1.89668	3.02986	PRMT7;NSUN5;SUV39H1;RRP8	GO_Molecular_Function_2017b
a1_2620	phosphatidylinositol phosphate binding (GO:1901981)	10/57	0.206766	0.642405	1.41298	2.22709	CCDC88A;HIP1;NCF1;DENND1A;PHF12;ITPR1;TULP3;PASK;SNX30;WDR35	GO_Molecular_Function_2017b
a1_2620	protease binding (GO:0002020)	13/78	0.216295	0.642405	1.32835	2.03385	VWF;ITGB3;SERPINE1;TWNK;FN1;BRCA2;ADAMTS4;COL1A1;COL3A1;COL1A2;BDKRB2;TIMP1;NFRKB	GO_Molecular_Function_2017b
a1_2620	RNA polymerase II activating transcription factor binding (GO:0001102)	15/92	0.219269	0.642405	1.29394	1.9635	MEF2C;NPM1;SPI1;BEX1;LDB1;HCFC1;HDAC7;TRPS1;MYC;HEY2;HCLS1;PITX2;PTMA;TEAD2;DACT1	GO_Molecular_Function_2017b
a1_2620	core promoter proximal region sequence-specific DNA binding (GO:0000987)	10/58	0.222614	0.642405	1.38346	2.07839	SUV39H2;UHRF1;KLHL6;SUV39H1;NONO;SOX11;SOX12;PITX2;BAHCC1;SOX4	GO_Molecular_Function_2017b
a1_2620	motor activity (GO:0003774)	5/25	0.22287	0.642405	1.65966	2.49142	DYNC2H1;ENTPD1;KIF18B;KIF3C;KIF15	GO_Molecular_Function_2017b
a1_2620	T/G mismatch-specific endonuclease activity (GO:0043765)	5/25	0.22287	0.642405	1.65966	2.49142	FEN1;ANKLE1;DIS3;APEX1;PMS2	GO_Molecular_Function_2017b
a1_2620	fibroblast growth factor-activated receptor activity (GO:0005007)	5/25	0.22287	0.642405	1.65966	2.49142	FLT1;FLT3;TRIM27;EPHB4;FGFR1	GO_Molecular_Function_2017b
a1_2620	L-proline transmembrane transporter activity (GO:0015193)	5/25	0.22287	0.642405	1.65966	2.49142	SLC7A5;SLC38A1;SLC7A6;SLC43A1;SLC1A5	GO_Molecular_Function_2017b
a1_2620	endonuclease activity, active with either ribo- or deoxyribonucleic acids and producing 5'-phosphomonoesters (GO:0016893)	5/25	0.22287	0.642405	1.65966	2.49142	FEN1;ANKLE1;DIS3;APEX1;PMS2	GO_Molecular_Function_2017b
a1_2620	endonuclease activity, active with either ribo- or deoxyribonucleic acids and producing 3'-phosphomonoesters (GO:0016894)	5/25	0.22287	0.642405	1.65966	2.49142	FEN1;ANKLE1;DIS3;APEX1;PMS2	GO_Molecular_Function_2017b
a1_2620	neutral amino acid transmembrane transporter activity (GO:0015175)	8/45	0.230431	0.642405	1.43562	2.10721	SLC7A5;SLC38A1;SLC7A6;SLC6A15;SLC43A1;SLC1A5;SLC7A1;SLC38A4	GO_Molecular_Function_2017b
a1_2620	L-amino acid transmembrane transporter activity (GO:0015179)	8/45	0.230431	0.642405	1.43562	2.10721	SLC7A5;SLC38A1;SLC7A6;SLC6A15;SLC43A1;SLC1A5;SLC7A1;SLC38A4	GO_Molecular_Function_2017b
a1_2620	thyroid hormone receptor binding (GO:0046966)	8/45	0.230431	0.642405	1.43562	2.10721	MBD4;MED24;ZNHIT3;THRAP3;NUP62;ARID5A;CRY1;MED4	GO_Molecular_Function_2017b
a1_2620	diphosphoinositol-polyphosphate diphosphatase activity (GO:0008486)	2/7	0.230854	0.642405	2.6547	3.89171	ALPL;NUDT4	GO_Molecular_Function_2017b
a1_2620	superoxide-generating NADPH oxidase activity (GO:0016175)	2/7	0.230854	0.642405	2.6547	3.89171	NCF1;CYBB	GO_Molecular_Function_2017b
a1_2620	nucleoside-triphosphate-hexose-1-phosphate nucleotidyltransferase activity (GO:0047339)	2/7	0.230854	0.642405	2.6547	3.89171	TERT;THG1L	GO_Molecular_Function_2017b
a1_2620	CTP:3'-cytidine-tRNA cytidylyltransferase activity (GO:0052928)	2/7	0.230854	0.642405	2.6547	3.89171	TERT;THG1L	GO_Molecular_Function_2017b
a1_2620	sodium:potassium-exchanging ATPase activity involved in regulation of cardiac muscle cell membrane potential (GO:0086037)	2/7	0.230854	0.642405	2.6547	3.89171	ATP1A3;ATP1A2	GO_Molecular_Function_2017b
a1_2620	high-density lipoprotein particle binding (GO:0008035)	2/7	0.230854	0.642405	2.6547	3.89171	HSPD1;GPIHBP1	GO_Molecular_Function_2017b
a1_2620	endopolyphosphatase activity (GO:0000298)	2/7	0.230854	0.642405	2.6547	3.89171	ALPL;NUDT4	GO_Molecular_Function_2017b
a1_2620	adenylyltransferase activity (GO:0070566)	2/7	0.230854	0.642405	2.6547	3.89171	TERT;THG1L	GO_Molecular_Function_2017b
a1_2620	1-phosphatidylinositol-4-phosphate 5-kinase activity (GO:0016308)	2/7	0.230854	0.642405	2.6547	3.89171	PIP4K2A;PIP4K2B	GO_Molecular_Function_2017b
a1_2620	glycerophosphodiester phosphodiesterase activity (GO:0008889)	2/7	0.230854	0.642405	2.6547	3.89171	APEX1;SMPDL3B	GO_Molecular_Function_2017b
a1_2620	Rho GDP-dissociation inhibitor activity (GO:0005094)	2/7	0.230854	0.642405	2.6547	3.89171	RANBP1;SH3BP4	GO_Molecular_Function_2017b
a1_2620	cyclic-nucleotide phosphodiesterase activity (GO:0004112)	2/7	0.230854	0.642405	2.6547	3.89171	APEX1;SMPDL3B	GO_Molecular_Function_2017b
a1_2620	holo-citrate lyase synthase activity (GO:0050519)	2/7	0.230854	0.642405	2.6547	3.89171	TERT;THG1L	GO_Molecular_Function_2017b
a1_2620	L-threonylcarbamoyladenylate synthase (GO:0061710)	2/7	0.230854	0.642405	2.6547	3.89171	TERT;THG1L	GO_Molecular_Function_2017b
a1_2620	chemokine (C-C motif) ligand 5 binding (GO:0071791)	2/7	0.230854	0.642405	2.6547	3.89171	CXCR4;CCR5	GO_Molecular_Function_2017b
a1_2620	nucleotidyltransferase activity (GO:0016779)	2/7	0.230854	0.642405	2.6547	3.89171	TERT;THG1L	GO_Molecular_Function_2017b
a1_2620	iron ion transmembrane transporter activity (GO:0005381)	2/7	0.230854	0.642405	2.6547	3.89171	SLC25A37;SLC11A1	GO_Molecular_Function_2017b
a1_2620	inositol diphosphate pentakisphosphate diphosphatase activity (GO:0052842)	2/7	0.230854	0.642405	2.6547	3.89171	ALPL;NUDT4	GO_Molecular_Function_2017b
a1_2620	chemokine (C-C motif) ligand 12 binding (GO:0035716)	2/7	0.230854	0.642405	2.6547	3.89171	CXCR4;CCR5	GO_Molecular_Function_2017b
a1_2620	aldose-1-phosphate nucleotidyltransferase activity (GO:0047347)	2/7	0.230854	0.642405	2.6547	3.89171	TERT;THG1L	GO_Molecular_Function_2017b
a1_2620	selenate adenylyltransferase activity (GO:0102297)	2/7	0.230854	0.642405	2.6547	3.89171	TERT;THG1L	GO_Molecular_Function_2017b
a1_2620	guanylyltransferase activity (GO:0070568)	2/7	0.230854	0.642405	2.6547	3.89171	TERT;THG1L	GO_Molecular_Function_2017b
a1_2620	tRNA nucleotidyltransferase activity (GO:0009022)	2/7	0.230854	0.642405	2.6547	3.89171	TERT;THG1L	GO_Molecular_Function_2017b
a1_2620	uridylyltransferase activity (GO:0070569)	2/7	0.230854	0.642405	2.6547	3.89171	TERT;THG1L	GO_Molecular_Function_2017b
a1_2620	chemokine (C-C motif) ligand 2 binding (GO:0035715)	2/7	0.230854	0.642405	2.6547	3.89171	CXCR4;CCR5	GO_Molecular_Function_2017b
a1_2620	template-free RNA nucleotidyltransferase (GO:0098680)	2/7	0.230854	0.642405	2.6547	3.89171	TERT;THG1L	GO_Molecular_Function_2017b
a1_2620	aminoglycoside nucleotidyltransferase activity (GO:0034068)	2/7	0.230854	0.642405	2.6547	3.89171	TERT;THG1L	GO_Molecular_Function_2017b
a1_2620	RNA polymerase activity (GO:0097747)	2/7	0.230854	0.642405	2.6547	3.89171	TERT;THG1L	GO_Molecular_Function_2017b
a1_2620	retinal binding (GO:0016918)	2/7	0.230854	0.642405	2.6547	3.89171	CRABP1;E2F1	GO_Molecular_Function_2017b
a1_2620	CTP:tRNA cytidylyltransferase activity (GO:0052927)	2/7	0.230854	0.642405	2.6547	3.89171	TERT;THG1L	GO_Molecular_Function_2017b
a1_2620	phosphatidylcholine-sterol O-acyltransferase activity (GO:0004607)	2/7	0.230854	0.642405	2.6547	3.89171	PLA2G15;LCAT	GO_Molecular_Function_2017b
a1_2620	template for synthesis of G-rich strand of telomere DNA activity (GO:0000332)	2/7	0.230854	0.642405	2.6547	3.89171	TERT;DKC1	GO_Molecular_Function_2017b
a1_2620	telomerase RNA reverse transcriptase activity (GO:0003721)	2/7	0.230854	0.642405	2.6547	3.89171	TERT;DKC1	GO_Molecular_Function_2017b
a1_2620	cytidylyltransferase activity (GO:0070567)	2/7	0.230854	0.642405	2.6547	3.89171	TERT;THG1L	GO_Molecular_Function_2017b
a1_2620	pre-mRNA branch point binding (GO:0045131)	2/7	0.230854	0.642405	2.6547	3.89171	PTBP1;HNRNPA1	GO_Molecular_Function_2017b
a1_2620	glucose-1-phosphate thymidylyltransferase activity (GO:0008879)	2/7	0.230854	0.642405	2.6547	3.89171	TERT;THG1L	GO_Molecular_Function_2017b
a1_2620	DNA polymerase activity (GO:0034061)	2/7	0.230854	0.642405	2.6547	3.89171	TERT;THG1L	GO_Molecular_Function_2017b
a1_2620	UDP-glucosyltransferase activity (GO:0035251)	2/7	0.230854	0.642405	2.6547	3.89171	POGLUT1;KDELC1	GO_Molecular_Function_2017b
a1_2620	inositol bisdiphosphate tetrakisphosphate diphosphatase activity (GO:0052841)	2/7	0.230854	0.642405	2.6547	3.89171	ALPL;NUDT4	GO_Molecular_Function_2017b
a1_2620	diguanylate cyclase activity (GO:0052621)	2/7	0.230854	0.642405	2.6547	3.89171	TERT;THG1L	GO_Molecular_Function_2017b
a1_2620	chemokine (C-C motif) ligand 7 binding (GO:0035717)	2/7	0.230854	0.642405	2.6547	3.89171	CXCR4;CCR5	GO_Molecular_Function_2017b
a1_2620	galactose-1-phosphate thymidylyltransferase activity (GO:0047342)	2/7	0.230854	0.642405	2.6547	3.89171	TERT;THG1L	GO_Molecular_Function_2017b
a1_2620	telomerase activity (GO:0003720)	2/7	0.230854	0.642405	2.6547	3.89171	TERT;DKC1	GO_Molecular_Function_2017b
a1_2620	DEAD/H-box RNA helicase binding (GO:0017151)	2/7	0.230854	0.642405	2.6547	3.89171	DROSHA;SMAD5	GO_Molecular_Function_2017b
a1_2620	eukaryotic elongation factor-2 kinase activator activity (GO:0042557)	4/19	0.231664	0.642405	1.77013	2.58876	RPTOR;DAXX;GPRC5B;NCKAP1L	GO_Molecular_Function_2017b
a1_2620	histone demethylase activity (H3-K36 specific) (GO:0051864)	4/19	0.231664	0.642405	1.77013	2.58876	RIOX1;ALKBH1;KDM8;P4HTM	GO_Molecular_Function_2017b
a1_2620	L-lysine transmembrane transporter activity (GO:0015189)	4/19	0.231664	0.642405	1.77013	2.58876	SLC7A5;SLC38A1;SLC7A6;SLC43A1	GO_Molecular_Function_2017b
a1_2620	WW domain binding (GO:0050699)	4/19	0.231664	0.642405	1.77013	2.58876	FAM189B;WBP11;CDC25C;KIF20B	GO_Molecular_Function_2017b
a1_2620	catechol O-methyltransferase activity (GO:0016206)	4/19	0.231664	0.642405	1.77013	2.58876	PRMT7;NSUN5;SUV39H1;RRP8	GO_Molecular_Function_2017b
a1_2620	mRNA cap binding (GO:0098808)	17/107	0.232475	0.642405	1.25466	1.83052	EIF4A1;RBFOX2;CSTF2;RPL13A;ADARB1;FXR1;DHFR;FXR2;SNRNP70;C1QBP;TPR;G3BP1;XPO5;PPP1R8;LUC7L;DCP1A;EIF2A	GO_Molecular_Function_2017b
a1_2620	phosphatidylinositol binding (GO:0035091)	9/52	0.235402	0.642405	1.38976	2.01024	CCDC88A;HIP1;NCF1;PHF12;ITPR1;TULP3;PASK;SNX30;WDR35	GO_Molecular_Function_2017b
a1_2620	RNA polymerase II transcription coactivator activity involved in preinitiation complex assembly (GO:0001128)	6/32	0.235551	0.642405	1.53205	2.21507	NPM1;TRIM28;SOX11;SOX12;PITX2;SOX4	GO_Molecular_Function_2017b
a1_2620	microfilament motor activity (GO:0000146)	6/32	0.235551	0.642405	1.53205	2.21507	DYNC2H1;KIF18B;MYO5A;KIF3C;MYH10;KIF15	GO_Molecular_Function_2017b
a1_2620	NAADP-sensitive calcium-release channel activity (GO:0072345)	3/13	0.237308	0.642405	1.99121	2.86415	RYR1;RASA3;ITPR1	GO_Molecular_Function_2017b
a1_2620	N,N-dimethylaniline monooxygenase activity (GO:0004499)	3/13	0.237308	0.642405	1.99121	2.86415	MICAL1;MICAL3;FMO1	GO_Molecular_Function_2017b
a1_2620	ribosomal small subunit binding (GO:0043024)	3/13	0.237308	0.642405	1.99121	2.86415	PTCD3;NPM1;EIF4B	GO_Molecular_Function_2017b
a1_2620	MAP kinase tyrosine/serine/threonine phosphatase activity (GO:0017017)	3/13	0.237308	0.642405	1.99121	2.86415	DUSP9;PALD1;DUSP7	GO_Molecular_Function_2017b
a1_2620	vascular endothelial growth factor receptor binding (GO:0005172)	3/13	0.237308	0.642405	1.99121	2.86415	FYN;MIF;PGF	GO_Molecular_Function_2017b
a1_2620	insulin-like growth factor I binding (GO:0031994)	3/13	0.237308	0.642405	1.99121	2.86415	IGFBP4;IGFBP3;ITGB3	GO_Molecular_Function_2017b
a1_2620	pyruvate transmembrane transporter activity (GO:0050833)	3/13	0.237308	0.642405	1.99121	2.86415	SLC16A2;SLC16A3;SLC16A4	GO_Molecular_Function_2017b
a1_2620	alpha-tubulin binding (GO:0043014)	10/59	0.238918	0.642405	1.35515	1.94008	TTLL4;RACGAP1;MAP1S;TRPV4;CENPJ;STMN1;TPR;KIF14;BRCA1;CDK5RAP2	GO_Molecular_Function_2017b
a1_2620	GPI anchor binding (GO:0034235)	10/59	0.238918	0.642405	1.35515	1.94008	CCDC88A;HIP1;NCF1;PHF12;ITPR1;TULP3;THY1;PASK;SNX30;WDR35	GO_Molecular_Function_2017b
a1_2620	amyloid-beta binding (GO:0001540)	5/26	0.248456	0.642405	1.58053	2.20087	BACE1;TGFB2;COL25A1;APBB2;APOE	GO_Molecular_Function_2017b
a1_2620	metal chelating activity (GO:0046911)	5/26	0.248456	0.642405	1.58053	2.20087	SNN;IGFBP3;APEX1;APOE;TRIM27	GO_Molecular_Function_2017b
a1_2620	H2A histone acetyltransferase activity (GO:0043998)	6/33	0.258532	0.642405	1.47522	1.99558	KAT2A;NAA40;ING3;TADA2A;TAF5;TAF5L	GO_Molecular_Function_2017b
a1_2620	protein tyrosine/threonine phosphatase activity (GO:0008330)	6/33	0.258532	0.642405	1.47522	1.99558	DUSP2;PTPRS;CTDP1;CDC25C;DUSP9;DLGAP5	GO_Molecular_Function_2017b
a1_2620	boss receptor activity (GO:0008288)	4/20	0.261853	0.642405	1.6594	2.22355	FLT1;FLT3;TRIM27;EPHB4	GO_Molecular_Function_2017b
a1_2620	NADP+ binding (GO:0070401)	4/20	0.261853	0.642405	1.6594	2.22355	NANOS1;MTRR;NDOR1;NOS3	GO_Molecular_Function_2017b
a1_2620	5.8S rRNA binding (GO:1990932)	4/20	0.261853	0.642405	1.6594	2.22355	PTCD3;PPAN;DDX21;DIEXF	GO_Molecular_Function_2017b
a1_2620	bHLH transcription factor binding (GO:0043425)	4/20	0.261853	0.642405	1.6594	2.22355	SCX;TWIST1;TCF4;TCF3	GO_Molecular_Function_2017b
a1_2620	stem cell factor receptor activity (GO:0005020)	4/20	0.261853	0.642405	1.6594	2.22355	FLT1;FLT3;TRIM27;EPHB4	GO_Molecular_Function_2017b
a1_2620	placental growth factor-activated receptor activity (GO:0036332)	4/20	0.261853	0.642405	1.6594	2.22355	FLT1;FLT3;TRIM27;EPHB4	GO_Molecular_Function_2017b
a1_2620	base pairing with rRNA (GO:0000944)	4/20	0.261853	0.642405	1.6594	2.22355	PTCD3;PPAN;DDX21;DIEXF	GO_Molecular_Function_2017b
a1_2620	L-histidine transmembrane transporter activity (GO:0005290)	4/20	0.261853	0.642405	1.6594	2.22355	SLC7A5;SLC38A1;SLC7A6;SLC43A1	GO_Molecular_Function_2017b
a1_2620	N-acetylgalactosamine 4-O-sulfotransferase activity (GO:0001537)	5/27	0.274736	0.642405	1.5086	1.94903	CHST11;UST;CHST1;CHST14;CHST2	GO_Molecular_Function_2017b
a1_2620	deoxyuridine 1'-dioxygenase activity (GO:0047079)	3/14	0.274739	0.642405	1.81009	2.33851	RIOX1;ALKBH1;P4HTM	GO_Molecular_Function_2017b
a1_2620	flavone synthase activity (GO:0033759)	3/14	0.274739	0.642405	1.81009	2.33851	RIOX1;ALKBH1;P4HTM	GO_Molecular_Function_2017b
a1_2620	Wnt-activated receptor activity (GO:0042813)	3/14	0.274739	0.642405	1.81009	2.33851	FZD2;FZD7;FZD9	GO_Molecular_Function_2017b
a1_2620	gibberellin-15(closed lactone form),2-oxoglutarate:oxygen oxidoreductase (3beta-hydroxylating) activity (GO:0102755)	3/14	0.274739	0.642405	1.81009	2.33851	RIOX1;ALKBH1;P4HTM	GO_Molecular_Function_2017b
a1_2620	peptide-aspartate beta-dioxygenase activity (GO:0004597)	3/14	0.274739	0.642405	1.81009	2.33851	RIOX1;ALKBH1;P4HTM	GO_Molecular_Function_2017b
a1_2620	gibberelli A15, 2-oxoglutarate:oxygen oxidoreductase activity (GO:0103055)	3/14	0.274739	0.642405	1.81009	2.33851	RIOX1;ALKBH1;P4HTM	GO_Molecular_Function_2017b
a1_2620	leucocyanidin oxygenase activity (GO:0050589)	3/14	0.274739	0.642405	1.81009	2.33851	RIOX1;ALKBH1;P4HTM	GO_Molecular_Function_2017b
a1_2620	(gibberellin-14), 2-oxoglutarate:oxygen oxidoreductase activity (GO:0102738)	3/14	0.274739	0.642405	1.81009	2.33851	RIOX1;ALKBH1;P4HTM	GO_Molecular_Function_2017b
a1_2620	N1-methyladenine demethylase activity (GO:0103051)	3/14	0.274739	0.642405	1.81009	2.33851	RIOX1;ALKBH1;P4HTM	GO_Molecular_Function_2017b
a1_2620	flavonol synthase activity (GO:0045431)	3/14	0.274739	0.642405	1.81009	2.33851	RIOX1;ALKBH1;P4HTM	GO_Molecular_Function_2017b
a1_2620	gibberellin A25 hydroxylase activity (GO:0102713)	3/14	0.274739	0.642405	1.81009	2.33851	RIOX1;ALKBH1;P4HTM	GO_Molecular_Function_2017b
a1_2620	oripavine 6-O-demethylase activity (GO:0102804)	3/14	0.274739	0.642405	1.81009	2.33851	RIOX1;ALKBH1;P4HTM	GO_Molecular_Function_2017b
a1_2620	sulfonate dioxygenase activity (GO:0000907)	3/14	0.274739	0.642405	1.81009	2.33851	RIOX1;ALKBH1;P4HTM	GO_Molecular_Function_2017b
a1_2620	gibberellin A53, 2-oxoglutarate:oxygen oxidoreductase activity (GO:0103056)	3/14	0.274739	0.642405	1.81009	2.33851	RIOX1;ALKBH1;P4HTM	GO_Molecular_Function_2017b
a1_2620	peptidyl-asparagine 3-dioxygenase activity (GO:0036140)	3/14	0.274739	0.642405	1.81009	2.33851	RIOX1;ALKBH1;P4HTM	GO_Molecular_Function_2017b
a1_2620	gibberellin A34,2-oxoglutarate:oxygen oxidoreductase activity (GO:0102663)	3/14	0.274739	0.642405	1.81009	2.33851	RIOX1;ALKBH1;P4HTM	GO_Molecular_Function_2017b
a1_2620	gibberellin A12,2-oxoglutarate:oxygen oxidoreductase activity (GO:0102972)	3/14	0.274739	0.642405	1.81009	2.33851	RIOX1;ALKBH1;P4HTM	GO_Molecular_Function_2017b
a1_2620	gibberellin A20,2-oxoglutarate:oxygen oxidoreductase activity (GO:0102111)	3/14	0.274739	0.642405	1.81009	2.33851	RIOX1;ALKBH1;P4HTM	GO_Molecular_Function_2017b
a1_2620	antiporter activity (GO:0015297)	3/14	0.274739	0.642405	1.81009	2.33851	SLC7A5;CLCN6;SLC7A6	GO_Molecular_Function_2017b
a1_2620	4-coumaroyl 2'-hydroxylase activity (GO:0102312)	3/14	0.274739	0.642405	1.81009	2.33851	RIOX1;ALKBH1;P4HTM	GO_Molecular_Function_2017b
a1_2620	GA5 2,3 epoxidase activity (GO:0102496)	3/14	0.274739	0.642405	1.81009	2.33851	RIOX1;ALKBH1;P4HTM	GO_Molecular_Function_2017b
a1_2620	GA5 3beta-hydroxylase activity (GO:0102495)	3/14	0.274739	0.642405	1.81009	2.33851	RIOX1;ALKBH1;P4HTM	GO_Molecular_Function_2017b
a1_2620	gibberellin 3-beta-dioxygenase activity (GO:0016707)	3/14	0.274739	0.642405	1.81009	2.33851	RIOX1;ALKBH1;P4HTM	GO_Molecular_Function_2017b
a1_2620	desacetoxyvindoline 4-hydroxylase activity (GO:0050590)	3/14	0.274739	0.642405	1.81009	2.33851	RIOX1;ALKBH1;P4HTM	GO_Molecular_Function_2017b
a1_2620	FR-33289 synthase activity (GO:0102569)	3/14	0.274739	0.642405	1.81009	2.33851	RIOX1;ALKBH1;P4HTM	GO_Molecular_Function_2017b
a1_2620	4-chloro-2-methylphenoxyacetate oxygenase activity (GO:0103008)	3/14	0.274739	0.642405	1.81009	2.33851	RIOX1;ALKBH1;P4HTM	GO_Molecular_Function_2017b
a1_2620	(gibberellin-36), 2-oxoglutarate:oxygen oxidoreductase activity (GO:0102739)	3/14	0.274739	0.642405	1.81009	2.33851	RIOX1;ALKBH1;P4HTM	GO_Molecular_Function_2017b
a1_2620	2'-deoxymugineic-acid 2'-dioxygenase activity (GO:0033760)	3/14	0.274739	0.642405	1.81009	2.33851	RIOX1;ALKBH1;P4HTM	GO_Molecular_Function_2017b
a1_2620	gibberellin 2-beta-dioxygenase activity (GO:0045543)	3/14	0.274739	0.642405	1.81009	2.33851	RIOX1;ALKBH1;P4HTM	GO_Molecular_Function_2017b
a1_2620	2'-deoxymugineic-acid 3-dioxygenase activity (GO:0052860)	3/14	0.274739	0.642405	1.81009	2.33851	RIOX1;ALKBH1;P4HTM	GO_Molecular_Function_2017b
a1_2620	6-beta-hydroxyhyoscyamine epoxidase activity (GO:0047594)	3/14	0.274739	0.642405	1.81009	2.33851	RIOX1;ALKBH1;P4HTM	GO_Molecular_Function_2017b
a1_2620	codeine O-demethylase activity (GO:0102805)	3/14	0.274739	0.642405	1.81009	2.33851	RIOX1;ALKBH1;P4HTM	GO_Molecular_Function_2017b
a1_2620	gibberellin A25,oxoglutarate:oxygen oxidoreductase activity (GO:0102711)	3/14	0.274739	0.642405	1.81009	2.33851	RIOX1;ALKBH1;P4HTM	GO_Molecular_Function_2017b
a1_2620	5-formylcytosine dioxygenase activity (GO:0140062)	3/14	0.274739	0.642405	1.81009	2.33851	RIOX1;ALKBH1;P4HTM	GO_Molecular_Function_2017b
a1_2620	mugineic-acid 3-dioxygenase activity (GO:0033761)	3/14	0.274739	0.642405	1.81009	2.33851	RIOX1;ALKBH1;P4HTM	GO_Molecular_Function_2017b
a1_2620	proline 3-hydroxylase activity (GO:0033763)	3/14	0.274739	0.642405	1.81009	2.33851	RIOX1;ALKBH1;P4HTM	GO_Molecular_Function_2017b
a1_2620	hypophosphite dioxygenase activity (GO:0034792)	3/14	0.274739	0.642405	1.81009	2.33851	RIOX1;ALKBH1;P4HTM	GO_Molecular_Function_2017b
a1_2620	voltage-gated sulfate antiporter activity (GO:0046609)	3/14	0.274739	0.642405	1.81009	2.33851	SLC7A5;CLCN6;SLC7A6	GO_Molecular_Function_2017b
a1_2620	1-ethyladenine demethylase activity (GO:0103053)	3/14	0.274739	0.642405	1.81009	2.33851	RIOX1;ALKBH1;P4HTM	GO_Molecular_Function_2017b
a1_2620	hyoscyamine (6S)-dioxygenase activity (GO:0047998)	3/14	0.274739	0.642405	1.81009	2.33851	RIOX1;ALKBH1;P4HTM	GO_Molecular_Function_2017b
a1_2620	clavaminate synthase activity (GO:0033758)	3/14	0.274739	0.642405	1.81009	2.33851	RIOX1;ALKBH1;P4HTM	GO_Molecular_Function_2017b
a1_2620	N3-methylcytosine demethylase activity (GO:0103052)	3/14	0.274739	0.642405	1.81009	2.33851	RIOX1;ALKBH1;P4HTM	GO_Molecular_Function_2017b
a1_2620	gibberellin A13,oxoglutarate:oxygen oxidoreductase activity (GO:0102712)	3/14	0.274739	0.642405	1.81009	2.33851	RIOX1;ALKBH1;P4HTM	GO_Molecular_Function_2017b
a1_2620	GA20 2,3-desaturase activity (GO:0102494)	3/14	0.274739	0.642405	1.81009	2.33851	RIOX1;ALKBH1;P4HTM	GO_Molecular_Function_2017b
a1_2620	gibberellin A9,2-oxoglutarate:oxygen oxidoreductase activity (GO:0102652)	3/14	0.274739	0.642405	1.81009	2.33851	RIOX1;ALKBH1;P4HTM	GO_Molecular_Function_2017b
a1_2620	2,4-dichlorophenoxyacetate alpha-ketoglutarate dioxygenase activity (GO:0018602)	3/14	0.274739	0.642405	1.81009	2.33851	RIOX1;ALKBH1;P4HTM	GO_Molecular_Function_2017b
a1_2620	deoxyuridine 2'-dioxygenase activity (GO:0047080)	3/14	0.274739	0.642405	1.81009	2.33851	RIOX1;ALKBH1;P4HTM	GO_Molecular_Function_2017b
a1_2620	naringenin 3-dioxygenase activity (GO:0045486)	3/14	0.274739	0.642405	1.81009	2.33851	RIOX1;ALKBH1;P4HTM	GO_Molecular_Function_2017b
a1_2620	gibberellin A51,2-oxoglutarate:oxygen oxidoreductase activity (GO:0102653)	3/14	0.274739	0.642405	1.81009	2.33851	RIOX1;ALKBH1;P4HTM	GO_Molecular_Function_2017b
a1_2620	gibberellin A44,2-oxoglutarate:oxygen oxidoreductase activity (GO:0102924)	3/14	0.274739	0.642405	1.81009	2.33851	RIOX1;ALKBH1;P4HTM	GO_Molecular_Function_2017b
a1_2620	oxidoreductase activity, acting on paired donors, with incorporation or reduction of molecular oxygen, 2-oxoglutarate as one donor, and incorporation of one atom each of oxygen into both donors (GO:0016706)	3/14	0.274739	0.642405	1.81009	2.33851	RIOX1;ALKBH1;P4HTM	GO_Molecular_Function_2017b
a1_2620	deacetoxycephalosporin-C hydroxylase activity (GO:0045442)	3/14	0.274739	0.642405	1.81009	2.33851	RIOX1;ALKBH1;P4HTM	GO_Molecular_Function_2017b
a1_2620	gibberellin A17,oxoglutarate:oxygen oxidoreductase activity (GO:0102715)	3/14	0.274739	0.642405	1.81009	2.33851	RIOX1;ALKBH1;P4HTM	GO_Molecular_Function_2017b
a1_2620	snRNA stem-loop binding (GO:0035614)	3/14	0.274739	0.642405	1.81009	2.33851	GEMIN5;EPRS;SNRPA	GO_Molecular_Function_2017b
a1_2620	5-hydroxymethylcytosine dioxygenase activity (GO:0140061)	3/14	0.274739	0.642405	1.81009	2.33851	RIOX1;ALKBH1;P4HTM	GO_Molecular_Function_2017b
a1_2620	peptidyl-histidine dioxygenase activity (GO:0036139)	3/14	0.274739	0.642405	1.81009	2.33851	RIOX1;ALKBH1;P4HTM	GO_Molecular_Function_2017b
a1_2620	gibberellin A53,2-oxoglutarate:oxygen oxidoreductase activity (GA97-forming) (GO:0103010)	3/14	0.274739	0.642405	1.81009	2.33851	RIOX1;ALKBH1;P4HTM	GO_Molecular_Function_2017b
a1_2620	gibberellin A12, 2-oxoglutarate:oxygen oxidoreductase activity (GO:0103054)	3/14	0.274739	0.642405	1.81009	2.33851	RIOX1;ALKBH1;P4HTM	GO_Molecular_Function_2017b
a1_2620	anthocyanidin synthase activity (GO:0102768)	3/14	0.274739	0.642405	1.81009	2.33851	RIOX1;ALKBH1;P4HTM	GO_Molecular_Function_2017b
a1_2620	guanylate kinase activity (GO:0004385)	3/14	0.274739	0.642405	1.81009	2.33851	MPP3;DLG4;KIF20B	GO_Molecular_Function_2017b
a1_2620	gibberellin A28,oxoglutarate:oxygen oxidoreductase activity (GO:0102716)	3/14	0.274739	0.642405	1.81009	2.33851	RIOX1;ALKBH1;P4HTM	GO_Molecular_Function_2017b
a1_2620	gibberellin-44 dioxygenase activity (GO:0047927)	3/14	0.274739	0.642405	1.81009	2.33851	RIOX1;ALKBH1;P4HTM	GO_Molecular_Function_2017b
a1_2620	gibberellin 20-oxidase activity (GO:0045544)	3/14	0.274739	0.642405	1.81009	2.33851	RIOX1;ALKBH1;P4HTM	GO_Molecular_Function_2017b
a1_2620	SUMO polymer binding (GO:0032184)	3/14	0.274739	0.642405	1.81009	2.33851	DAXX;SIMC1;UBA2	GO_Molecular_Function_2017b
a1_2620	thymine dioxygenase activity (GO:0050341)	3/14	0.274739	0.642405	1.81009	2.33851	RIOX1;ALKBH1;P4HTM	GO_Molecular_Function_2017b
a1_2620	beta-hydroxybutyrate transmembrane transporter activity (GO:0097253)	3/14	0.274739	0.642405	1.81009	2.33851	SLC16A2;SLC16A3;SLC16A4	GO_Molecular_Function_2017b
a1_2620	gibberellin A12,oxoglutarate:oxygen oxidoreductase activity (GO:0102714)	3/14	0.274739	0.642405	1.81009	2.33851	RIOX1;ALKBH1;P4HTM	GO_Molecular_Function_2017b
a1_2620	annealing helicase activity (GO:0036310)	3/14	0.274739	0.642405	1.81009	2.33851	RECQL4;ENTPD1;RAD54L	GO_Molecular_Function_2017b
a1_2620	2-oxoglutarate, L-arginine oxygenase (succinate-forming) activity (GO:0102525)	3/14	0.274739	0.642405	1.81009	2.33851	RIOX1;ALKBH1;P4HTM	GO_Molecular_Function_2017b
a1_2620	thebane O-demethylase activity (GO:0102803)	3/14	0.274739	0.642405	1.81009	2.33851	RIOX1;ALKBH1;P4HTM	GO_Molecular_Function_2017b
a1_2620	icosanoid transmembrane transporter activity (GO:0071714)	3/14	0.274739	0.642405	1.81009	2.33851	SLC16A2;SLC16A3;SLC16A4	GO_Molecular_Function_2017b
a1_2620	taurine dioxygenase activity (GO:0000908)	3/14	0.274739	0.642405	1.81009	2.33851	RIOX1;ALKBH1;P4HTM	GO_Molecular_Function_2017b
a1_2620	thebaine 6-O-demethylase activity (GO:0102802)	3/14	0.274739	0.642405	1.81009	2.33851	RIOX1;ALKBH1;P4HTM	GO_Molecular_Function_2017b
a1_2620	hypoxia-inducible factor-asparagine oxygenase activity (GO:0102113)	3/14	0.274739	0.642405	1.81009	2.33851	RIOX1;ALKBH1;P4HTM	GO_Molecular_Function_2017b
a1_2620	gibberellin A19, 2-oxoglutarate:oxygen oxidoreductase activity (GO:0103057)	3/14	0.274739	0.642405	1.81009	2.33851	RIOX1;ALKBH1;P4HTM	GO_Molecular_Function_2017b
a1_2620	actin binding (GO:0003779)	19/125	0.278625	0.642405	1.19042	1.52123	GAS2L3;PLEKHH2;RDX;MICAL3;CXCR4;LSP1;CORO1A;CCDC88A;ANLN;KIF18A;PARVG;MICAL1;TRPV4;KCNMA1;FSCN1;FXYD5;CCR5;MYH10;MYO1F	GO_Molecular_Function_2017b
a1_2620	translation elongation factor activity (GO:0003746)	6/34	0.282072	0.642405	1.42245	1.80024	EIF5A;EIF4A1;EIF2B3;SOX11;GTF2H2;GTF2H3	GO_Molecular_Function_2017b
a1_2620	ribosome binding (GO:0043022)	6/34	0.282072	0.642405	1.42245	1.80024	BAG6;IGHMBP2;GTPBP6;GEMIN5;NAA16;EIF2A	GO_Molecular_Function_2017b
a1_2620	H3 histone acetyltransferase activity (GO:0010484)	6/34	0.282072	0.642405	1.42245	1.80024	KAT2A;ING3;TADA2A;TAF5;BRCA2;TAF5L	GO_Molecular_Function_2017b
a1_2620	cGMP binding (GO:0030553)	2/8	0.282594	0.642405	2.21212	2.79555	PDE10A;RRAGB	GO_Molecular_Function_2017b
a1_2620	3,9-dihydroxypterocarpan 6a-monooxygenase activity (GO:0047082)	2/8	0.282594	0.642405	2.21212	2.79555	MICAL1;MICAL3	GO_Molecular_Function_2017b
a1_2620	toluene 4-monooxygenase activity (GO:0018638)	2/8	0.282594	0.642405	2.21212	2.79555	MICAL1;MICAL3	GO_Molecular_Function_2017b
a1_2620	oxidoreductase activity, acting on paired donors, with incorporation or reduction of molecular oxygen, NAD(P)H as one donor, and incorporation of one atom of oxygen (GO:0016709)	2/8	0.282594	0.642405	2.21212	2.79555	MICAL1;MICAL3	GO_Molecular_Function_2017b
a1_2620	chlorophenol 4-monooxygenase activity (GO:0018642)	2/8	0.282594	0.642405	2.21212	2.79555	MICAL1;MICAL3	GO_Molecular_Function_2017b
a1_2620	questin monooxygenase activity (GO:0050246)	2/8	0.282594	0.642405	2.21212	2.79555	MICAL1;MICAL3	GO_Molecular_Function_2017b
a1_2620	geraniol 10-hydroxylase activity (GO:0102811)	2/8	0.282594	0.642405	2.21212	2.79555	MICAL1;MICAL3	GO_Molecular_Function_2017b
a1_2620	2-hydroxyisoflavanone synthase activity (GO:0033770)	2/8	0.282594	0.642405	2.21212	2.79555	MICAL1;MICAL3	GO_Molecular_Function_2017b
a1_2620	carbon disulfide oxygenase activity (GO:0018643)	2/8	0.282594	0.642405	2.21212	2.79555	MICAL1;MICAL3	GO_Molecular_Function_2017b
a1_2620	proline:sodium symporter activity (GO:0005298)	2/8	0.282594	0.642405	2.21212	2.79555	SLC38A1;SLC6A15	GO_Molecular_Function_2017b
a1_2620	costunolide 3beta-hydroxylase activity (GO:0102628)	2/8	0.282594	0.642405	2.21212	2.79555	MICAL1;MICAL3	GO_Molecular_Function_2017b
a1_2620	branched-chain dodecylbenzene sulfonate monooxygenase activity (GO:0034802)	2/8	0.282594	0.642405	2.21212	2.79555	MICAL1;MICAL3	GO_Molecular_Function_2017b
a1_2620	1-deoxy-11-oxopentalenate oxygenase activity (GO:0102285)	2/8	0.282594	0.642405	2.21212	2.79555	MICAL1;MICAL3	GO_Molecular_Function_2017b
a1_2620	7-deoxyloganin 7-hydroxylase activity (GO:0050595)	2/8	0.282594	0.642405	2.21212	2.79555	MICAL1;MICAL3	GO_Molecular_Function_2017b
a1_2620	1,8-cineole 2-exo-monooxygenase activity (GO:0102320)	2/8	0.282594	0.642405	2.21212	2.79555	MICAL1;MICAL3	GO_Molecular_Function_2017b
a1_2620	apigenin-7,4'-dimethyl ether 6-hydroxylase activity (GO:0102534)	2/8	0.282594	0.642405	2.21212	2.79555	MICAL1;MICAL3	GO_Molecular_Function_2017b
a1_2620	(+)-abscisic acid 8'-hydroxylase activity (GO:0010295)	2/8	0.282594	0.642405	2.21212	2.79555	MICAL1;MICAL3	GO_Molecular_Function_2017b
a1_2620	isoflavone 2'-hydroxylase activity (GO:0033773)	2/8	0.282594	0.642405	2.21212	2.79555	MICAL1;MICAL3	GO_Molecular_Function_2017b
a1_2620	4alpha-formyl,4beta,14alpha-dimethyl-9beta,19-cyclo-5alpha-ergost-24(241)-en-3beta-ol-4alpha-methyl oxidase activity (GO:0102174)	2/8	0.282594	0.642405	2.21212	2.79555	MICAL1;MICAL3	GO_Molecular_Function_2017b
a1_2620	4alpha-hydroxymethyl,4beta,14alpha-dimethyl-9beta,19-cyclo-5alpha-ergost-24(241)-en-3beta-ol-4alpha-methyl oxidase activity (GO:0102172)	2/8	0.282594	0.642405	2.21212	2.79555	MICAL1;MICAL3	GO_Molecular_Function_2017b
a1_2620	campestanol hydroxylase activity (GO:0102759)	2/8	0.282594	0.642405	2.21212	2.79555	MICAL1;MICAL3	GO_Molecular_Function_2017b
a1_2620	indole-2-monooxygenase activity (GO:0036190)	2/8	0.282594	0.642405	2.21212	2.79555	MICAL1;MICAL3	GO_Molecular_Function_2017b
a1_2620	beta-amyrin 30-monooxygenase activity (GO:0102368)	2/8	0.282594	0.642405	2.21212	2.79555	MICAL1;MICAL3	GO_Molecular_Function_2017b
a1_2620	2-nitrophenol 2-monooxygenase activity (GO:0047549)	2/8	0.282594	0.642405	2.21212	2.79555	MICAL1;MICAL3	GO_Molecular_Function_2017b
a1_2620	1-hydroxy-2-oxolimonene 1,2-monooxygenase activity (GO:0018646)	2/8	0.282594	0.642405	2.21212	2.79555	MICAL1;MICAL3	GO_Molecular_Function_2017b
a1_2620	allocryptopine 6-hydroxylase activity (GO:0102427)	2/8	0.282594	0.642405	2.21212	2.79555	MICAL1;MICAL3	GO_Molecular_Function_2017b
a1_2620	campest-4-en-3-one hydroxylase activity (GO:0102680)	2/8	0.282594	0.642405	2.21212	2.79555	MICAL1;MICAL3	GO_Molecular_Function_2017b
a1_2620	7-beta-hydroxytaxusin 2-alpha-hydroxylase activity (GO:0102366)	2/8	0.282594	0.642405	2.21212	2.79555	MICAL1;MICAL3	GO_Molecular_Function_2017b
a1_2620	taurochenodeoxycholate 6alpha-hydroxylase activity (GO:0033780)	2/8	0.282594	0.642405	2.21212	2.79555	MICAL1;MICAL3	GO_Molecular_Function_2017b
a1_2620	licodione synthase activity (GO:0033771)	2/8	0.282594	0.642405	2.21212	2.79555	MICAL1;MICAL3	GO_Molecular_Function_2017b
a1_2620	deoxysarpagine hydroxylase activity (GO:0033775)	2/8	0.282594	0.642405	2.21212	2.79555	MICAL1;MICAL3	GO_Molecular_Function_2017b
a1_2620	valine N-monooxygenase (oxime forming) activity (GO:0102002)	2/8	0.282594	0.642405	2.21212	2.79555	MICAL1;MICAL3	GO_Molecular_Function_2017b
a1_2620	CYP79F1 dihomomethionine monooxygenase activity (GO:0103096)	2/8	0.282594	0.642405	2.21212	2.79555	MICAL1;MICAL3	GO_Molecular_Function_2017b
a1_2620	3-methyl-2-oxo-1,2-dihydroquinoline 6-monooxygenase activity (GO:0018653)	2/8	0.282594	0.642405	2.21212	2.79555	MICAL1;MICAL3	GO_Molecular_Function_2017b
a1_2620	magnesium-protoporphyrin IX monomethyl ester (oxidative) cyclase activity (GO:0048529)	2/8	0.282594	0.642405	2.21212	2.79555	MICAL1;MICAL3	GO_Molecular_Function_2017b
a1_2620	U7 snRNA binding (GO:0071209)	2/8	0.282594	0.642405	2.21212	2.79555	GEMIN5;SNRPD3	GO_Molecular_Function_2017b
a1_2620	N-hydroxy-L-tryptophan,NADPH:oxygen oxidoreductase (N-hydroxylating) (GO:0090491)	2/8	0.282594	0.642405	2.21212	2.79555	MICAL1;MICAL3	GO_Molecular_Function_2017b
a1_2620	brassinolide synthase activity (GO:0102734)	2/8	0.282594	0.642405	2.21212	2.79555	MICAL1;MICAL3	GO_Molecular_Function_2017b
a1_2620	beta-N-acetylglucosaminylglycopeptide beta-1,4-galactosyltransferase activity (GO:0003831)	2/8	0.282594	0.642405	2.21212	2.79555	B4GALT2;B4GALT5	GO_Molecular_Function_2017b
a1_2620	phenylacetone monooxygenase activity (GO:0033776)	2/8	0.282594	0.642405	2.21212	2.79555	MICAL1;MICAL3	GO_Molecular_Function_2017b
a1_2620	taxoid 14-beta-hydroxylase activity (GO:0036203)	2/8	0.282594	0.642405	2.21212	2.79555	MICAL1;MICAL3	GO_Molecular_Function_2017b
a1_2620	melilotate 3-monooxygenase activity (GO:0050091)	2/8	0.282594	0.642405	2.21212	2.79555	MICAL1;MICAL3	GO_Molecular_Function_2017b
a1_2620	CYP79F1 tetrahomomethionine monooxygenase activity (GO:0103098)	2/8	0.282594	0.642405	2.21212	2.79555	MICAL1;MICAL3	GO_Molecular_Function_2017b
a1_2620	emindole-SB NADPH:oxygen oxidoreductase (14,15-epoxidizing) activity (GO:0102621)	2/8	0.282594	0.642405	2.21212	2.79555	MICAL1;MICAL3	GO_Molecular_Function_2017b
a1_2620	L-phenylalanine N-monooxygenase activity (GO:0102684)	2/8	0.282594	0.642405	2.21212	2.79555	MICAL1;MICAL3	GO_Molecular_Function_2017b
a1_2620	3beta-hydroxy-12,15-cassadiene-11-one 2-hydroxylase activity (GO:0102607)	2/8	0.282594	0.642405	2.21212	2.79555	MICAL1;MICAL3	GO_Molecular_Function_2017b
a1_2620	zeaxanthin epoxidase [overall] activity (GO:0009540)	2/8	0.282594	0.642405	2.21212	2.79555	MICAL1;MICAL3	GO_Molecular_Function_2017b
a1_2620	isoleucine N-monooxygenase (oxime forming) activity (GO:0102001)	2/8	0.282594	0.642405	2.21212	2.79555	MICAL1;MICAL3	GO_Molecular_Function_2017b
a1_2620	tabersonine 16-hydroxylase activity (GO:0050594)	2/8	0.282594	0.642405	2.21212	2.79555	MICAL1;MICAL3	GO_Molecular_Function_2017b
a1_2620	single-stranded DNA-dependent ATP-dependent 3'-5' DNA helicase activity (GO:1990518)	2/8	0.282594	0.642405	2.21212	2.79555	RECQL4;PIF1	GO_Molecular_Function_2017b
a1_2620	L-lysine 6-monooxygenase (NADPH) activity (GO:0047091)	2/8	0.282594	0.642405	2.21212	2.79555	MICAL1;MICAL3	GO_Molecular_Function_2017b
a1_2620	flaviolin monooxygenase activity (GO:0102633)	2/8	0.282594	0.642405	2.21212	2.79555	MICAL1;MICAL3	GO_Molecular_Function_2017b
a1_2620	semaphorin receptor activity (GO:0017154)	2/8	0.282594	0.642405	2.21212	2.79555	NRP1;PLXNA1	GO_Molecular_Function_2017b
a1_2620	beta-amyrin monooxygenase activity (GO:0102290)	2/8	0.282594	0.642405	2.21212	2.79555	MICAL1;MICAL3	GO_Molecular_Function_2017b
a1_2620	senecionine N-oxygenase activity (GO:0033784)	2/8	0.282594	0.642405	2.21212	2.79555	MICAL1;MICAL3	GO_Molecular_Function_2017b
a1_2620	trimethyluric acid monooxygenase activity (GO:0102613)	2/8	0.282594	0.642405	2.21212	2.79555	MICAL1;MICAL3	GO_Molecular_Function_2017b
a1_2620	2-hydroxy-phenylacetate hydroxylase activity (GO:0018654)	2/8	0.282594	0.642405	2.21212	2.79555	MICAL1;MICAL3	GO_Molecular_Function_2017b
a1_2620	oleate 12-hydroxylase activity (GO:0102517)	2/8	0.282594	0.642405	2.21212	2.79555	MICAL1;MICAL3	GO_Molecular_Function_2017b
a1_2620	(11Z)-eicosenoate 14-hydroxylase activity (GO:0102518)	2/8	0.282594	0.642405	2.21212	2.79555	MICAL1;MICAL3	GO_Molecular_Function_2017b
a1_2620	cholest-4-en-3-one 26-monooxygenase activity (GO:0036199)	2/8	0.282594	0.642405	2.21212	2.79555	MICAL1;MICAL3	GO_Molecular_Function_2017b
a1_2620	lipoate-protein ligase activity (GO:0016979)	2/8	0.282594	0.642405	2.21212	2.79555	TERT;THG1L	GO_Molecular_Function_2017b
a1_2620	orcinol 2-monooxygenase activity (GO:0018661)	2/8	0.282594	0.642405	2.21212	2.79555	MICAL1;MICAL3	GO_Molecular_Function_2017b
a1_2620	ent-kaur-16-en-19-al oxidase activity (GO:0052617)	2/8	0.282594	0.642405	2.21212	2.79555	MICAL1;MICAL3	GO_Molecular_Function_2017b
a1_2620	3-chlorotoluene monooxygenase activity (GO:0103009)	2/8	0.282594	0.642405	2.21212	2.79555	MICAL1;MICAL3	GO_Molecular_Function_2017b
a1_2620	methane monooxygenase activity (GO:0015049)	2/8	0.282594	0.642405	2.21212	2.79555	MICAL1;MICAL3	GO_Molecular_Function_2017b
a1_2620	sesamin synthase activity (GO:0102916)	2/8	0.282594	0.642405	2.21212	2.79555	MICAL1;MICAL3	GO_Molecular_Function_2017b
a1_2620	germacrene A acid 8beta-hydroxylase activity (GO:0102614)	2/8	0.282594	0.642405	2.21212	2.79555	MICAL1;MICAL3	GO_Molecular_Function_2017b
a1_2620	caprate dehydroxylase activity (GO:0102114)	2/8	0.282594	0.642405	2.21212	2.79555	MICAL1;MICAL3	GO_Molecular_Function_2017b
a1_2620	salicylate 5-hydroxylase activity (GO:0034785)	2/8	0.282594	0.642405	2.21212	2.79555	MICAL1;MICAL3	GO_Molecular_Function_2017b
a1_2620	ent-cassadiene-C2-hydroxylase activity (GO:0102615)	2/8	0.282594	0.642405	2.21212	2.79555	MICAL1;MICAL3	GO_Molecular_Function_2017b
a1_2620	3-hydroxyindolin-2-one monooxygenase activity (GO:0036192)	2/8	0.282594	0.642405	2.21212	2.79555	MICAL1;MICAL3	GO_Molecular_Function_2017b
a1_2620	4alpha-methyl-5alpha-cholesta-7,24-dien-3beta-ol-4alpha-methyl oxidase activity (GO:0102188)	2/8	0.282594	0.642405	2.21212	2.79555	MICAL1;MICAL3	GO_Molecular_Function_2017b
a1_2620	phosphatidylcholine 12-monooxygenase activity (GO:0050183)	2/8	0.282594	0.642405	2.21212	2.79555	MICAL1;MICAL3	GO_Molecular_Function_2017b
a1_2620	phenylacetate hydroxylase activity (GO:0018631)	2/8	0.282594	0.642405	2.21212	2.79555	MICAL1;MICAL3	GO_Molecular_Function_2017b
a1_2620	ent-cassa-12,15-diene 11-hydroxylase activity (GO:0036202)	2/8	0.282594	0.642405	2.21212	2.79555	MICAL1;MICAL3	GO_Molecular_Function_2017b
a1_2620	paspalinine synthase activity (GO:0102640)	2/8	0.282594	0.642405	2.21212	2.79555	MICAL1;MICAL3	GO_Molecular_Function_2017b
a1_2620	dimethyl sulfide monooxygenase activity (GO:0018633)	2/8	0.282594	0.642405	2.21212	2.79555	MICAL1;MICAL3	GO_Molecular_Function_2017b
a1_2620	24-ethylidenelophenol 4alpha-methyl oxidase activity (GO:0102179)	2/8	0.282594	0.642405	2.21212	2.79555	MICAL1;MICAL3	GO_Molecular_Function_2017b
a1_2620	2-oxo-delta3-4,5,5-trimethylcyclopentenylacetyl-CoA 1,2-monooxygenase activity (GO:0018655)	2/8	0.282594	0.642405	2.21212	2.79555	MICAL1;MICAL3	GO_Molecular_Function_2017b
a1_2620	2-hydroxyquinoline 8-monooxygenase activity (GO:0033766)	2/8	0.282594	0.642405	2.21212	2.79555	MICAL1;MICAL3	GO_Molecular_Function_2017b
a1_2620	campesterol,NADPH:oxygen oxidoreductase activity (GO:0102677)	2/8	0.282594	0.642405	2.21212	2.79555	MICAL1;MICAL3	GO_Molecular_Function_2017b
a1_2620	quinine 3-monooxygenase activity (GO:0050591)	2/8	0.282594	0.642405	2.21212	2.79555	MICAL1;MICAL3	GO_Molecular_Function_2017b
a1_2620	Delta12-linoleate epoxygenase activity (GO:0102152)	2/8	0.282594	0.642405	2.21212	2.79555	MICAL1;MICAL3	GO_Molecular_Function_2017b
a1_2620	2-hydroxycyclohexanone 2-monooxygenase activity (GO:0047095)	2/8	0.282594	0.642405	2.21212	2.79555	MICAL1;MICAL3	GO_Molecular_Function_2017b
a1_2620	coniferyl aldehyde 5-hydroxylase activity (GO:0102126)	2/8	0.282594	0.642405	2.21212	2.79555	MICAL1;MICAL3	GO_Molecular_Function_2017b
a1_2620	ent-kaurenoate oxidase activity (GO:0051777)	2/8	0.282594	0.642405	2.21212	2.79555	MICAL1;MICAL3	GO_Molecular_Function_2017b
a1_2620	taxane 13-alpha-hydroxylase activity (GO:0050598)	2/8	0.282594	0.642405	2.21212	2.79555	MICAL1;MICAL3	GO_Molecular_Function_2017b
a1_2620	tyrosine N-monooxygenase activity (GO:0050370)	2/8	0.282594	0.642405	2.21212	2.79555	MICAL1;MICAL3	GO_Molecular_Function_2017b
a1_2620	isobutylamine N-hydroxylase activity (GO:0034791)	2/8	0.282594	0.642405	2.21212	2.79555	MICAL1;MICAL3	GO_Molecular_Function_2017b
a1_2620	protopanaxadiol 6-hydroxylase activity (GO:0102557)	2/8	0.282594	0.642405	2.21212	2.79555	MICAL1;MICAL3	GO_Molecular_Function_2017b
a1_2620	transcription factor activity, RNA polymerase II transcription factor recruiting (GO:0001135)	2/8	0.282594	0.642405	2.21212	2.79555	SNAPC4;MYBL2	GO_Molecular_Function_2017b
a1_2620	octat-9-en-7-ol 5-monooxygenase activity (GO:0102606)	2/8	0.282594	0.642405	2.21212	2.79555	MICAL1;MICAL3	GO_Molecular_Function_2017b
a1_2620	dehydroabietadienal hydroxylase activity (GO:0102900)	2/8	0.282594	0.642405	2.21212	2.79555	MICAL1;MICAL3	GO_Molecular_Function_2017b
a1_2620	L-tryptophan,NADPH:oxygen oxidoreductase (N-hydroxylating) (GO:0090490)	2/8	0.282594	0.642405	2.21212	2.79555	MICAL1;MICAL3	GO_Molecular_Function_2017b
a1_2620	dammarenediol 12-hydroxylase activity (GO:0102556)	2/8	0.282594	0.642405	2.21212	2.79555	MICAL1;MICAL3	GO_Molecular_Function_2017b
a1_2620	4-nitrophenol 2-monooxygenase activity (GO:0018601)	2/8	0.282594	0.642405	2.21212	2.79555	MICAL1;MICAL3	GO_Molecular_Function_2017b
a1_2620	parthenolide synthase activity (GO:0102626)	2/8	0.282594	0.642405	2.21212	2.79555	MICAL1;MICAL3	GO_Molecular_Function_2017b
a1_2620	taxusin 2-alpha-hydroxylase activity (GO:0102365)	2/8	0.282594	0.642405	2.21212	2.79555	MICAL1;MICAL3	GO_Molecular_Function_2017b
a1_2620	phenanthrene 1,2-monooxygenase activity (GO:0018647)	2/8	0.282594	0.642405	2.21212	2.79555	MICAL1;MICAL3	GO_Molecular_Function_2017b
a1_2620	naringenin 2-hydroxylase activity (GO:0102469)	2/8	0.282594	0.642405	2.21212	2.79555	MICAL1;MICAL3	GO_Molecular_Function_2017b
a1_2620	3-hydroxybenzoate 4-monooxygenase activity (GO:0018668)	2/8	0.282594	0.642405	2.21212	2.79555	MICAL1;MICAL3	GO_Molecular_Function_2017b
a1_2620	3-epi-6-deoxocathasterone C-23 hydroxylase activity (GO:0102136)	2/8	0.282594	0.642405	2.21212	2.79555	MICAL1;MICAL3	GO_Molecular_Function_2017b
a1_2620	3,5-xylenol methylhydroxylase activity (GO:0018630)	2/8	0.282594	0.642405	2.21212	2.79555	MICAL1;MICAL3	GO_Molecular_Function_2017b
a1_2620	1-methylnaphthalene hydroxylase activity (GO:0034534)	2/8	0.282594	0.642405	2.21212	2.79555	MICAL1;MICAL3	GO_Molecular_Function_2017b
a1_2620	indolin-2-one monooxygenase activity (GO:0036191)	2/8	0.282594	0.642405	2.21212	2.79555	MICAL1;MICAL3	GO_Molecular_Function_2017b
a1_2620	isofucosterol hydroxylase activity (GO:0102781)	2/8	0.282594	0.642405	2.21212	2.79555	MICAL1;MICAL3	GO_Molecular_Function_2017b
a1_2620	dihydrochelirubine 12-monooxygenase activity (GO:0047089)	2/8	0.282594	0.642405	2.21212	2.79555	MICAL1;MICAL3	GO_Molecular_Function_2017b
a1_2620	alpha-pinene monooxygenase [NADH] activity (GO:0018634)	2/8	0.282594	0.642405	2.21212	2.79555	MICAL1;MICAL3	GO_Molecular_Function_2017b
a1_2620	adenylate kinase activity (GO:0004017)	2/8	0.282594	0.642405	2.21212	2.79555	RAD50;AK2	GO_Molecular_Function_2017b
a1_2620	eriodictyol 2-hydroxylase activity (GO:0102472)	2/8	0.282594	0.642405	2.21212	2.79555	MICAL1;MICAL3	GO_Molecular_Function_2017b
a1_2620	N-methylcoclaurine 3'-monooxygenase activity (GO:0050593)	2/8	0.282594	0.642405	2.21212	2.79555	MICAL1;MICAL3	GO_Molecular_Function_2017b
a1_2620	vinorine hydroxylase activity (GO:0050596)	2/8	0.282594	0.642405	2.21212	2.79555	MICAL1;MICAL3	GO_Molecular_Function_2017b
a1_2620	indole-3-pyruvate monooxygenase activity (GO:0103075)	2/8	0.282594	0.642405	2.21212	2.79555	MICAL1;MICAL3	GO_Molecular_Function_2017b
a1_2620	alpha-amyrin 28-monooxygenase activity (GO:0102372)	2/8	0.282594	0.642405	2.21212	2.79555	MICAL1;MICAL3	GO_Molecular_Function_2017b
a1_2620	AT DNA binding (GO:0003680)	2/8	0.282594	0.642405	2.21212	2.79555	MEF2C;HMGA1	GO_Molecular_Function_2017b
a1_2620	DNA nucleotidylexotransferase activity (GO:0003912)	2/8	0.282594	0.642405	2.21212	2.79555	TERT;THG1L	GO_Molecular_Function_2017b
a1_2620	levopimaradienol hydroxylase activity (GO:0102898)	2/8	0.282594	0.642405	2.21212	2.79555	MICAL1;MICAL3	GO_Molecular_Function_2017b
a1_2620	benzoate 4-monooxygenase activity (GO:0018664)	2/8	0.282594	0.642405	2.21212	2.79555	MICAL1;MICAL3	GO_Molecular_Function_2017b
a1_2620	2-octaprenyl-3-methyl-6-methoxy-1,4-benzoquinol hydroxylase activity (GO:0043719)	2/8	0.282594	0.642405	2.21212	2.79555	MICAL1;MICAL3	GO_Molecular_Function_2017b
a1_2620	24-hydroxycholesterol 7alpha-hydroxylase activity (GO:0033782)	2/8	0.282594	0.642405	2.21212	2.79555	MICAL1;MICAL3	GO_Molecular_Function_2017b
a1_2620	cholestanol hydroxylase activity (GO:0102782)	2/8	0.282594	0.642405	2.21212	2.79555	MICAL1;MICAL3	GO_Molecular_Function_2017b
a1_2620	methyltetrahydroprotoberberine 14-monooxygenase activity (GO:0047084)	2/8	0.282594	0.642405	2.21212	2.79555	MICAL1;MICAL3	GO_Molecular_Function_2017b
a1_2620	sakuranetin 6-hydroxylase activity (GO:0102536)	2/8	0.282594	0.642405	2.21212	2.79555	MICAL1;MICAL3	GO_Molecular_Function_2017b
a1_2620	anthraniloyl-CoA monooxygenase activity (GO:0018673)	2/8	0.282594	0.642405	2.21212	2.79555	MICAL1;MICAL3	GO_Molecular_Function_2017b
a1_2620	toluene 3-monooxygenase activity (GO:0018657)	2/8	0.282594	0.642405	2.21212	2.79555	MICAL1;MICAL3	GO_Molecular_Function_2017b
a1_2620	(22S)-22-hydroxy-5alpha-campestan-3-one C-23 hydroxylase activity (GO:0102097)	2/8	0.282594	0.642405	2.21212	2.79555	MICAL1;MICAL3	GO_Molecular_Function_2017b
a1_2620	gibberellin 12-aldehyde oxidase activity (GO:0051779)	2/8	0.282594	0.642405	2.21212	2.79555	MICAL1;MICAL3	GO_Molecular_Function_2017b
a1_2620	naringenin,NADPH:oxygen oxidoreductase activity (GO:0102604)	2/8	0.282594	0.642405	2.21212	2.79555	MICAL1;MICAL3	GO_Molecular_Function_2017b
a1_2620	parthenolide 3beta-hydroxylase activity (GO:0102627)	2/8	0.282594	0.642405	2.21212	2.79555	MICAL1;MICAL3	GO_Molecular_Function_2017b
a1_2620	4-hydroxypyridine-3-hydroxylase activity (GO:0034894)	2/8	0.282594	0.642405	2.21212	2.79555	MICAL1;MICAL3	GO_Molecular_Function_2017b
a1_2620	24-methylenecycloartanol 4alpha-methyl oxidase activity (GO:0102173)	2/8	0.282594	0.642405	2.21212	2.79555	MICAL1;MICAL3	GO_Molecular_Function_2017b
a1_2620	6-hydroxynicotinate 3-monooxygenase activity (GO:0043731)	2/8	0.282594	0.642405	2.21212	2.79555	MICAL1;MICAL3	GO_Molecular_Function_2017b
a1_2620	4-chlorobenzaldehyde oxidase activity (GO:0018471)	2/8	0.282594	0.642405	2.21212	2.79555	MICAL1;MICAL3	GO_Molecular_Function_2017b
a1_2620	(5alpha)-campestan-3-one hydroxylase activity (GO:0102679)	2/8	0.282594	0.642405	2.21212	2.79555	MICAL1;MICAL3	GO_Molecular_Function_2017b
a1_2620	isopimaradienol hydroxylase activity (GO:0102901)	2/8	0.282594	0.642405	2.21212	2.79555	MICAL1;MICAL3	GO_Molecular_Function_2017b
a1_2620	2,4-dichlorophenol 6-monooxygenase activity (GO:0018666)	2/8	0.282594	0.642405	2.21212	2.79555	MICAL1;MICAL3	GO_Molecular_Function_2017b
a1_2620	2,6-dihydroxypyridine 3-monooxygenase activity (GO:0018663)	2/8	0.282594	0.642405	2.21212	2.79555	MICAL1;MICAL3	GO_Molecular_Function_2017b
a1_2620	leukotriene-E4 20-monooxygenase activity (GO:0050052)	2/8	0.282594	0.642405	2.21212	2.79555	MICAL1;MICAL3	GO_Molecular_Function_2017b
a1_2620	2,2',3-trihydroxybiphenyl monooxygenase activity (GO:0102325)	2/8	0.282594	0.642405	2.21212	2.79555	MICAL1;MICAL3	GO_Molecular_Function_2017b
a1_2620	RNA trimethylguanosine synthase activity (GO:0071164)	2/8	0.282594	0.642405	2.21212	2.79555	NSUN5;TGS1	GO_Molecular_Function_2017b
a1_2620	4-hydroxyacetophenone monooxygenase activity (GO:0033767)	2/8	0.282594	0.642405	2.21212	2.79555	MICAL1;MICAL3	GO_Molecular_Function_2017b
a1_2620	toluene 2-monooxygenase activity (GO:0018644)	2/8	0.282594	0.642405	2.21212	2.79555	MICAL1;MICAL3	GO_Molecular_Function_2017b
a1_2620	complement component C1q binding (GO:0001849)	2/8	0.282594	0.642405	2.21212	2.79555	CD93;C1QBP	GO_Molecular_Function_2017b
a1_2620	abietadienal hydroxylase activity (GO:0102897)	2/8	0.282594	0.642405	2.21212	2.79555	MICAL1;MICAL3	GO_Molecular_Function_2017b
a1_2620	antheraxanthin epoxidase activity (GO:0052663)	2/8	0.282594	0.642405	2.21212	2.79555	MICAL1;MICAL3	GO_Molecular_Function_2017b
a1_2620	cyclohexanone monooxygenase activity (GO:0018667)	2/8	0.282594	0.642405	2.21212	2.79555	MICAL1;MICAL3	GO_Molecular_Function_2017b
a1_2620	(+)-menthofuran synthase activity (GO:0052582)	2/8	0.282594	0.642405	2.21212	2.79555	MICAL1;MICAL3	GO_Molecular_Function_2017b
a1_2620	alpha-humulene 10-hydroxylase activity (GO:0102068)	2/8	0.282594	0.642405	2.21212	2.79555	MICAL1;MICAL3	GO_Molecular_Function_2017b
a1_2620	3-hydroxybenzoate 6-monooxygenase activity (GO:0018669)	2/8	0.282594	0.642405	2.21212	2.79555	MICAL1;MICAL3	GO_Molecular_Function_2017b
a1_2620	abieta-7,13-diene hydroxylase activity (GO:0036189)	2/8	0.282594	0.642405	2.21212	2.79555	MICAL1;MICAL3	GO_Molecular_Function_2017b
a1_2620	methanesulfonate monooxygenase activity (GO:0018648)	2/8	0.282594	0.642405	2.21212	2.79555	MICAL1;MICAL3	GO_Molecular_Function_2017b
a1_2620	4alpha-hydroxymethyl,4beta,14alpha-dimethyl-9beta,19-cyclo-5alpha-cholest-24-en-3beta-ol-4alpha-methyl oxidase activity (GO:0102185)	2/8	0.282594	0.642405	2.21212	2.79555	MICAL1;MICAL3	GO_Molecular_Function_2017b
a1_2620	phenanthrene 3,4-monooxygenase activity (GO:0018656)	2/8	0.282594	0.642405	2.21212	2.79555	MICAL1;MICAL3	GO_Molecular_Function_2017b
a1_2620	4-nitrophenol 4-monooxygenase activity (GO:0018632)	2/8	0.282594	0.642405	2.21212	2.79555	MICAL1;MICAL3	GO_Molecular_Function_2017b
a1_2620	ent-isokaurene C2-hydroxylase activity (GO:0036201)	2/8	0.282594	0.642405	2.21212	2.79555	MICAL1;MICAL3	GO_Molecular_Function_2017b
a1_2620	sitosterol hydroxylase activity (GO:0102780)	2/8	0.282594	0.642405	2.21212	2.79555	MICAL1;MICAL3	GO_Molecular_Function_2017b
a1_2620	2-hydroxybiphenyl 3-monooxygenase activity (GO:0047544)	2/8	0.282594	0.642405	2.21212	2.79555	MICAL1;MICAL3	GO_Molecular_Function_2017b
a1_2620	tetrahydrofuran hydroxylase activity (GO:0018649)	2/8	0.282594	0.642405	2.21212	2.79555	MICAL1;MICAL3	GO_Molecular_Function_2017b
a1_2620	transcription factor activity, TFIIH-class transcription factor recruiting (GO:0001138)	2/8	0.282594	0.642405	2.21212	2.79555	SNAPC4;MYBL2	GO_Molecular_Function_2017b
a1_2620	pinocembrin 2-hydroxylase activity (GO:0102476)	2/8	0.282594	0.642405	2.21212	2.79555	MICAL1;MICAL3	GO_Molecular_Function_2017b
a1_2620	taxane 10-beta-hydroxylase activity (GO:0050597)	2/8	0.282594	0.642405	2.21212	2.79555	MICAL1;MICAL3	GO_Molecular_Function_2017b
a1_2620	anhydrotetracycline monooxygenase activity (GO:0047670)	2/8	0.282594	0.642405	2.21212	2.79555	MICAL1;MICAL3	GO_Molecular_Function_2017b
a1_2620	9,10-epoxystearate hydroxylase activity (GO:0103004)	2/8	0.282594	0.642405	2.21212	2.79555	MICAL1;MICAL3	GO_Molecular_Function_2017b
a1_2620	(22S)-22-hydroxy-campest-4-en-3-one C-23 hydroxylase activity (GO:0102135)	2/8	0.282594	0.642405	2.21212	2.79555	MICAL1;MICAL3	GO_Molecular_Function_2017b
a1_2620	4alpha-formyl-5alpha-cholesta-7,24-dien-3beta-ol-4alpha-methyl oxidase activity (GO:0102190)	2/8	0.282594	0.642405	2.21212	2.79555	MICAL1;MICAL3	GO_Molecular_Function_2017b
a1_2620	FAD-dependent urate hydroxylase activity (GO:0102099)	2/8	0.282594	0.642405	2.21212	2.79555	MICAL1;MICAL3	GO_Molecular_Function_2017b
a1_2620	3-geranylgeranylindole NADPH:oxygen oxidoreductase (10,11-epoxidizing) activity (GO:0102620)	2/8	0.282594	0.642405	2.21212	2.79555	MICAL1;MICAL3	GO_Molecular_Function_2017b
a1_2620	ent-kaur-16-en-19-ol oxidase activity (GO:0052616)	2/8	0.282594	0.642405	2.21212	2.79555	MICAL1;MICAL3	GO_Molecular_Function_2017b
a1_2620	toluene-sulfonate methyl-monooxygenase activity (GO:0018652)	2/8	0.282594	0.642405	2.21212	2.79555	MICAL1;MICAL3	GO_Molecular_Function_2017b
a1_2620	trimethylamine monooxygenase activity (GO:0034899)	2/8	0.282594	0.642405	2.21212	2.79555	MICAL1;MICAL3	GO_Molecular_Function_2017b
a1_2620	2-isopropylphenol monooxygenase activity (GO:0102323)	2/8	0.282594	0.642405	2.21212	2.79555	MICAL1;MICAL3	GO_Molecular_Function_2017b
a1_2620	toluene-4-sulfonate monooxygenase activity (GO:0018651)	2/8	0.282594	0.642405	2.21212	2.79555	MICAL1;MICAL3	GO_Molecular_Function_2017b
a1_2620	syn-pimaradiene 6beta-hydroxylase activity (GO:0102612)	2/8	0.282594	0.642405	2.21212	2.79555	MICAL1;MICAL3	GO_Molecular_Function_2017b
a1_2620	7-oxatyphasterol synthase activity (GO:0102138)	2/8	0.282594	0.642405	2.21212	2.79555	MICAL1;MICAL3	GO_Molecular_Function_2017b
a1_2620	2-alpha-hydroxytaxusin 7-beta-hydroxylase activity (GO:0102367)	2/8	0.282594	0.642405	2.21212	2.79555	MICAL1;MICAL3	GO_Molecular_Function_2017b
a1_2620	piperitol synthase activity (GO:0102915)	2/8	0.282594	0.642405	2.21212	2.79555	MICAL1;MICAL3	GO_Molecular_Function_2017b
a1_2620	4-hydroxyphenylacetate,NADH:oxygen oxidoreductase (3-hydroxylating) activity (GO:0018660)	2/8	0.282594	0.642405	2.21212	2.79555	MICAL1;MICAL3	GO_Molecular_Function_2017b
a1_2620	4alpha-formyl-ergosta-7,24(241)-dien-3beta-ol-methyl oxidase activity (GO:0102178)	2/8	0.282594	0.642405	2.21212	2.79555	MICAL1;MICAL3	GO_Molecular_Function_2017b
a1_2620	cytochrome P450 dependent beta-amyrin 16beta-hydroxylase activity (GO:0102601)	2/8	0.282594	0.642405	2.21212	2.79555	MICAL1;MICAL3	GO_Molecular_Function_2017b
a1_2620	4-hydroxybenzoate 3-monooxygenase activity (GO:0018659)	2/8	0.282594	0.642405	2.21212	2.79555	MICAL1;MICAL3	GO_Molecular_Function_2017b
a1_2620	angelicin synthase activity (GO:0102995)	2/8	0.282594	0.642405	2.21212	2.79555	MICAL1;MICAL3	GO_Molecular_Function_2017b
a1_2620	zeaxanthin epoxidase activity (GO:0052662)	2/8	0.282594	0.642405	2.21212	2.79555	MICAL1;MICAL3	GO_Molecular_Function_2017b
a1_2620	salicylate 1-monooxygenase activity (GO:0018658)	2/8	0.282594	0.642405	2.21212	2.79555	MICAL1;MICAL3	GO_Molecular_Function_2017b
a1_2620	4alpha-hydroxymethyl-5alpha-cholesta-7,24-dien-3beta-ol-4alpha-methyl oxidase activity (GO:0102189)	2/8	0.282594	0.642405	2.21212	2.79555	MICAL1;MICAL3	GO_Molecular_Function_2017b
a1_2620	25-hydroxycholesterol 7alpha-hydroxylase activity (GO:0033783)	2/8	0.282594	0.642405	2.21212	2.79555	MICAL1;MICAL3	GO_Molecular_Function_2017b
a1_2620	3alpha-hydroxy-ent-sandaracopimardiene 7-beta-monooxygenase activity (GO:0102598)	2/8	0.282594	0.642405	2.21212	2.79555	MICAL1;MICAL3	GO_Molecular_Function_2017b
a1_2620	4alpha-formyl,4beta,14alpha-dimethyl-9beta,19-cyclo-5alpha-cholest-24-en-3beta-ol-4alpha-methyl oxidase activity (GO:0102186)	2/8	0.282594	0.642405	2.21212	2.79555	MICAL1;MICAL3	GO_Molecular_Function_2017b
a1_2620	dehydroabietadienol hydroxylase activity (GO:0102899)	2/8	0.282594	0.642405	2.21212	2.79555	MICAL1;MICAL3	GO_Molecular_Function_2017b
a1_2620	nucleoside-triphosphate diphosphatase activity (GO:0047429)	2/8	0.282594	0.642405	2.21212	2.79555	ALPL;DCTPP1	GO_Molecular_Function_2017b
a1_2620	5-epi-aristolochene-1,3-dihydroxylase activity (GO:0102170)	2/8	0.282594	0.642405	2.21212	2.79555	MICAL1;MICAL3	GO_Molecular_Function_2017b
a1_2620	limonene hydroxylase activity (GO:0102133)	2/8	0.282594	0.642405	2.21212	2.79555	MICAL1;MICAL3	GO_Molecular_Function_2017b
a1_2620	2-methylnaphthalene hydroxylase activity (GO:0034526)	2/8	0.282594	0.642405	2.21212	2.79555	MICAL1;MICAL3	GO_Molecular_Function_2017b
a1_2620	5-O-(4-coumaroyl)-D-quinate 3'-monooxygenase activity (GO:0047083)	2/8	0.282594	0.642405	2.21212	2.79555	MICAL1;MICAL3	GO_Molecular_Function_2017b
a1_2620	27-hydroxycholesterol 7-alpha-monooxygenase activity (GO:0047092)	2/8	0.282594	0.642405	2.21212	2.79555	MICAL1;MICAL3	GO_Molecular_Function_2017b
a1_2620	2-heptyl-3-hydroxy-4(1H)-quinolone synthase activity (GO:0102164)	2/8	0.282594	0.642405	2.21212	2.79555	MICAL1;MICAL3	GO_Molecular_Function_2017b
a1_2620	beta-carotene 2,2'-beta-hydroxylase activity (GO:0102466)	2/8	0.282594	0.642405	2.21212	2.79555	MICAL1;MICAL3	GO_Molecular_Function_2017b
a1_2620	3-(3-hydroxyphenyl)propionate hydroxylase activity (GO:0008688)	2/8	0.282594	0.642405	2.21212	2.79555	MICAL1;MICAL3	GO_Molecular_Function_2017b
a1_2620	liquiritigenin,NADPH:oxygen oxidoreductase activity (GO:0102668)	2/8	0.282594	0.642405	2.21212	2.79555	MICAL1;MICAL3	GO_Molecular_Function_2017b
a1_2620	4-aminobenzoate 1-monooxygenase activity (GO:0018670)	2/8	0.282594	0.642405	2.21212	2.79555	MICAL1;MICAL3	GO_Molecular_Function_2017b
a1_2620	24-methylenelophenol methyl oxidase activity (GO:0102177)	2/8	0.282594	0.642405	2.21212	2.79555	MICAL1;MICAL3	GO_Molecular_Function_2017b
a1_2620	2-hydroxy-1,4-benzoxazin-3-one monooxygenase activity (GO:0036193)	2/8	0.282594	0.642405	2.21212	2.79555	MICAL1;MICAL3	GO_Molecular_Function_2017b
a1_2620	4-hydroxybenzoate 3-monooxygenase [NAD(P)H] activity (GO:0018671)	2/8	0.282594	0.642405	2.21212	2.79555	MICAL1;MICAL3	GO_Molecular_Function_2017b
a1_2620	tocotrienol omega-hydroxylase activity (GO:0052872)	2/8	0.282594	0.642405	2.21212	2.79555	MICAL1;MICAL3	GO_Molecular_Function_2017b
a1_2620	flavonoid 3'-monooxygenase activity (GO:0016711)	2/8	0.282594	0.642405	2.21212	2.79555	MICAL1;MICAL3	GO_Molecular_Function_2017b
a1_2620	tri-(coumaroyl or caffeoyl) spermidine meta-hydroxylase activity (GO:0072533)	2/8	0.282594	0.642405	2.21212	2.79555	MICAL1;MICAL3	GO_Molecular_Function_2017b
a1_2620	polyribonucleotide nucleotidyltransferase activity (GO:0004654)	2/8	0.282594	0.642405	2.21212	2.79555	TERT;THG1L	GO_Molecular_Function_2017b
a1_2620	dimethylsulfoxide oxygenase activity (GO:0103001)	2/8	0.282594	0.642405	2.21212	2.79555	MICAL1;MICAL3	GO_Molecular_Function_2017b
a1_2620	17-hydroxyprogesterone 21-hydroxylase activity (GO:0103069)	2/8	0.282594	0.642405	2.21212	2.79555	MICAL1;MICAL3	GO_Molecular_Function_2017b
a1_2620	U6 snRNA (adenine-(43)-N(6))-methyltransferase activity (GO:0120048)	2/8	0.282594	0.642405	2.21212	2.79555	NSUN5;TGS1	GO_Molecular_Function_2017b
a1_2620	flavonoid 3',5'-hydroxylase activity (GO:0033772)	2/8	0.282594	0.642405	2.21212	2.79555	MICAL1;MICAL3	GO_Molecular_Function_2017b
a1_2620	limonene monooxygenase activity (GO:0019113)	2/8	0.282594	0.642405	2.21212	2.79555	MICAL1;MICAL3	GO_Molecular_Function_2017b
a1_2620	phenylacetyl-CoA 1,2-epoxidase activity (GO:0097266)	2/8	0.282594	0.642405	2.21212	2.79555	MICAL1;MICAL3	GO_Molecular_Function_2017b
a1_2620	zeaxanthin 2,2'-beta-hydroxylase activity (GO:0102465)	2/8	0.282594	0.642405	2.21212	2.79555	MICAL1;MICAL3	GO_Molecular_Function_2017b
a1_2620	ent-kaurene oxidase activity (GO:0052615)	2/8	0.282594	0.642405	2.21212	2.79555	MICAL1;MICAL3	GO_Molecular_Function_2017b
a1_2620	4-hydroxybenzoate 1-hydroxylase activity (GO:0018678)	2/8	0.282594	0.642405	2.21212	2.79555	MICAL1;MICAL3	GO_Molecular_Function_2017b
a1_2620	chemokine (C-C motif) ligand 21 binding (GO:0035758)	2/8	0.282594	0.642405	2.21212	2.79555	CXCR4;CCR5	GO_Molecular_Function_2017b
a1_2620	eriodictyol,NADPH:oxygen oxidoreductase activity (GO:0102743)	2/8	0.282594	0.642405	2.21212	2.79555	MICAL1;MICAL3	GO_Molecular_Function_2017b
a1_2620	precorrin-3B synthase activity (GO:0043818)	2/8	0.282594	0.642405	2.21212	2.79555	MICAL1;MICAL3	GO_Molecular_Function_2017b
a1_2620	3alpha-hydroxy-ent-sandaracopimardiene 9-beta-monooxygenase activity (GO:0102597)	2/8	0.282594	0.642405	2.21212	2.79555	MICAL1;MICAL3	GO_Molecular_Function_2017b
a1_2620	9-beta-stemod-13(17)-ene oxidase activity (GO:0102609)	2/8	0.282594	0.642405	2.21212	2.79555	MICAL1;MICAL3	GO_Molecular_Function_2017b
a1_2620	ursolic aldehyde 28-monooxygenase activity (GO:0102374)	2/8	0.282594	0.642405	2.21212	2.79555	MICAL1;MICAL3	GO_Molecular_Function_2017b
a1_2620	protopine 6-monooxygenase activity (GO:0047087)	2/8	0.282594	0.642405	2.21212	2.79555	MICAL1;MICAL3	GO_Molecular_Function_2017b
a1_2620	sphingosine N-acyltransferase activity (GO:0050291)	2/8	0.282594	0.642405	2.21212	2.79555	CERS5;CERS1	GO_Molecular_Function_2017b
a1_2620	albendazole monooxygenase activity (GO:0047638)	2/8	0.282594	0.642405	2.21212	2.79555	MICAL1;MICAL3	GO_Molecular_Function_2017b
a1_2620	5beta-cholestane-3alpha,7alpha-diol 12alpha-hydroxylase activity (GO:0033779)	2/8	0.282594	0.642405	2.21212	2.79555	MICAL1;MICAL3	GO_Molecular_Function_2017b
a1_2620	glyceollin synthase activity (GO:0033769)	2/8	0.282594	0.642405	2.21212	2.79555	MICAL1;MICAL3	GO_Molecular_Function_2017b
a1_2620	3-hydroxyphenylacetate 6-hydroxylase activity (GO:0047094)	2/8	0.282594	0.642405	2.21212	2.79555	MICAL1;MICAL3	GO_Molecular_Function_2017b
a1_2620	CYP79F1 trihomomethionine monooxygenase activity (GO:0103097)	2/8	0.282594	0.642405	2.21212	2.79555	MICAL1;MICAL3	GO_Molecular_Function_2017b
a1_2620	isopimaradienal hydroxylase activity (GO:0102902)	2/8	0.282594	0.642405	2.21212	2.79555	MICAL1;MICAL3	GO_Molecular_Function_2017b
a1_2620	beta-amyrin 11-oxidase activity (GO:0102289)	2/8	0.282594	0.642405	2.21212	2.79555	MICAL1;MICAL3	GO_Molecular_Function_2017b
a1_2620	DMNT synthase activity (GO:0102171)	2/8	0.282594	0.642405	2.21212	2.79555	MICAL1;MICAL3	GO_Molecular_Function_2017b
a1_2620	trans-cinnamate 2-monooxygenase activity (GO:0050344)	2/8	0.282594	0.642405	2.21212	2.79555	MICAL1;MICAL3	GO_Molecular_Function_2017b
a1_2620	4-hydroxyphenylacetaldehyde oxime monooxygenase activity (GO:0050592)	2/8	0.282594	0.642405	2.21212	2.79555	MICAL1;MICAL3	GO_Molecular_Function_2017b
a1_2620	4'-methoxyisoflavone 2'-hydroxylase activity (GO:0047957)	2/8	0.282594	0.642405	2.21212	2.79555	MICAL1;MICAL3	GO_Molecular_Function_2017b
a1_2620	cyclopentanone monooxygenase activity (GO:0047799)	2/8	0.282594	0.642405	2.21212	2.79555	MICAL1;MICAL3	GO_Molecular_Function_2017b
a1_2620	pyocyanin hydroxylase activity (GO:0102169)	2/8	0.282594	0.642405	2.21212	2.79555	MICAL1;MICAL3	GO_Molecular_Function_2017b
a1_2620	4,8,12-trimethyltrideca-1,3,7,11-tetraene synthase activity (GO:0097007)	2/8	0.282594	0.642405	2.21212	2.79555	MICAL1;MICAL3	GO_Molecular_Function_2017b
a1_2620	lupeol 28-monooxygenase activity (GO:0102370)	2/8	0.282594	0.642405	2.21212	2.79555	MICAL1;MICAL3	GO_Molecular_Function_2017b
a1_2620	4-nitrotoluene monooxygenase activity (GO:0102037)	2/8	0.282594	0.642405	2.21212	2.79555	MICAL1;MICAL3	GO_Molecular_Function_2017b
a1_2620	phenol 2-monooxygenase activity (GO:0018662)	2/8	0.282594	0.642405	2.21212	2.79555	MICAL1;MICAL3	GO_Molecular_Function_2017b
a1_2620	anthranilate 3-monooxygenase (deaminating) activity (GO:0018672)	2/8	0.282594	0.642405	2.21212	2.79555	MICAL1;MICAL3	GO_Molecular_Function_2017b
a1_2620	laurate hydroxylase activity (GO:0102116)	2/8	0.282594	0.642405	2.21212	2.79555	MICAL1;MICAL3	GO_Molecular_Function_2017b
a1_2620	4-hydroxyphenylacetate 1-monooxygenase activity (GO:0018665)	2/8	0.282594	0.642405	2.21212	2.79555	MICAL1;MICAL3	GO_Molecular_Function_2017b
a1_2620	(-)-menthol monooxygenase activity (GO:0047505)	2/8	0.282594	0.642405	2.21212	2.79555	MICAL1;MICAL3	GO_Molecular_Function_2017b
a1_2620	costunolide synthase activity (GO:0102934)	2/8	0.282594	0.642405	2.21212	2.79555	MICAL1;MICAL3	GO_Molecular_Function_2017b
a1_2620	coreceptor activity involved in Wnt signaling pathway, planar cell polarity pathway (GO:1904929)	2/8	0.282594	0.642405	2.21212	2.79555	PTK7;GPC6	GO_Molecular_Function_2017b
a1_2620	7-oxateasterone synthase activity (GO:0102137)	2/8	0.282594	0.642405	2.21212	2.79555	MICAL1;MICAL3	GO_Molecular_Function_2017b
a1_2620	taxoid 7beta-hydroxylase activity (GO:0036239)	2/8	0.282594	0.642405	2.21212	2.79555	MICAL1;MICAL3	GO_Molecular_Function_2017b
a1_2620	zeaxanthin 2-beta-hydroxylase activity (GO:0102464)	2/8	0.282594	0.642405	2.21212	2.79555	MICAL1;MICAL3	GO_Molecular_Function_2017b
a1_2620	6-oxocineole dehydrogenase activity (GO:0047597)	2/8	0.282594	0.642405	2.21212	2.79555	MICAL1;MICAL3	GO_Molecular_Function_2017b
a1_2620	trans-cinnamate 4-monooxygenase activity (GO:0016710)	2/8	0.282594	0.642405	2.21212	2.79555	MICAL1;MICAL3	GO_Molecular_Function_2017b
a1_2620	cyclooctat-9-en-5,7-diol C18-monooxygenase activity (GO:0102605)	2/8	0.282594	0.642405	2.21212	2.79555	MICAL1;MICAL3	GO_Molecular_Function_2017b
a1_2620	(22S)-22-hydroxy-campesterol C-23 hydroxylase activity (GO:0102134)	2/8	0.282594	0.642405	2.21212	2.79555	MICAL1;MICAL3	GO_Molecular_Function_2017b
a1_2620	1-hydroxy-2-naphthoate hydroxylase activity (GO:0018637)	2/8	0.282594	0.642405	2.21212	2.79555	MICAL1;MICAL3	GO_Molecular_Function_2017b
a1_2620	benzoyl-CoA 3-monooxygenase activity (GO:0047090)	2/8	0.282594	0.642405	2.21212	2.79555	MICAL1;MICAL3	GO_Molecular_Function_2017b
a1_2620	11-oxo-beta-amyrin 30-oxidase activity (GO:0102375)	2/8	0.282594	0.642405	2.21212	2.79555	MICAL1;MICAL3	GO_Molecular_Function_2017b
a1_2620	cytochrome P450 dependent beta-amyrin 12,13beta-epoxidase activity (GO:0102599)	2/8	0.282594	0.642405	2.21212	2.79555	MICAL1;MICAL3	GO_Molecular_Function_2017b
a1_2620	(+)-taxifolin 5'-hydroxylase activity (GO:0102405)	2/8	0.282594	0.642405	2.21212	2.79555	MICAL1;MICAL3	GO_Molecular_Function_2017b
a1_2620	cytochrome P450 dependent 16beta-hydroxy-beta-amyrin epoxidase activity (GO:0102602)	2/8	0.282594	0.642405	2.21212	2.79555	MICAL1;MICAL3	GO_Molecular_Function_2017b
a1_2620	cytochrome P450 dependent 12,13beta-epoxy-beta-amyrin hydroxylase activity (GO:0102600)	2/8	0.282594	0.642405	2.21212	2.79555	MICAL1;MICAL3	GO_Molecular_Function_2017b
a1_2620	taxifolin 8-monooxygenase activity (GO:0050326)	2/8	0.282594	0.642405	2.21212	2.79555	MICAL1;MICAL3	GO_Molecular_Function_2017b
a1_2620	psoralen synthase activity (GO:0102876)	2/8	0.282594	0.642405	2.21212	2.79555	MICAL1;MICAL3	GO_Molecular_Function_2017b
a1_2620	pentachlorophenol monooxygenase activity (GO:0018677)	2/8	0.282594	0.642405	2.21212	2.79555	MICAL1;MICAL3	GO_Molecular_Function_2017b
a1_2620	isoflavone 3'-hydroxylase activity (GO:0048000)	2/8	0.282594	0.642405	2.21212	2.79555	MICAL1;MICAL3	GO_Molecular_Function_2017b
a1_2620	tri-(feruloyl or hydroxyferuloyl) spermidine meta-hydroxylase activity (GO:0072532)	2/8	0.282594	0.642405	2.21212	2.79555	MICAL1;MICAL3	GO_Molecular_Function_2017b
a1_2620	3-HSA hydroxylase activity (GO:0034819)	2/8	0.282594	0.642405	2.21212	2.79555	MICAL1;MICAL3	GO_Molecular_Function_2017b
a1_2620	bisphenol A hydroxylase A activity (GO:0034560)	2/8	0.282594	0.642405	2.21212	2.79555	MICAL1;MICAL3	GO_Molecular_Function_2017b
a1_2620	styrene monooxygenase activity (GO:0018650)	2/8	0.282594	0.642405	2.21212	2.79555	MICAL1;MICAL3	GO_Molecular_Function_2017b
a1_2620	genkwanin 6-hydroxylase activity (GO:0102532)	2/8	0.282594	0.642405	2.21212	2.79555	MICAL1;MICAL3	GO_Molecular_Function_2017b
a1_2620	6-oxocampestanol hydroxylase activity (GO:0102729)	2/8	0.282594	0.642405	2.21212	2.79555	MICAL1;MICAL3	GO_Molecular_Function_2017b
a1_2620	chemokine (C-C motif) ligand 19 binding (GO:0035757)	2/8	0.282594	0.642405	2.21212	2.79555	CXCR4;CCR5	GO_Molecular_Function_2017b
a1_2620	cyclic-GMP-AMP synthase activity (GO:0061501)	2/8	0.282594	0.642405	2.21212	2.79555	TERT;THG1L	GO_Molecular_Function_2017b
a1_2620	dibenzothiophene monooxygenase activity (GO:0018640)	2/8	0.282594	0.642405	2.21212	2.79555	MICAL1;MICAL3	GO_Molecular_Function_2017b
a1_2620	lupeol 28-oxidase activity (GO:0102376)	2/8	0.282594	0.642405	2.21212	2.79555	MICAL1;MICAL3	GO_Molecular_Function_2017b
a1_2620	cytochrome P450 dependent ent-sandaracopimaradiene 3-hydroxylase activity (GO:0102596)	2/8	0.282594	0.642405	2.21212	2.79555	MICAL1;MICAL3	GO_Molecular_Function_2017b
a1_2620	L-tryptophan,NADPH:oxygen oxidoreductase (N-hydroxylating, decarboxylating) (GO:0090489)	2/8	0.282594	0.642405	2.21212	2.79555	MICAL1;MICAL3	GO_Molecular_Function_2017b
a1_2620	cholestanetriol 26-monooxygenase activity (GO:0047749)	2/8	0.282594	0.642405	2.21212	2.79555	MICAL1;MICAL3	GO_Molecular_Function_2017b
a1_2620	6-hydroxy-3-methyl-2-oxo-1,2-dihydroquinoline 6-monooxygenase activity (GO:0018641)	2/8	0.282594	0.642405	2.21212	2.79555	MICAL1;MICAL3	GO_Molecular_Function_2017b
a1_2620	30-hydroxy-beta-amyrin 11-hydroxylase activity (GO:0102292)	2/8	0.282594	0.642405	2.21212	2.79555	MICAL1;MICAL3	GO_Molecular_Function_2017b
a1_2620	9beta-pimara-7,15-diene oxidase activity (GO:0036209)	2/8	0.282594	0.642405	2.21212	2.79555	MICAL1;MICAL3	GO_Molecular_Function_2017b
a1_2620	aurachin C monooxygenase activity (GO:0102563)	2/8	0.282594	0.642405	2.21212	2.79555	MICAL1;MICAL3	GO_Molecular_Function_2017b
a1_2620	2-propylphenol monooxygenase activity (GO:0102322)	2/8	0.282594	0.642405	2.21212	2.79555	MICAL1;MICAL3	GO_Molecular_Function_2017b
a1_2620	hydroxyphenylacetonitrile 2-monooxygenase activity (GO:0047085)	2/8	0.282594	0.642405	2.21212	2.79555	MICAL1;MICAL3	GO_Molecular_Function_2017b
a1_2620	11alpha-hydroxy-beta-amyrin dehydrogenase activity (GO:0102291)	2/8	0.282594	0.642405	2.21212	2.79555	MICAL1;MICAL3	GO_Molecular_Function_2017b
a1_2620	dihydrosanguinarine 10-monooxygenase activity (GO:0047088)	2/8	0.282594	0.642405	2.21212	2.79555	MICAL1;MICAL3	GO_Molecular_Function_2017b
a1_2620	ent-7-alpha-hydroxykaurenoate oxidase activity (GO:0051778)	2/8	0.282594	0.642405	2.21212	2.79555	MICAL1;MICAL3	GO_Molecular_Function_2017b
a1_2620	queuine tRNA-ribosyltransferase activity (GO:0008479)	2/8	0.282594	0.642405	2.21212	2.79555	QTRT1;QTRT2	GO_Molecular_Function_2017b
a1_2620	lithocholate 6beta-hydroxylase activity (GO:0033777)	2/8	0.282594	0.642405	2.21212	2.79555	MICAL1;MICAL3	GO_Molecular_Function_2017b
a1_2620	4-hydroxyquinoline 3-monooxygenase activity (GO:0047093)	2/8	0.282594	0.642405	2.21212	2.79555	MICAL1;MICAL3	GO_Molecular_Function_2017b
a1_2620	2-methylbutyronitrile hydroxylase activity (GO:0102992)	2/8	0.282594	0.642405	2.21212	2.79555	MICAL1;MICAL3	GO_Molecular_Function_2017b
a1_2620	3-ketosteroid 9-alpha-monooxygenase activity (GO:0036200)	2/8	0.282594	0.642405	2.21212	2.79555	MICAL1;MICAL3	GO_Molecular_Function_2017b
a1_2620	4alpha-formyl-stigmasta-7,24(241)-dien-3beta-ol-methyl oxidase activity (GO:0102181)	2/8	0.282594	0.642405	2.21212	2.79555	MICAL1;MICAL3	GO_Molecular_Function_2017b
a1_2620	(+)-delta-cadinene-8-hydroxylase activity (GO:0102947)	2/8	0.282594	0.642405	2.21212	2.79555	MICAL1;MICAL3	GO_Molecular_Function_2017b
a1_2620	tocopherol omega-hydroxylase activity (GO:0052870)	2/8	0.282594	0.642405	2.21212	2.79555	MICAL1;MICAL3	GO_Molecular_Function_2017b
a1_2620	xylene monooxygenase activity (GO:0018639)	2/8	0.282594	0.642405	2.21212	2.79555	MICAL1;MICAL3	GO_Molecular_Function_2017b
a1_2620	paspalicine synthase activity (GO:0102639)	2/8	0.282594	0.642405	2.21212	2.79555	MICAL1;MICAL3	GO_Molecular_Function_2017b
a1_2620	2-methylpropionitrile hydroxylase activity (GO:0102699)	2/8	0.282594	0.642405	2.21212	2.79555	MICAL1;MICAL3	GO_Molecular_Function_2017b
a1_2620	abieta-7,13-dien-18-ol hydroxylase activity (GO:0036204)	2/8	0.282594	0.642405	2.21212	2.79555	MICAL1;MICAL3	GO_Molecular_Function_2017b
a1_2620	alkene monooxygenase activity (GO:0018645)	2/8	0.282594	0.642405	2.21212	2.79555	MICAL1;MICAL3	GO_Molecular_Function_2017b
a1_2620	transcription factor activity, TFIIE-class transcription factor recruiting (GO:0001136)	2/8	0.282594	0.642405	2.21212	2.79555	SNAPC4;MYBL2	GO_Molecular_Function_2017b
a1_2620	4alpha-hydroxymethyl-stigmasta-7,24(241)-dien-3beta-ol-methyl oxidase activity (GO:0102180)	2/8	0.282594	0.642405	2.21212	2.79555	MICAL1;MICAL3	GO_Molecular_Function_2017b
a1_2620	(3E)-4,8-dimethyl-1,3,7-nonatriene synthase activity (GO:0097008)	2/8	0.282594	0.642405	2.21212	2.79555	MICAL1;MICAL3	GO_Molecular_Function_2017b
a1_2620	2,2'-hydroxybiphenyl monooxygenase activity (GO:0102321)	2/8	0.282594	0.642405	2.21212	2.79555	MICAL1;MICAL3	GO_Molecular_Function_2017b
a1_2620	transcription factor activity, TFIIF-class transcription factor recruiting (GO:0001137)	2/8	0.282594	0.642405	2.21212	2.79555	SNAPC4;MYBL2	GO_Molecular_Function_2017b
a1_2620	9,10-dihydroxystearate hydroxylase activity (GO:0103006)	2/8	0.282594	0.642405	2.21212	2.79555	MICAL1;MICAL3	GO_Molecular_Function_2017b
a1_2620	cycloartenol 4alpha-methyl oxidase activity (GO:0102184)	2/8	0.282594	0.642405	2.21212	2.79555	MICAL1;MICAL3	GO_Molecular_Function_2017b
a1_2620	imidazoleacetate 4-monooxygenase activity (GO:0047717)	2/8	0.282594	0.642405	2.21212	2.79555	MICAL1;MICAL3	GO_Molecular_Function_2017b
a1_2620	protein tyrosine/serine/threonine phosphatase activity (GO:0008138)	7/41	0.286328	0.650366	1.36672	1.70924	PTPRS;CTDP1;CDC25C;DUSP9;DLGAP5;PALD1;DUSP7	GO_Molecular_Function_2017b
a1_2620	unmethylated CpG binding (GO:0045322)	29/198	0.287669	0.652885	1.13986	1.4202	DLX4;SATB2;PRDM5;TCF7;SCX;MEOX1;GLI2;TRIM28;SALL2;HLX;HEY2;HSF1;SNAPC4;SAFB2;E2F1;NLRP3;CAMTA1;HOXA7;TEAD2;TBX1;OSR2;TCF7L1;ESX1;NR2F1;POU2F2;SAFB;HIC1;MMP12;TFAP4	GO_Molecular_Function_2017b
a1_2620	caspase binding (GO:0089720)	13/83	0.288161	0.653474	1.23311	1.53428	VWF;ITGB3;SERPINE1;TWNK;FN1;BRCA2;ADAMTS4;COL1A1;COL3A1;COL1A2;BDKRB2;TIMP1;NFRKB	GO_Molecular_Function_2017b
a1_2620	histone deacetylase binding (GO:0042826)	12/76	0.289183	0.655263	1.24492	1.54457	TOP2A;NCOR2;HSP90AA1;KAT2A;TFAP4;HEY2;AKAP8;CHD4;GLI3;HIC1;DACT1;RAD9A	GO_Molecular_Function_2017b
a1_2620	hepatocyte growth factor-activated receptor activity (GO:0005008)	4/21	0.29272	0.660087	1.5617	1.91861	FLT1;FLT3;TRIM27;EPHB4	GO_Molecular_Function_2017b
a1_2620	epidermal growth factor-activated receptor activity (GO:0005006)	4/21	0.29272	0.660087	1.5617	1.91861	FLT1;FLT3;TRIM27;EPHB4	GO_Molecular_Function_2017b
a1_2620	brain-derived neurotrophic factor-activated receptor activity (GO:0060175)	4/21	0.29272	0.660087	1.5617	1.91861	FLT1;FLT3;TRIM27;EPHB4	GO_Molecular_Function_2017b
a1_2620	large ribosomal subunit rRNA binding (GO:0070180)	4/21	0.29272	0.660087	1.5617	1.91861	PTCD3;PPAN;DDX21;DIEXF	GO_Molecular_Function_2017b
a1_2620	hyaluronic acid binding (GO:0005540)	4/21	0.29272	0.660087	1.5617	1.91861	VCAN;C1QBP;STAB2;HMMR	GO_Molecular_Function_2017b
a1_2620	insulin-activated receptor activity (GO:0005009)	4/21	0.29272	0.660087	1.5617	1.91861	FLT1;FLT3;TRIM27;EPHB4	GO_Molecular_Function_2017b
a1_2620	magnesium ion binding (GO:0000287)	22/148	0.295288	0.665344	1.15959	1.41447	TOP2A;BRSK1;PIF1;BRSK2;DYRK3;IGFBP3;PLK1;SEPT4;YDJC;MAPK12;THG1L;SNN;FIGNL1;APEX1;ABL1;MAP3K20;ABL2;UBA2;TRIM27;DCTPP1;RAN;MARK1	GO_Molecular_Function_2017b
a1_2620	translation termination factor activity (GO:0008079)	5/28	0.301548	0.678361	1.44293	1.72982	EIF4A1;EIF2B3;SOX11;GTF2H2;GTF2H3	GO_Molecular_Function_2017b
a1_2620	phosphatidylinositol phospholipase C activity (GO:0004435)	5/28	0.301548	0.678361	1.44293	1.72982	EDNRA;BDKRB2;PLD4;PLCG1;CCR5	GO_Molecular_Function_2017b
a1_2620	type I transforming growth factor beta receptor binding (GO:0034713)	7/42	0.308195	0.692209	1.32759	1.56261	GDF11;TGFB2;TGFB1;TGFB3;BMP8B;INHA;ENG	GO_Molecular_Function_2017b
a1_2620	Rac GTPase binding (GO:0048365)	7/42	0.308195	0.692209	1.32759	1.56261	ABI2;RCC2;WAS;FLNA;WASF1;SRGAP2;YBX3	GO_Molecular_Function_2017b
a1_2620	histidine:histamine antiporter activity (GO:0070907)	8/49	0.308907	0.693253	1.29526	1.52156	SLC7A5;SLC38A1;SLC7A6;SLC6A15;SLC43A1;SLC1A5;SLC7A1;SLC38A4	GO_Molecular_Function_2017b
a1_2620	gamma-butyrobetaine dioxygenase activity (GO:0008336)	3/15	0.31269	0.697845	1.65915	1.92883	RIOX1;ALKBH1;P4HTM	GO_Molecular_Function_2017b
a1_2620	peptidyl-proline dioxygenase activity (GO:0031543)	3/15	0.31269	0.697845	1.65915	1.92883	RIOX1;ALKBH1;P4HTM	GO_Molecular_Function_2017b
a1_2620	dicarboxylate:inorganic phosphate antiporter activity (GO:0015364)	3/15	0.31269	0.697845	1.65915	1.92883	SLC7A5;CLCN6;SLC7A6	GO_Molecular_Function_2017b
a1_2620	carnitine:acyl carnitine antiporter activity (GO:0005476)	3/15	0.31269	0.697845	1.65915	1.92883	SLC7A5;CLCN6;SLC7A6	GO_Molecular_Function_2017b
a1_2620	phytanoyl-CoA dioxygenase activity (GO:0048244)	3/15	0.31269	0.697845	1.65915	1.92883	RIOX1;ALKBH1;P4HTM	GO_Molecular_Function_2017b
a1_2620	trimethyllysine dioxygenase activity (GO:0050353)	3/15	0.31269	0.697845	1.65915	1.92883	RIOX1;ALKBH1;P4HTM	GO_Molecular_Function_2017b
a1_2620	bile acid transmembrane transporter activity (GO:0015125)	3/15	0.31269	0.697845	1.65915	1.92883	SLC16A2;SLC16A3;SLC16A4	GO_Molecular_Function_2017b
a1_2620	transmembrane receptor protein tyrosine kinase activity (GO:0004714)	17/114	0.321638	0.717245	1.16365	1.31996	PDGFRB;EPHA7;HSP90AA1;FLT1;FLT3;CSF2RB;BAZ1B;CSF2RA;LCK;CNTRL;IL3RA;ABL1;ABL2;FYN;TRIM27;EPHB4;FGFR1	GO_Molecular_Function_2017b
a1_2620	iron channel activity (GO:0097689)	4/22	0.324016	0.719661	1.47486	1.66211	SLC25A37;TRPV4;PIEZO1;ASIC3	GO_Molecular_Function_2017b
a1_2620	RNA methyltransferase activity (GO:0008173)	4/22	0.324016	0.719661	1.47486	1.66211	PRMT5;NSUN5;PRMT1;TGS1	GO_Molecular_Function_2017b
a1_2620	ephrin receptor activity (GO:0005003)	4/22	0.324016	0.719661	1.47486	1.66211	FLT1;FLT3;TRIM27;EPHB4	GO_Molecular_Function_2017b
a1_2620	serotonin-gated cation-selective channel activity (GO:0022850)	4/22	0.324016	0.719661	1.47486	1.66211	TRPV4;PIEZO1;HTR3A;ASIC3	GO_Molecular_Function_2017b
a1_2620	MRF binding (GO:0043426)	4/22	0.324016	0.719661	1.47486	1.66211	SCX;TWIST1;TCF4;TCF3	GO_Molecular_Function_2017b
a1_2620	GTP binding (GO:0005525)	16/107	0.324763	0.719661	1.16737	1.31289	ARL3;DIRAS1;RANBP17;GNL2;SEPT4;THG1L;GNL3;TPX2;LSG1;RRAGB;NOA1;BMS1;RRAGD;RHEBL1;RAN;RABL6	GO_Molecular_Function_2017b
a1_2620	phosphatidylinositol-3-phosphate binding (GO:0032266)	5/29	0.328732	0.719661	1.38273	1.5383	HIP1;DENND1A;NCF4;SH3PXD2B;SNX20	GO_Molecular_Function_2017b
a1_2620	K63-linked polyubiquitin modification-dependent protein binding (GO:0070530)	6/36	0.330375	0.719661	1.32747	1.47021	BAG6;RNF169;PRPF8;ATRIP;RAD18;DZIP3	GO_Molecular_Function_2017b
a1_2620	kynurenine 3-monooxygenase activity (GO:0004502)	2/9	0.333982	0.719661	1.89599	2.07928	MICAL1;MICAL3	GO_Molecular_Function_2017b
a1_2620	glucuronosyl-N-acetylgalactosaminyl-proteoglycan 4-beta-N-acetylgalactosaminyltransferase activity (GO:0047238)	2/9	0.333982	0.719661	1.89599	2.07928	CHSY1;B4GALNT4	GO_Molecular_Function_2017b
a1_2620	squalene monooxygenase activity (GO:0004506)	2/9	0.333982	0.719661	1.89599	2.07928	MICAL1;MICAL3	GO_Molecular_Function_2017b
a1_2620	P-P-bond-hydrolysis-driven protein transmembrane transporter activity (GO:0015450)	2/9	0.333982	0.719661	1.89599	2.07928	TOMM20;GPIHBP1	GO_Molecular_Function_2017b
a1_2620	1-acylglycerophosphocholine O-acyltransferase activity (GO:0047184)	2/9	0.333982	0.719661	1.89599	2.07928	PLA2G15;LPCAT1	GO_Molecular_Function_2017b
a1_2620	single-stranded DNA 3'-5' exodeoxyribonuclease activity (GO:0008310)	2/9	0.333982	0.719661	1.89599	2.07928	POLD1;POLE	GO_Molecular_Function_2017b
a1_2620	7alpha-hydroxycholest-4-en-3-one 12alpha-hydroxylase activity (GO:0033778)	2/9	0.333982	0.719661	1.89599	2.07928	MICAL1;MICAL3	GO_Molecular_Function_2017b
a1_2620	galactinol-raffinose galactosyltransferase activity (GO:0047268)	2/9	0.333982	0.719661	1.89599	2.07928	B4GALT2;B4GALT5	GO_Molecular_Function_2017b
a1_2620	7SK snRNA binding (GO:0097322)	2/9	0.333982	0.719661	1.89599	2.07928	DDX21;GEMIN5	GO_Molecular_Function_2017b
a1_2620	manganese-transporting ATPase activity (GO:0015410)	2/9	0.333982	0.719661	1.89599	2.07928	SLC11A1;SLC30A10	GO_Molecular_Function_2017b
a1_2620	C-4 methylsterol oxidase activity (GO:0000254)	2/9	0.333982	0.719661	1.89599	2.07928	MICAL1;MICAL3	GO_Molecular_Function_2017b
a1_2620	galactinol-sucrose galactosyltransferase activity (GO:0047274)	2/9	0.333982	0.719661	1.89599	2.07928	B4GALT2;B4GALT5	GO_Molecular_Function_2017b
a1_2620	C-C chemokine binding (GO:0019957)	2/9	0.333982	0.719661	1.89599	2.07928	CXCR4;CCR5	GO_Molecular_Function_2017b
a1_2620	hydroxyproline O-galactosyltransferase activity (GO:1990714)	2/9	0.333982	0.719661	1.89599	2.07928	B4GALT2;B4GALT5	GO_Molecular_Function_2017b
a1_2620	cAMP binding (GO:0030552)	2/9	0.333982	0.719661	1.89599	2.07928	PDE10A;PDE4B	GO_Molecular_Function_2017b
a1_2620	galactosyltransferase activity (GO:0008378)	2/9	0.333982	0.719661	1.89599	2.07928	B4GALT2;B4GALT5	GO_Molecular_Function_2017b
a1_2620	alpha-1,3-galactosyltransferase activity (GO:0001962)	2/9	0.333982	0.719661	1.89599	2.07928	B4GALT2;B4GALT5	GO_Molecular_Function_2017b
a1_2620	clathrin adaptor activity (GO:0035615)	2/9	0.333982	0.719661	1.89599	2.07928	DAB2;HIP1	GO_Molecular_Function_2017b
a1_2620	U2 snRNA binding (GO:0030620)	2/9	0.333982	0.719661	1.89599	2.07928	GEMIN5;SNRPD3	GO_Molecular_Function_2017b
a1_2620	kaempferol 3-O-galactosyltransferase activity (GO:0033834)	2/9	0.333982	0.719661	1.89599	2.07928	B4GALT2;B4GALT5	GO_Molecular_Function_2017b
a1_2620	CARD domain binding (GO:0050700)	2/9	0.333982	0.719661	1.89599	2.07928	RIPK2;CARD9	GO_Molecular_Function_2017b
a1_2620	cytoskeletal adaptor activity (GO:0008093)	2/9	0.333982	0.719661	1.89599	2.07928	ABI2;OBSL1	GO_Molecular_Function_2017b
a1_2620	calcidiol 1-monooxygenase activity (GO:0004498)	2/9	0.333982	0.719661	1.89599	2.07928	MICAL1;MICAL3	GO_Molecular_Function_2017b
a1_2620	macrophage colony-stimulating factor receptor binding (GO:0005157)	2/9	0.333982	0.719661	1.89599	2.07928	CSF1;MIF	GO_Molecular_Function_2017b
a1_2620	cholesterol 24-hydroxylase activity (GO:0033781)	2/9	0.333982	0.719661	1.89599	2.07928	MICAL1;MICAL3	GO_Molecular_Function_2017b
a1_2620	beta-1,3-galactosyltransferase activity (GO:0048531)	2/9	0.333982	0.719661	1.89599	2.07928	B4GALT2;B4GALT5	GO_Molecular_Function_2017b
a1_2620	insulin-like growth factor II binding (GO:0031995)	2/9	0.333982	0.719661	1.89599	2.07928	IGFBP4;IGFBP3	GO_Molecular_Function_2017b
a1_2620	rRNA (guanosine-2'-O-)-methyltransferase activity (GO:0070039)	2/9	0.333982	0.719661	1.89599	2.07928	TARBP1;MRM3	GO_Molecular_Function_2017b
a1_2620	galactolipid galactosyltransferase activity (GO:0046480)	2/9	0.333982	0.719661	1.89599	2.07928	B4GALT2;B4GALT5	GO_Molecular_Function_2017b
a1_2620	histone pre-mRNA stem-loop binding (GO:0071207)	2/9	0.333982	0.719661	1.89599	2.07928	PTBP1;HNRNPA1	GO_Molecular_Function_2017b
a1_2620	interleukin-23 receptor binding (GO:0045519)	2/9	0.333982	0.719661	1.89599	2.07928	IL23A;MIF	GO_Molecular_Function_2017b
a1_2620	UDP-xylosyltransferase activity (GO:0035252)	2/9	0.333982	0.719661	1.89599	2.07928	POGLUT1;GXYLT2	GO_Molecular_Function_2017b
a1_2620	alpha-1,2-galactosyltransferase activity (GO:0031278)	2/9	0.333982	0.719661	1.89599	2.07928	B4GALT2;B4GALT5	GO_Molecular_Function_2017b
a1_2620	retinol binding (GO:0019841)	2/9	0.333982	0.719661	1.89599	2.07928	CRABP1;E2F1	GO_Molecular_Function_2017b
a1_2620	microtubule cortical anchor activity (GO:0106006)	2/9	0.333982	0.719661	1.89599	2.07928	ABI2;OBSL1	GO_Molecular_Function_2017b
a1_2620	raffinose-raffinose alpha-galactotransferase activity (GO:0047234)	2/9	0.333982	0.719661	1.89599	2.07928	B4GALT2;B4GALT5	GO_Molecular_Function_2017b
a1_2620	protein homodimerization activity (GO:0042803)	80/582	0.337898	0.727542	1.05895	1.14897	CEP57;TOP2A;DCLRE1B;HIP1;CSF1;LDB1;FLT3;SPPL2B;PLEK;ABAT;ENO1;PLOD1;ACCS;YARS2;ATIC;CHEK2;DGCR8;PIP4K2B;HSP90AA1;ACOT7;FCER1G;VWF;ACTN3;MIGA1;RIPK2;SLC11A1;CEP131;TMEM173;SEPT4;QTRT1;SUPV3L1;QTRT2;TARS2;SNRPC;KIF20B;MZF1;ABCG2;CSF1R;PRPS1;BHLHB9;GYPC;SHMT1;TIMM9;ODC1;NPR3;CORO1A;SRM;FXR1;FXR2;TERT;MTHFD1L;CBS;TPR;FLNA;DROSHA;KCNN2;APOE;SRGAP2;ECT2;BARD1;TBX1;NPM1;TGFB2;CADM1;RDX;CARD9;FZD9;P2RX7;…	GO_Molecular_Function_2017b
a1_2620	amino acid-transporting ATPase activity (GO:0015424)	8/51	0.350093	0.748329	1.23487	1.29607	SLC7A5;SLC38A1;SLC7A6;SLC6A15;SLC43A1;SLC1A5;SLC7A1;SLC38A4	GO_Molecular_Function_2017b
a1_2620	interleukin-3 receptor activity (GO:0004912)	3/16	0.350746	0.748329	1.53144	1.60448	FLT3;IL3RA;CSF2RB	GO_Molecular_Function_2017b
a1_2620	myosin heavy chain binding (GO:0032036)	3/16	0.350746	0.748329	1.53144	1.60448	CORO1A;STX1A;NKD2	GO_Molecular_Function_2017b
a1_2620	phosphatidylserine-translocating ATPase activity (GO:0090556)	3/16	0.350746	0.748329	1.53144	1.60448	ATP8B4;ATP8B2;ATP10A	GO_Molecular_Function_2017b
a1_2620	ceramide-translocating ATPase activity (GO:0099038)	3/16	0.350746	0.748329	1.53144	1.60448	ATP8B4;ATP8B2;ATP10A	GO_Molecular_Function_2017b
a1_2620	GDP-dissociation inhibitor activity (GO:0005092)	3/16	0.350746	0.748329	1.53144	1.60448	RANBP1;WAS;SH3BP4	GO_Molecular_Function_2017b
a1_2620	RNA-dependent ATPase activity (GO:0008186)	3/16	0.350746	0.748329	1.53144	1.60448	DDX39B;DDX11;IGHMBP2	GO_Molecular_Function_2017b
a1_2620	potassium ion antiporter activity (GO:0022821)	3/16	0.350746	0.748329	1.53144	1.60448	SLC7A5;CLCN6;SLC7A6	GO_Molecular_Function_2017b
a1_2620	succinate:fumarate antiporter activity (GO:0005469)	3/16	0.350746	0.748329	1.53144	1.60448	SLC7A5;CLCN6;SLC7A6	GO_Molecular_Function_2017b
a1_2620	sphingomyelin phosphodiesterase D activity (GO:0050290)	3/16	0.350746	0.748329	1.53144	1.60448	SMPD4;APEX1;SMPDL3B	GO_Molecular_Function_2017b
a1_2620	Intermediate conductance calcium-activated potassium channel activity (GO:0022894)	3/16	0.350746	0.748329	1.53144	1.60448	KCNMA1;KCNN1;KCNN2	GO_Molecular_Function_2017b
a1_2620	phosphatidylethanolamine-translocating ATPase activity (GO:0090555)	3/16	0.350746	0.748329	1.53144	1.60448	ATP8B4;ATP8B2;ATP10A	GO_Molecular_Function_2017b
a1_2620	GTPase inhibitor activity (GO:0005095)	4/23	0.355509	0.757341	1.39715	1.44494	RTKN;GPS1;WAS;IPO5	GO_Molecular_Function_2017b
a1_2620	insulin-like growth factor-activated receptor activity (GO:0005010)	4/23	0.355509	0.757341	1.39715	1.44494	FLT1;FLT3;TRIM27;EPHB4	GO_Molecular_Function_2017b
a1_2620	non-membrane spanning protein tyrosine kinase activity (GO:0004715)	17/117	0.362385	0.771405	1.12854	1.14553	PDGFRB;EPHA7;HSP90AA1;SLA;CSF2RB;BAZ1B;CSF2RA;MELK;LCK;PEAK1;CNTRL;IL3RA;ABL1;ABL2;FYN;GRAP;FGFR1	GO_Molecular_Function_2017b
a1_2620	RNA polymerase II transcriptional activator activity, metal ion regulated core promoter proximal region sequence-specific binding (GO:0001213)	22/154	0.36548	0.777404	1.10649	1.11373	MEF2C;SOX11;SOX12;ETS1;MEOX1;GLI3;GLIS2;NR4A1;SOX18;MYC;NFIC;HOXB3;CAMTA1;TCF4;MYBL2;CEBPZ;HOXA7;MZF1;HOXB7;HOXA5;SOX4;SSBP4	GO_Molecular_Function_2017b
a1_2620	histone threonine kinase activity (GO:0035184)	41/296	0.375253	0.797078	1.06764	1.04645	BRSK1;BRSK2;DYRK3;PKN3;MAST3;AURKB;TTBK2;AURKA;RPS6KA6;NUAK1;MAPK7;CHEK2;RPS6KA2;CHEK1;AKT3;PBK;MAP3K20;NEK2;MARK1;PLK4;MAP4K1;RIPK2;PLK1;LIMK1;HUNK;DCLK2;CDC7;VRK1;CSNK1E;PASK;BAZ1B;MASTL;ACVR2B;MAPK12;CIT;MAPK11;MELK;PRKD3;WNK2;CDK1;MAP3K12	GO_Molecular_Function_2017b
a1_2620	RNA polymerase I CORE element sequence-specific DNA binding (GO:0001164)	7/45	0.375296	0.797078	1.22257	1.19817	PRMT5;RRN3;MTA1;TAF1C;THRAP3;MEOX1;SOX4	GO_Molecular_Function_2017b
a1_2620	type III transforming growth factor beta receptor binding (GO:0034714)	6/38	0.37958	0.802104	1.24436	1.2054	GDF11;TGFB2;TGFB1;TGFB3;BMP8B;INHA	GO_Molecular_Function_2017b
a1_2620	protein histidine phosphatase activity (GO:0101006)	5/31	0.383616	0.802104	1.27622	1.22276	PTPRS;CTDP1;CDC25C;DUSP9;DLGAP5	GO_Molecular_Function_2017b
a1_2620	transmembrane receptor protein phosphatase activity (GO:0019198)	5/31	0.383616	0.802104	1.27622	1.22276	PTPRS;CTDP1;CDC25C;DUSP9;DLGAP5	GO_Molecular_Function_2017b
a1_2620	cyclin-dependent protein serine/threonine kinase activator activity (GO:0061575)	5/31	0.383616	0.802104	1.27622	1.22276	CCNB1;CDK4;CKS2;CKS1B;CDK5R1	GO_Molecular_Function_2017b
a1_2620	protein arginine phosphatase activity (GO:0098627)	5/31	0.383616	0.802104	1.27622	1.22276	PTPRS;CTDP1;CDC25C;DUSP9;DLGAP5	GO_Molecular_Function_2017b
a1_2620	DNA-dependent protein kinase activity (GO:0004677)	41/297	0.383986	0.802104	1.0634	1.01784	BRSK1;BRSK2;DYRK3;ATP23;PKN3;MAST3;AURKB;TTBK2;AURKA;RPS6KA6;NUAK1;MAPK7;CHEK2;RPS6KA2;CHEK1;AKT3;PBK;MAP3K20;NEK2;MARK1;PLK4;MAP4K1;RIPK2;PLK1;LIMK1;HUNK;DCLK2;CDC7;VRK1;CSNK1E;PASK;MASTL;ACVR2B;MAPK12;CIT;MAPK11;MELK;PRKD3;WNK2;CDK1;MAP3K12	GO_Molecular_Function_2017b
a1_2620	SUMO binding (GO:0032183)	2/10	0.384223	0.802104	1.6589	1.58679	DAXX;UBA2	GO_Molecular_Function_2017b
a1_2620	nucleoside kinase activity (GO:0019206)	2/10	0.384223	0.802104	1.6589	1.58679	TK1;AK5	GO_Molecular_Function_2017b
a1_2620	sodium:potassium-exchanging ATPase activity (GO:0005391)	2/10	0.384223	0.802104	1.6589	1.58679	ATP1A3;ATP1A2	GO_Molecular_Function_2017b
a1_2620	peptide-glutamate-N-acetyltransferase activity (GO:1990190)	2/10	0.384223	0.802104	1.6589	1.58679	NAA25;NAA16	GO_Molecular_Function_2017b
a1_2620	m7G(5')pppN diphosphatase activity (GO:0050072)	2/10	0.384223	0.802104	1.6589	1.58679	ALPL;NUDT4	GO_Molecular_Function_2017b
a1_2620	granulocyte macrophage colony-stimulating factor receptor binding (GO:0005129)	2/10	0.384223	0.802104	1.6589	1.58679	FYN;MIF	GO_Molecular_Function_2017b
a1_2620	interleukin-7 receptor binding (GO:0005139)	2/10	0.384223	0.802104	1.6589	1.58679	FYN;MIF	GO_Molecular_Function_2017b
a1_2620	nicotinic acid riboside kinase activity (GO:0034317)	2/10	0.384223	0.802104	1.6589	1.58679	TK1;AK5	GO_Molecular_Function_2017b
a1_2620	nucleoside-triphosphatase activity (GO:0017111)	2/10	0.384223	0.802104	1.6589	1.58679	ENTPD1;ALPL	GO_Molecular_Function_2017b
a1_2620	proteasome binding (GO:0070628)	2/10	0.384223	0.802104	1.6589	1.58679	BAG6;SACS	GO_Molecular_Function_2017b
a1_2620	nucleoside-diphosphatase activity (GO:0017110)	2/10	0.384223	0.802104	1.6589	1.58679	ENTPD1;ALPL	GO_Molecular_Function_2017b
a1_2620	ribosomal-protein-alanine N-acetyltransferase activity (GO:0008999)	2/10	0.384223	0.802104	1.6589	1.58679	NAA25;NAA16	GO_Molecular_Function_2017b
a1_2620	deoxynucleoside kinase activity (GO:0019136)	2/10	0.384223	0.802104	1.6589	1.58679	TK1;AK5	GO_Molecular_Function_2017b
a1_2620	interleukin-9 receptor binding (GO:0005140)	2/10	0.384223	0.802104	1.6589	1.58679	FYN;MIF	GO_Molecular_Function_2017b
a1_2620	Tat protein binding (GO:0030957)	2/10	0.384223	0.802104	1.6589	1.58679	NPM1;CTDP1	GO_Molecular_Function_2017b
a1_2620	lysine N-acetyltransferase activity, acting on acetyl phosphate as donor (GO:0004468)	2/10	0.384223	0.802104	1.6589	1.58679	ATAT1;NAT10	GO_Molecular_Function_2017b
a1_2620	activin binding (GO:0048185)	2/10	0.384223	0.802104	1.6589	1.58679	FSTL3;ENG	GO_Molecular_Function_2017b
a1_2620	RNA polymerase II distal enhancer sequence-specific DNA binding (GO:0000980)	25/178	0.386399	0.803381	1.08473	1.03145	SPI1;PHF20;HMGB2;CHD4;AEBP1;GLI1;BACH2;PHF21A;GLI3;MNT;NFIL3;RUVBL2;TRPS1;E4F1;SMARCC1;MEF2C;NONO;PHF12;ESX1;HMGA1;SOX11;RUNX3;GATAD2B;H2AFY2;NFX1	GO_Molecular_Function_2017b
a1_2620	nucleosomal DNA binding (GO:0031492)	4/24	0.386983	0.803381	1.32722	1.26003	SMARCC1;RCC1;CHD4;GATAD2B	GO_Molecular_Function_2017b
a1_2620	protein-tyrosine sulfotransferase activity (GO:0008476)	4/24	0.386983	0.803381	1.32722	1.26003	TPST1;UST;CHST1;CHST2	GO_Molecular_Function_2017b
a1_2620	N-acetylglucosamine 6-O-sulfotransferase activity (GO:0001517)	4/24	0.386983	0.803381	1.32722	1.26003	CHST7;UST;CHST1;CHST2	GO_Molecular_Function_2017b
a1_2620	large conductance calcium-activated potassium channel activity (GO:0060072)	3/17	0.388543	0.803381	1.42197	1.34426	KCNMA1;KCNN1;KCNN2	GO_Molecular_Function_2017b
a1_2620	solute:cation antiporter activity (GO:0015298)	3/17	0.388543	0.803381	1.42197	1.34426	SLC7A5;CLCN6;SLC7A6	GO_Molecular_Function_2017b
a1_2620	small conductance calcium-activated potassium channel activity (GO:0016286)	3/17	0.388543	0.803381	1.42197	1.34426	KCNMA1;KCNN1;KCNN2	GO_Molecular_Function_2017b
a1_2620	long-chain fatty acid transporting porin activity (GO:0015483)	3/17	0.388543	0.803381	1.42197	1.34426	SLC16A2;SLC16A3;SLC16A4	GO_Molecular_Function_2017b
a1_2620	intracellular phosphatidylinositol-3,5-bisphosphate-sensitive cation channel activity (GO:0097682)	3/17	0.388543	0.803381	1.42197	1.34426	TRPV4;PIEZO1;ASIC3	GO_Molecular_Function_2017b
a1_2620	tRNA-specific ribonuclease activity (GO:0004549)	3/17	0.388543	0.803381	1.42197	1.34426	RNASEH2A;ELAC2;SAMHD1	GO_Molecular_Function_2017b
a1_2620	osmolarity-sensing cation channel activity (GO:1990760)	3/17	0.388543	0.803381	1.42197	1.34426	TRPV4;PIEZO1;ASIC3	GO_Molecular_Function_2017b
a1_2620	ribonuclease E activity (GO:0008995)	3/17	0.388543	0.803381	1.42197	1.34426	RNASEH2A;PPP1R8;SAMHD1	GO_Molecular_Function_2017b
a1_2620	RNA polymerase II carboxy-terminal domain kinase activity (GO:0008353)	42/305	0.388548	0.803381	1.06032	1.00236	BRSK1;BRSK2;DYRK3;PKN3;MAST3;AURKB;TTBK2;AURKA;RPS6KA6;NUAK1;MAPK7;CHEK2;RPS6KA2;CHEK1;AKT3;PBK;MAP3K20;NEK2;MARK1;PLK4;MAP4K1;RIPK2;PLK1;LIMK1;HUNK;DCLK2;CDC7;VRK1;CSNK1E;GTF2H2;PASK;GTF2H3;MASTL;ACVR2B;MAPK12;CIT;MAPK11;MELK;PRKD3;WNK2;CDK1;MAP3K12	GO_Molecular_Function_2017b
a1_2620	actin filament binding (GO:0051015)	29/208	0.389068	0.803865	1.07555	1.01532	PLEKHH2;HIP1;CXCR4;NEXN;LSP1;AIF1;CORO1A;MICAL1;FLNA;ABL2;CCR5;MYH10;SVIL;GAS2L3;MAP1S;RDX;MICAL3;SHROOM4;MYL4;CCDC88A;ANLN;KIF18A;PARVG;TRPV4;KCNMA1;FSCN1;FXYD5;OBSL1;MYO1F	GO_Molecular_Function_2017b
a1_2620	RNA polymerase II regulatory region sequence-specific DNA binding (GO:0000977)	24/171	0.391334	0.807953	1.0838	1.01682	SUV39H2;MEF2C;PHF20;NONO;PHF12;SUV39H1;ESX1;SOX11;SOX12;AEBP1;GLI1;RUNX3;PHF21A;GLI3;MNT;H2AFY2;NFIL3;NFX1;KLHL6;TRPS1;E4F1;PITX2;BAHCC1;SOX4	GO_Molecular_Function_2017b
a1_2620	histone serine kinase activity (GO:0035174)	41/298	0.392757	0.810295	1.0592	0.989894	BRSK1;BRSK2;DYRK3;PKN3;MAST3;AURKB;TTBK2;AURKA;RPS6KA6;NUAK1;MAPK7;CHEK2;RPS6KA2;CHEK1;AKT3;PBK;MAP3K20;NEK2;MARK1;PLK4;MAP4K1;RIPK2;PLK1;LIMK1;HUNK;DCLK2;CDC7;VRK1;CSNK1E;PASK;BAZ1B;MASTL;ACVR2B;MAPK12;CIT;MAPK11;MELK;PRKD3;WNK2;CDK1;MAP3K12	GO_Molecular_Function_2017b
a1_2620	calmodulin-dependent protein kinase activity (GO:0004683)	42/306	0.39723	0.818922	1.05625	0.975169	MYLK2;BRSK1;BRSK2;DYRK3;PKN3;MAST3;AURKB;TTBK2;AURKA;RPS6KA6;NUAK1;MAPK7;CAMKV;CHEK2;RPS6KA2;CHEK1;AKT3;PBK;MAP3K20;NEK2;MARK1;PLK4;MAP4K1;RIPK2;PLK1;LIMK1;HUNK;DCLK2;CDC7;VRK1;CSNK1E;PASK;MASTL;ACVR2B;MAPK12;CIT;MAPK11;MELK;PRKD3;WNK2;CDK1;MAP3K12	GO_Molecular_Function_2017b
a1_2620	myosin light chain kinase activity (GO:0004687)	41/299	0.401561	0.827246	1.05504	0.962609	MYLK2;BRSK1;BRSK2;DYRK3;PKN3;MAST3;AURKB;TTBK2;AURKA;RPS6KA6;NUAK1;MAPK7;CHEK2;RPS6KA2;CHEK1;AKT3;PBK;MAP3K20;NEK2;MARK1;PLK4;MAP4K1;RIPK2;PLK1;LIMK1;HUNK;DCLK2;CDC7;VRK1;CSNK1E;PASK;MASTL;ACVR2B;MAPK12;CIT;MAPK11;MELK;PRKD3;WNK2;CDK1;MAP3K12	GO_Molecular_Function_2017b
a1_2620	H2B histone acetyltransferase activity (GO:0044013)	5/32	0.411036	0.843059	1.22888	1.09256	KAT2A;ING3;TADA2A;TAF5;TAF5L	GO_Molecular_Function_2017b
a1_2620	MAP kinase phosphatase activity (GO:0033549)	5/32	0.411036	0.843059	1.22888	1.09256	PTPRS;CTDP1;CDC25C;DUSP9;DLGAP5	GO_Molecular_Function_2017b
a1_2620	poly-purine tract binding (GO:0070717)	5/32	0.411036	0.843059	1.22888	1.09256	DDX11;TLR7;HNRNPA1;SNRPC;JMJD6	GO_Molecular_Function_2017b
a1_2620	steroid receptor RNA activator RNA binding (GO:0002153)	5/32	0.411036	0.843059	1.22888	1.09256	DDX11;TLR7;HNRNPA1;SNRPC;JMJD6	GO_Molecular_Function_2017b
a1_2620	histone acetyltransferase activity (GO:0004402)	5/32	0.411036	0.843059	1.22888	1.09256	KAT2A;ING3;TADA2A;TAF5;TAF5L	GO_Molecular_Function_2017b
a1_2620	low voltage-gated calcium channel activity (GO:0008332)	5/32	0.411036	0.843059	1.22888	1.09256	RYR1;NCS1;CACNA1A;CACNA1C;CACNA1G	GO_Molecular_Function_2017b
a1_2620	metal ion binding (GO:0046872)	4/25	0.418242	0.855343	1.26394	1.10177	SNN;IGFBP3;APEX1;TRIM27	GO_Molecular_Function_2017b
a1_2620	alkali metal ion binding (GO:0031420)	4/25	0.418242	0.855343	1.26394	1.10177	SNN;IGFBP3;APEX1;TRIM27	GO_Molecular_Function_2017b
a1_2620	5S rRNA binding (GO:0008097)	4/25	0.418242	0.855343	1.26394	1.10177	PTCD3;PPAN;DDX21;DIEXF	GO_Molecular_Function_2017b
a1_2620	lead ion binding (GO:0032791)	4/25	0.418242	0.855343	1.26394	1.10177	SNN;IGFBP3;APEX1;TRIM27	GO_Molecular_Function_2017b
a1_2620	PDZ domain binding (GO:0030165)	9/62	0.425485	0.866953	1.12689	0.96296	KCNJ4;FZD2;CADM1;TMEM88;DLG4;USHBP1;FZD7;KIF14;CIT	GO_Molecular_Function_2017b
a1_2620	intracellular cyclic nucleotide activated cation channel activity (GO:0005221)	3/18	0.425769	0.866953	1.32709	1.13315	TRPV4;PIEZO1;ASIC3	GO_Molecular_Function_2017b
a1_2620	sphingomyelin phosphodiesterase activity (GO:0004767)	3/18	0.425769	0.866953	1.32709	1.13315	SMPD4;APEX1;SMPDL3B	GO_Molecular_Function_2017b
a1_2620	ribonuclease MRP activity (GO:0000171)	3/18	0.425769	0.866953	1.32709	1.13315	RNASEH2A;POP1;SAMHD1	GO_Molecular_Function_2017b
a1_2620	alpha-1,3-mannosyltransferase activity (GO:0000033)	3/18	0.425769	0.866953	1.32709	1.13315	ALG8;DPY19L1;POMT1	GO_Molecular_Function_2017b
a1_2620	protein serine/threonine phosphatase inhibitor activity (GO:0004865)	3/18	0.425769	0.866953	1.32709	1.13315	SET;PPP1R8;PTN	GO_Molecular_Function_2017b
a1_2620	interleukin-10 receptor binding (GO:0005141)	2/11	0.432735	0.867103	1.47449	1.23508	FYN;MIF	GO_Molecular_Function_2017b
a1_2620	phenanthrene 9,10-monooxygenase activity (GO:0018636)	2/11	0.432735	0.867103	1.47449	1.23508	MICAL1;MICAL3	GO_Molecular_Function_2017b
a1_2620	3'-5' RNA helicase activity (GO:0034458)	2/11	0.432735	0.867103	1.47449	1.23508	SUPV3L1;DDX10	GO_Molecular_Function_2017b
a1_2620	transcription factor activity, RNA polymerase II core promoter proximal region sequence-specific binding involved in preinitiation complex assembly (GO:0001074)	2/11	0.432735	0.867103	1.47449	1.23508	ETS1;DDN	GO_Molecular_Function_2017b
a1_2620	keratin filament binding (GO:1990254)	2/11	0.432735	0.867103	1.47449	1.23508	VIM;NES	GO_Molecular_Function_2017b
a1_2620	interleukin-11 receptor binding (GO:0005142)	2/11	0.432735	0.867103	1.47449	1.23508	FYN;MIF	GO_Molecular_Function_2017b
a1_2620	arginine binding (GO:0034618)	2/11	0.432735	0.867103	1.47449	1.23508	NANOS1;NOS3	GO_Molecular_Function_2017b
a1_2620	small RNA 2'-O-methyltransferase (GO:0090486)	2/11	0.432735	0.867103	1.47449	1.23508	NSUN5;TGS1	GO_Molecular_Function_2017b
a1_2620	transcription factor activity, RNA polymerase II core promoter proximal region sequence-specific binding (GO:0000982)	2/11	0.432735	0.867103	1.47449	1.23508	ETS1;DDN	GO_Molecular_Function_2017b
a1_2620	granulocyte colony-stimulating factor receptor binding (GO:0005130)	2/11	0.432735	0.867103	1.47449	1.23508	FYN;MIF	GO_Molecular_Function_2017b
a1_2620	interleukin-5 receptor binding (GO:0005137)	2/11	0.432735	0.867103	1.47449	1.23508	FYN;MIF	GO_Molecular_Function_2017b
a1_2620	low-density lipoprotein receptor activity (GO:0005041)	2/11	0.432735	0.867103	1.47449	1.23508	STAB2;LRP8	GO_Molecular_Function_2017b
a1_2620	ketosteroid monooxygenase activity (GO:0047086)	2/11	0.432735	0.867103	1.47449	1.23508	MICAL1;MICAL3	GO_Molecular_Function_2017b
a1_2620	RNA polymerase II transcription factor activity, metal ion regulated core promoter proximal region sequence-specific binding (GO:0001201)	2/11	0.432735	0.867103	1.47449	1.23508	ETS1;DDN	GO_Molecular_Function_2017b
a1_2620	interleukin-3 receptor binding (GO:0005135)	2/11	0.432735	0.867103	1.47449	1.23508	FYN;MIF	GO_Molecular_Function_2017b
a1_2620	leukotriene-B4 20-monooxygenase activity (GO:0050051)	2/11	0.432735	0.867103	1.47449	1.23508	MICAL1;MICAL3	GO_Molecular_Function_2017b
a1_2620	Goodpasture-antigen-binding protein kinase activity (GO:0033868)	40/295	0.432935	0.867103	1.04119	0.871653	BRSK1;BRSK2;DYRK3;PKN3;MAST3;AURKB;TTBK2;AURKA;RPS6KA6;NUAK1;MAPK7;CHEK2;RPS6KA2;CHEK1;AKT3;PBK;MAP3K20;NEK2;MARK1;PLK4;MAP4K1;RIPK2;PLK1;LIMK1;HUNK;DCLK2;CDC7;VRK1;CSNK1E;PASK;MASTL;ACVR2B;MAPK12;CIT;MAPK11;MELK;PRKD3;WNK2;CDK1;MAP3K12	GO_Molecular_Function_2017b
a1_2620	cyclic nucleotide-dependent protein kinase activity (GO:0004690)	40/295	0.432935	0.867103	1.04119	0.871653	BRSK1;BRSK2;DYRK3;PKN3;MAST3;AURKB;TTBK2;AURKA;RPS6KA6;NUAK1;MAPK7;CHEK2;RPS6KA2;CHEK1;AKT3;PBK;MAP3K20;NEK2;MARK1;PLK4;MAP4K1;RIPK2;PLK1;LIMK1;HUNK;DCLK2;CDC7;VRK1;CSNK1E;PASK;MASTL;ACVR2B;MAPK12;CIT;MAPK11;MELK;PRKD3;WNK2;CDK1;MAP3K12	GO_Molecular_Function_2017b
a1_2620	Fas-activated serine/threonine kinase activity (GO:0033867)	40/295	0.432935	0.867103	1.04119	0.871653	BRSK1;BRSK2;DYRK3;PKN3;MAST3;AURKB;TTBK2;AURKA;RPS6KA6;NUAK1;MAPK7;CHEK2;RPS6KA2;CHEK1;AKT3;PBK;MAP3K20;NEK2;MARK1;PLK4;MAP4K1;RIPK2;PLK1;LIMK1;HUNK;DCLK2;CDC7;VRK1;CSNK1E;PASK;MASTL;ACVR2B;MAPK12;CIT;MAPK11;MELK;PRKD3;WNK2;CDK1;MAP3K12	GO_Molecular_Function_2017b
a1_2620	Rho-dependent protein serine/threonine kinase activity (GO:0072518)	40/295	0.432935	0.867103	1.04119	0.871653	BRSK1;BRSK2;DYRK3;PKN3;MAST3;AURKB;TTBK2;AURKA;RPS6KA6;NUAK1;MAPK7;CHEK2;RPS6KA2;CHEK1;AKT3;PBK;MAP3K20;NEK2;MARK1;PLK4;MAP4K1;RIPK2;PLK1;LIMK1;HUNK;DCLK2;CDC7;VRK1;CSNK1E;PASK;MASTL;ACVR2B;MAPK12;CIT;MAPK11;MELK;PRKD3;WNK2;CDK1;MAP3K12	GO_Molecular_Function_2017b
a1_2620	ribosomal protein S6 kinase activity (GO:0004711)	40/295	0.432935	0.867103	1.04119	0.871653	BRSK1;BRSK2;DYRK3;PKN3;MAST3;AURKB;TTBK2;AURKA;RPS6KA6;NUAK1;MAPK7;CHEK2;RPS6KA2;CHEK1;AKT3;PBK;MAP3K20;NEK2;MARK1;PLK4;MAP4K1;RIPK2;PLK1;LIMK1;HUNK;DCLK2;CDC7;VRK1;CSNK1E;PASK;MASTL;ACVR2B;MAPK12;CIT;MAPK11;MELK;PRKD3;WNK2;CDK1;MAP3K12	GO_Molecular_Function_2017b
a1_2620	3-phosphoinositide-dependent protein kinase activity (GO:0004676)	40/295	0.432935	0.867103	1.04119	0.871653	BRSK1;BRSK2;DYRK3;PKN3;MAST3;AURKB;TTBK2;AURKA;RPS6KA6;NUAK1;MAPK7;CHEK2;RPS6KA2;CHEK1;AKT3;PBK;MAP3K20;NEK2;MARK1;PLK4;MAP4K1;RIPK2;PLK1;LIMK1;HUNK;DCLK2;CDC7;VRK1;CSNK1E;PASK;MASTL;ACVR2B;MAPK12;CIT;MAPK11;MELK;PRKD3;WNK2;CDK1;MAP3K12	GO_Molecular_Function_2017b
a1_2620	GTP-dependent protein kinase activity (GO:0034211)	40/295	0.432935	0.867103	1.04119	0.871653	BRSK1;BRSK2;DYRK3;PKN3;MAST3;AURKB;TTBK2;AURKA;RPS6KA6;NUAK1;MAPK7;CHEK2;RPS6KA2;CHEK1;AKT3;PBK;MAP3K20;NEK2;MARK1;PLK4;MAP4K1;RIPK2;PLK1;LIMK1;HUNK;DCLK2;CDC7;VRK1;CSNK1E;PASK;MASTL;ACVR2B;MAPK12;CIT;MAPK11;MELK;PRKD3;WNK2;CDK1;MAP3K12	GO_Molecular_Function_2017b
a1_2620	calcium-dependent protein serine/threonine kinase activity (GO:0009931)	40/296	0.441947	0.882639	1.03706	0.84683	BRSK1;BRSK2;DYRK3;PKN3;MAST3;AURKB;TTBK2;AURKA;RPS6KA6;NUAK1;MAPK7;CHEK2;RPS6KA2;CHEK1;AKT3;PBK;MAP3K20;NEK2;MARK1;PLK4;MAP4K1;RIPK2;PLK1;LIMK1;HUNK;DCLK2;CDC7;VRK1;CSNK1E;PASK;MASTL;ACVR2B;MAPK12;CIT;MAPK11;MELK;PRKD3;WNK2;CDK1;MAP3K12	GO_Molecular_Function_2017b
a1_2620	transmembrane receptor protein serine/threonine kinase activity (GO:0004675)	40/296	0.441947	0.882639	1.03706	0.84683	BRSK1;BRSK2;DYRK3;PKN3;MAST3;AURKB;TTBK2;AURKA;RPS6KA6;NUAK1;MAPK7;CHEK2;RPS6KA2;CHEK1;AKT3;PBK;MAP3K20;NEK2;MARK1;PLK4;MAP4K1;RIPK2;PLK1;LIMK1;HUNK;DCLK2;CDC7;VRK1;CSNK1E;PASK;MASTL;ACVR2B;MAPK12;CIT;MAPK11;MELK;PRKD3;WNK2;CDK1;MAP3K12	GO_Molecular_Function_2017b
a1_2620	eukaryotic translation initiation factor 2alpha kinase activity (GO:0004694)	40/296	0.441947	0.882639	1.03706	0.84683	BRSK1;BRSK2;DYRK3;PKN3;MAST3;AURKB;TTBK2;AURKA;RPS6KA6;NUAK1;MAPK7;CHEK2;RPS6KA2;CHEK1;AKT3;PBK;MAP3K20;NEK2;MARK1;PLK4;MAP4K1;RIPK2;PLK1;LIMK1;HUNK;DCLK2;CDC7;VRK1;CSNK1E;PASK;MASTL;ACVR2B;MAPK12;CIT;MAPK11;MELK;PRKD3;WNK2;CDK1;MAP3K12	GO_Molecular_Function_2017b
a1_2620	G-protein coupled receptor kinase activity (GO:0004703)	40/296	0.441947	0.882639	1.03706	0.84683	BRSK1;BRSK2;DYRK3;PKN3;MAST3;AURKB;TTBK2;AURKA;RPS6KA6;NUAK1;MAPK7;CHEK2;RPS6KA2;CHEK1;AKT3;PBK;MAP3K20;NEK2;MARK1;PLK4;MAP4K1;RIPK2;PLK1;LIMK1;HUNK;DCLK2;CDC7;VRK1;CSNK1E;PASK;MASTL;ACVR2B;MAPK12;CIT;MAPK11;MELK;PRKD3;WNK2;CDK1;MAP3K12	GO_Molecular_Function_2017b
a1_2620	transition metal ion binding (GO:0046914)	4/26	0.449112	0.895041	1.20642	0.96572	SNN;IGFBP3;APEX1;TRIM27	GO_Molecular_Function_2017b
a1_2620	protein tyrosine kinase activator activity (GO:0030296)	4/26	0.449112	0.895041	1.20642	0.96572	RPTOR;DAXX;GPRC5B;NCKAP1L	GO_Molecular_Function_2017b
a1_2620	Hsp90 protein binding (GO:0051879)	4/26	0.449112	0.895041	1.20642	0.96572	NASP;HSF1;TELO2;PPID	GO_Molecular_Function_2017b
a1_2620	protein kinase C activity (GO:0004697)	40/297	0.450969	0.898105	1.03297	0.822612	BRSK1;BRSK2;DYRK3;PKN3;MAST3;AURKB;TTBK2;AURKA;RPS6KA6;NUAK1;MAPK7;CHEK2;RPS6KA2;CHEK1;AKT3;PBK;MAP3K20;NEK2;MARK1;PLK4;MAP4K1;RIPK2;PLK1;LIMK1;HUNK;DCLK2;CDC7;VRK1;CSNK1E;PASK;MASTL;ACVR2B;MAPK12;CIT;MAPK11;MELK;PRKD3;WNK2;CDK1;MAP3K12	GO_Molecular_Function_2017b
a1_2620	prenylated protein tyrosine phosphatase activity (GO:0004727)	8/56	0.454642	0.904612	1.10592	0.871737	PTP4A3;PTPRS;EYA1;PTPRM;CDC25C;PTPDC1;PALD1;DUSP7	GO_Molecular_Function_2017b
a1_2620	protein serine/threonine phosphatase activity (GO:0004722)	10/71	0.454886	0.904612	1.08781	0.856876	PHLPP2;PTPRS;CTDP1;LCK;PPP2R5D;CDC25C;DUSP9;DLGAP5;PALD1;PPM1F	GO_Molecular_Function_2017b
a1_2620	AMP-activated protein kinase activity (GO:0004679)	40/298	0.459994	0.904612	1.0289	0.798988	BRSK1;BRSK2;DYRK3;PKN3;MAST3;AURKB;TTBK2;AURKA;RPS6KA6;NUAK1;MAPK7;CHEK2;RPS6KA2;CHEK1;AKT3;PBK;MAP3K20;NEK2;MARK1;PLK4;MAP4K1;RIPK2;PLK1;LIMK1;HUNK;DCLK2;CDC7;VRK1;CSNK1E;PASK;MASTL;ACVR2B;MAPK12;CIT;MAPK11;MELK;PRKD3;WNK2;CDK1;MAP3K12	GO_Molecular_Function_2017b
a1_2620	C-X-C chemokine receptor activity (GO:0016494)	3/19	0.462164	0.904612	1.24408	0.960224	CXCR4;CCR5;CMKLR1	GO_Molecular_Function_2017b
a1_2620	temperature-gated cation channel activity (GO:0097604)	3/19	0.462164	0.904612	1.24408	0.960224	TRPV4;PIEZO1;ASIC3	GO_Molecular_Function_2017b
a1_2620	dynein complex binding (GO:0070840)	3/19	0.462164	0.904612	1.24408	0.960224	CENPF;TPR;SMC3	GO_Molecular_Function_2017b
a1_2620	hydrogen ion channel activity (GO:0015252)	3/19	0.462164	0.904612	1.24408	0.960224	TRPV4;PIEZO1;ASIC3	GO_Molecular_Function_2017b
a1_2620	low-density lipoprotein particle receptor binding (GO:0050750)	3/19	0.462164	0.904612	1.24408	0.960224	PCSK9;APOE;HSPG2	GO_Molecular_Function_2017b
a1_2620	microtubule-severing ATPase activity (GO:0008568)	3/19	0.462164	0.904612	1.24408	0.960224	KATNAL2;FIGNL1;KATNB1	GO_Molecular_Function_2017b
a1_2620	interleukin-1 receptor antagonist activity (GO:0005152)	3/19	0.462164	0.904612	1.24408	0.960224	PXDN;MIF;IL18BP	GO_Molecular_Function_2017b
a1_2620	phosphatidylinositol 3-kinase catalytic subunit binding (GO:0036313)	9/64	0.464595	0.904612	1.08579	0.832355	SGO1;BARD1;WDCP;ABI2;PIK3IP1;DLG4;SNAI1;FLNA;STX1A	GO_Molecular_Function_2017b
a1_2620	vitamin D receptor binding (GO:0042809)	5/34	0.465199	0.904612	1.144	0.875489	MBD4;MED24;THRAP3;CRY1;MED4	GO_Molecular_Function_2017b
a1_2620	protein serine/threonine kinase activator activity (GO:0043539)	5/34	0.465199	0.904612	1.144	0.875489	RPTOR;DAXX;GPRC5B;NCKAP1L;CDK5R1	GO_Molecular_Function_2017b
a1_2620	estrogen receptor binding (GO:0030331)	5/34	0.465199	0.904612	1.144	0.875489	MBD4;ARID5A;DDX54;MMS19;PPID	GO_Molecular_Function_2017b
a1_2620	tRNA methyltransferase activity (GO:0008175)	2/12	0.479109	0.904612	1.32697	0.976419	NSUN5;TGS1	GO_Molecular_Function_2017b
a1_2620	glutamate:sodium symporter activity (GO:0015501)	2/12	0.479109	0.904612	1.32697	0.976419	SLC38A1;SLC25A22	GO_Molecular_Function_2017b
a1_2620	RNA polymerase II transcription coactivator binding (GO:0001225)	2/12	0.479109	0.904612	1.32697	0.976419	TERT;TEAD2	GO_Molecular_Function_2017b
a1_2620	peptide alpha-N-acetyltransferase activity (GO:0004596)	2/12	0.479109	0.904612	1.32697	0.976419	NAA25;NAA16	GO_Molecular_Function_2017b
a1_2620	cytidine kinase activity (GO:0043771)	2/12	0.479109	0.904612	1.32697	0.976419	TK1;AK5	GO_Molecular_Function_2017b
a1_2620	sodium channel inhibitor activity (GO:0019871)	2/12	0.479109	0.904612	1.32697	0.976419	NEDD4;PCSK9	GO_Molecular_Function_2017b
a1_2620	interleukin-2 receptor binding (GO:0005134)	2/12	0.479109	0.904612	1.32697	0.976419	FYN;MIF	GO_Molecular_Function_2017b
a1_2620	diphosphate-purine nucleoside kinase activity (GO:0008842)	2/12	0.479109	0.904612	1.32697	0.976419	TK1;AK5	GO_Molecular_Function_2017b
a1_2620	scavenger receptor activity (GO:0005044)	2/12	0.479109	0.904612	1.32697	0.976419	COLEC12;STAB2	GO_Molecular_Function_2017b
a1_2620	cysteine-type exopeptidase activity (GO:0070004)	4/27	0.479438	0.904612	1.1539	0.84828	MME;ESPL1;CTSL;CTSK	GO_Molecular_Function_2017b
a1_2620	kinesin-associated melanosomal adaptor activity (GO:0035656)	4/27	0.479438	0.904612	1.1539	0.84828	KIF18B;PRC1;CROCC;MAPK8IP3	GO_Molecular_Function_2017b
a1_2620	protein kinase activator activity (GO:0030295)	4/27	0.479438	0.904612	1.1539	0.84828	RPTOR;DAXX;GPRC5B;NCKAP1L	GO_Molecular_Function_2017b
a1_2620	muscle alpha-actinin binding (GO:0051371)	4/27	0.479438	0.904612	1.1539	0.84828	ALMS1;KCNN2;CACNA1C;OBSL1	GO_Molecular_Function_2017b
a1_2620	small ribosomal subunit rRNA binding (GO:0070181)	4/27	0.479438	0.904612	1.1539	0.84828	PTCD3;PPAN;DDX21;DIEXF	GO_Molecular_Function_2017b
a1_2620	kinesin binding (GO:0019894)	4/27	0.479438	0.904612	1.1539	0.84828	KIF18B;PRC1;CROCC;MAPK8IP3	GO_Molecular_Function_2017b
a1_2620	kinesin-associated mitochondrial adaptor activity (GO:0019895)	4/27	0.479438	0.904612	1.1539	0.84828	KIF18B;PRC1;CROCC;MAPK8IP3	GO_Molecular_Function_2017b
a1_2620	GTP-Rho binding (GO:0017049)	4/27	0.479438	0.904612	1.1539	0.84828	RTKN;KCTD13;FLNA;YBX3	GO_Molecular_Function_2017b
a1_2620	ubiquitin binding (GO:0043130)	9/65	0.483972	0.904612	1.06634	0.773872	TOP2A;KIF18A;UBXN11;NEDD4;NUP62;CRY1;CKS2;CXCR4;CKS1B	GO_Molecular_Function_2017b
a1_2620	transmembrane receptor protein tyrosine phosphatase activity (GO:0005001)	8/58	0.495862	0.904612	1.06156	0.744641	PTPRB;PTPRS;EYA1;PTPRM;CDC25C;PTPDC1;PALD1;DUSP7	GO_Molecular_Function_2017b
a1_2620	phosphatidylcholine-translocating ATPase activity (GO:0090554)	3/20	0.497513	0.904612	1.17083	0.817396	ATP8B4;ATP8B2;ATP10A	GO_Molecular_Function_2017b
a1_2620	aminoacyl-tRNA editing activity (GO:0002161)	3/20	0.497513	0.904612	1.17083	0.817396	NLGN2;TARS2;DTD1	GO_Molecular_Function_2017b
a1_2620	alpha-actinin binding (GO:0051393)	3/20	0.497513	0.904612	1.17083	0.817396	ALMS1;KCNN2;CACNA1C	GO_Molecular_Function_2017b
a1_2620	ion antiporter activity (GO:0099516)	3/20	0.497513	0.904612	1.17083	0.817396	SLC7A5;CLCN6;SLC7A6	GO_Molecular_Function_2017b
a1_2620	G-protein activated inward rectifier potassium channel activity (GO:0015467)	3/20	0.497513	0.904612	1.17083	0.817396	KCNJ4;KCNJ8;KCNQ5	GO_Molecular_Function_2017b
a1_2620	polyubiquitin modification-dependent protein binding (GO:0031593)	3/20	0.497513	0.904612	1.17083	0.817396	BAG6;RAD18;DZIP3	GO_Molecular_Function_2017b
a1_2620	G-protein gated cation channel activity (GO:0099100)	3/20	0.497513	0.904612	1.17083	0.817396	TRPV4;PIEZO1;ASIC3	GO_Molecular_Function_2017b
a1_2620	androgen receptor binding (GO:0050681)	6/43	0.501336	0.904612	1.07589	0.74288	GRIP1;DAXX;CCNE1;ARID5A;BRCA1;RAN	GO_Molecular_Function_2017b
a1_2620	linear polyubiquitin binding (GO:1990450)	9/66	0.503175	0.904612	1.04757	0.71949	TOP2A;KIF18A;UBXN11;NEDD4;NUP62;CRY1;CKS2;CXCR4;CKS1B	GO_Molecular_Function_2017b
a1_2620	transcription regulatory region sequence-specific DNA binding (GO:0000976)	32/242	0.506227	0.904612	1.01097	0.688235	SUV39H2;SUV39H1;PRDM5;TCF7;HMGB2;TCF20;BRCA1;GLI1;GLIS2;SALL2;SOX18;SNAPC4;PITX2;BAHCC1;SOX4;TEAD2;CDK5RAP2;MEF2C;XRCC6;TCF7L1;NONO;ARID5A;SOX11;SOX12;HNRNPL;TFAP4;H2AFY2;KLHL6;CARM1;TAF5;MZF1;RCOR2	GO_Molecular_Function_2017b
a1_2620	extracellular ATP-gated cation channel activity (GO:0004931)	4/28	0.509087	0.904612	1.10576	0.746539	P2RX7;TRPV4;PIEZO1;ASIC3	GO_Molecular_Function_2017b
a1_2620	thiol-dependent ubiquitinyl hydrolase activity (GO:0036459)	7/51	0.509296	0.904612	1.05549	0.712167	KAT2A;USP44;USP11;USP22;JOSD1;USP29;BAP1	GO_Molecular_Function_2017b
a1_2620	protein transmembrane transporter activity (GO:0008320)	7/51	0.509296	0.904612	1.05549	0.712167	RAMP2;IPO9;XPO6;IPO4;KPNB1;IPO5;GPIHBP1	GO_Molecular_Function_2017b
a1_2620	phosphatidylinositol-3,4,5-trisphosphate binding (GO:0005547)	5/36	0.517747	0.904612	1.07007	0.704392	RACGAP1;DENND1A;ARAP3;FERMT2;MYO1G	GO_Molecular_Function_2017b
a1_2620	1-phosphatidylinositol binding (GO:0005545)	9/67	0.522165	0.904612	1.02945	0.668909	CCDC88A;HIP1;NCF1;PHF12;ITPR1;TULP3;PASK;SNX30;WDR35	GO_Molecular_Function_2017b
a1_2620	N-acetylglucosaminyldiphosphodolichol N-acetylglucosaminyltransferase activity (GO:0004577)	2/13	0.523073	0.904612	1.20626	0.781702	ALG13;POMGNT2	GO_Molecular_Function_2017b
a1_2620	adenosine kinase activity (GO:0004001)	2/13	0.523073	0.904612	1.20626	0.781702	AK5;TK1	GO_Molecular_Function_2017b
a1_2620	UDP-galactosyltransferase activity (GO:0035250)	2/13	0.523073	0.904612	1.20626	0.781702	B4GALT2;B4GALT5	GO_Molecular_Function_2017b
a1_2620	interleukin-4 receptor binding (GO:0005136)	2/13	0.523073	0.904612	1.20626	0.781702	FYN;MIF	GO_Molecular_Function_2017b
a1_2620	transcription coactivator binding (GO:0001223)	2/13	0.523073	0.904612	1.20626	0.781702	TERT;TEAD2	GO_Molecular_Function_2017b
a1_2620	uridine kinase activity (GO:0004849)	2/13	0.523073	0.904612	1.20626	0.781702	AK5;TK1	GO_Molecular_Function_2017b
a1_2620	transforming growth factor beta receptor binding (GO:0005160)	6/44	0.524795	0.904612	1.04752	0.675384	GDF11;TGFB2;TGFB1;BMP8B;MIF;INHA	GO_Molecular_Function_2017b
a1_2620	protein tyrosine phosphatase activity (GO:0004725)	10/75	0.527581	0.904612	1.02063	0.652644	PTPRS;CTDP1;EYA1;PTPRM;CDC25C;DUSP9;PTPDC1;DLGAP5;PALD1;DUSP7	GO_Molecular_Function_2017b
a1_2620	adrenergic receptor binding (GO:0031690)	7/52	0.530817	0.904612	1.03198	0.65359	GPRC5B;C1QBP;S1PR1;PROK2;FLNA;S1PR2;APLN	GO_Molecular_Function_2017b
a1_2620	RNA polymerase II core promoter sequence-specific DNA binding (GO:0000979)	24/183	0.530904	0.904612	1.00131	0.634003	PRMT5;MEF2C;PHF20;PHF12;ESX1;MAZ;SOX11;AEBP1;GLI1;RUNX3;MEOX1;PHF21A;GLI3;MNT;MTA1;H2AFY2;NFIL3;NFX1;THRAP3;RUVBL2;TRPS1;SOX8;E4F1;SOX4	GO_Molecular_Function_2017b
a1_2620	Ral GTPase binding (GO:0017160)	3/21	0.531645	0.904612	1.10572	0.698571	RAB34;SH3BP4;FLNA	GO_Molecular_Function_2017b
a1_2620	K6-linked polyubiquitin modification-dependent protein binding (GO:0071796)	3/21	0.531645	0.904612	1.10572	0.698571	BAG6;RAD18;DZIP3	GO_Molecular_Function_2017b
a1_2620	peptidyl-prolyl cis-trans isomerase activity (GO:0003755)	3/21	0.531645	0.904612	1.10572	0.698571	FKBP10;FKBP3;PPID	GO_Molecular_Function_2017b
a1_2620	Rho GTPase binding (GO:0017048)	3/21	0.531645	0.904612	1.10572	0.698571	SH3BP4;FLNA;YBX3	GO_Molecular_Function_2017b
a1_2620	K11-linked polyubiquitin modification-dependent protein binding (GO:0071795)	3/21	0.531645	0.904612	1.10572	0.698571	BAG6;RAD18;DZIP3	GO_Molecular_Function_2017b
a1_2620	metalloendopeptidase activity (GO:0004222)	18/137	0.532969	0.904612	1.00342	0.631447	MME;ADAMTS12;MMP9;SENP3;ADAMTS4;MMP12;ADAMTS14;ADAMTS2;MMP14;BMP1;PITRM1;ADAMTS1;ADAM12;ADAM8;THOP1;TRABD2B;ADAMTS6;ADAMTS7	GO_Molecular_Function_2017b
a1_2620	retinoic acid receptor binding (GO:0042974)	4/29	0.537944	0.904612	1.06147	0.658112	ASXL1;MBD4;HMGA1;CRY1	GO_Molecular_Function_2017b
a1_2620	phosphotyrosine residue binding (GO:0001784)	4/29	0.537944	0.904612	1.06147	0.658112	LCK;SH3BP2;ABL1;ABL2	GO_Molecular_Function_2017b
a1_2620	bacterial-type RNA polymerase core promoter sequence-specific DNA binding (GO:0000985)	5/37	0.543189	0.904612	1.03657	0.632615	PRMT5;MTA1;THRAP3;MEOX1;SOX4	GO_Molecular_Function_2017b
a1_2620	smoothened binding (GO:0005119)	5/37	0.543189	0.904612	1.03657	0.632615	WNT5B;BAMBI;FZD7;PTCH2;DVL2	GO_Molecular_Function_2017b
a1_2620	GTPase motor activity (GO:0061791)	22/169	0.547303	0.904612	0.992721	0.598365	DYNC2H1;DIRAS1;GNL2;SEPT4;GTPBP1;GSPT2;DNM1;RAB33A;KIF15;RASD2;LSG1;KIF18B;GNGT2;RRAGB;RAB23;BMS1;RRAGD;RHOJ;GNAS;GNG8;KIF3C;RAN	GO_Molecular_Function_2017b
a1_2620	protein transporter activity (GO:0008565)	6/45	0.547795	0.904612	1.0206	0.614251	RAMP2;IPO9;XPO6;IPO4;KPNB1;IPO5	GO_Molecular_Function_2017b
a1_2620	membrane insertase activity (GO:0032977)	6/45	0.547795	0.904612	1.0206	0.614251	RAMP2;IPO9;XPO6;IPO4;KPNB1;IPO5	GO_Molecular_Function_2017b
a1_2620	RNA polymerase II core promoter proximal region sequence-specific DNA binding, bending (GO:0044377)	27/208	0.551697	0.904612	0.989432	0.588471	DLX4;PRDM5;CHD4;ETS1;GLI3;DDN;SOX18;MYC;HSF1;MYBL2;HOXA7;HOXA5;E2F8;SMARCC1;BATF3;BCL11A;NR2F1;GATAD2B;GCFC2;NFIC;HOXB3;TCF4;CEBPZ;TCF3;MZF1;HOXB7;SSBP4	GO_Molecular_Function_2017b
a1_2620	arylsulfate sulfotransferase activity (GO:0047686)	3/22	0.564428	0.904612	1.04746	0.599088	UST;CHST1;CHST2	GO_Molecular_Function_2017b
a1_2620	petromyzonol sulfotransferase activity (GO:0033873)	3/22	0.564428	0.904612	1.04746	0.599088	UST;CHST1;CHST2	GO_Molecular_Function_2017b
a1_2620	chondroitin sulfotransferase activity (GO:0034481)	3/22	0.564428	0.904612	1.04746	0.599088	UST;CHST1;CHST2	GO_Molecular_Function_2017b
a1_2620	quercetin-3-sulfate 3'-sulfotransferase activity (GO:0047365)	3/22	0.564428	0.904612	1.04746	0.599088	UST;CHST1;CHST2	GO_Molecular_Function_2017b
a1_2620	psychosine sulfotransferase activity (GO:0050226)	3/22	0.564428	0.904612	1.04746	0.599088	UST;CHST1;CHST2	GO_Molecular_Function_2017b
a1_2620	11-hydroxyjasmonate sulfotransferase activity (GO:0102056)	3/22	0.564428	0.904612	1.04746	0.599088	UST;CHST1;CHST2	GO_Molecular_Function_2017b
a1_2620	brassinosteroid sulfotransferase activity (GO:0080118)	3/22	0.564428	0.904612	1.04746	0.599088	UST;CHST1;CHST2	GO_Molecular_Function_2017b
a1_2620	thiol sulfotransferase activity (GO:0033870)	3/22	0.564428	0.904612	1.04746	0.599088	UST;CHST1;CHST2	GO_Molecular_Function_2017b
a1_2620	sulfotransferase activity (GO:0008146)	3/22	0.564428	0.904612	1.04746	0.599088	UST;CHST1;CHST2	GO_Molecular_Function_2017b
a1_2620	ATP-activated inward rectifier potassium channel activity (GO:0015272)	3/22	0.564428	0.904612	1.04746	0.599088	KCNJ4;KCNJ8;KCNQ5	GO_Molecular_Function_2017b
a1_2620	[chondroitin sulfate]-D-glucuronyl 2-O-sulfotransferase activity (GO:0102141)	3/22	0.564428	0.904612	1.04746	0.599088	UST;CHST1;CHST2	GO_Molecular_Function_2017b
a1_2620	HNK-1 sulfotransferase activity (GO:0016232)	3/22	0.564428	0.904612	1.04746	0.599088	UST;CHST1;CHST2	GO_Molecular_Function_2017b
a1_2620	scymnol sulfotransferase activity (GO:0033874)	3/22	0.564428	0.904612	1.04746	0.599088	UST;CHST1;CHST2	GO_Molecular_Function_2017b
a1_2620	flavonoid sulfotransferase activity (GO:1990135)	3/22	0.564428	0.904612	1.04746	0.599088	UST;CHST1;CHST2	GO_Molecular_Function_2017b
a1_2620	1-hydroxypyrene sulfotransferase activity (GO:0034930)	3/22	0.564428	0.904612	1.04746	0.599088	UST;CHST1;CHST2	GO_Molecular_Function_2017b
a1_2620	quercetin-3,3'-bissulfate 7-sulfotransferase activity (GO:0047367)	3/22	0.564428	0.904612	1.04746	0.599088	UST;CHST1;CHST2	GO_Molecular_Function_2017b
a1_2620	choline sulfotransferase activity (GO:0047754)	3/22	0.564428	0.904612	1.04746	0.599088	UST;CHST1;CHST2	GO_Molecular_Function_2017b
a1_2620	triglucosylalkylacylglycerol sulfotransferase activity (GO:0047363)	3/22	0.564428	0.904612	1.04746	0.599088	UST;CHST1;CHST2	GO_Molecular_Function_2017b
a1_2620	heparan sulfate sulfotransferase activity (GO:0034483)	3/22	0.564428	0.904612	1.04746	0.599088	UST;CHST1;CHST2	GO_Molecular_Function_2017b
a1_2620	keratan sulfotransferase activity (GO:0045130)	3/22	0.564428	0.904612	1.04746	0.599088	UST;CHST1;CHST2	GO_Molecular_Function_2017b
a1_2620	dermatan 6-sulfotransferase activity (GO:0036443)	3/22	0.564428	0.904612	1.04746	0.599088	UST;CHST1;CHST2	GO_Molecular_Function_2017b
a1_2620	desulfoglucosinolate sulfotransferase activity (GO:0047364)	3/22	0.564428	0.904612	1.04746	0.599088	UST;CHST1;CHST2	GO_Molecular_Function_2017b
a1_2620	trans-3,4-dihydrodiolphenanthrene sulfotransferase activity (GO:0018725)	3/22	0.564428	0.904612	1.04746	0.599088	UST;CHST1;CHST2	GO_Molecular_Function_2017b
a1_2620	cortisol sulfotransferase activity (GO:0047785)	3/22	0.564428	0.904612	1.04746	0.599088	UST;CHST1;CHST2	GO_Molecular_Function_2017b
a1_2620	amine sulfotransferase activity (GO:0047685)	3/22	0.564428	0.904612	1.04746	0.599088	UST;CHST1;CHST2	GO_Molecular_Function_2017b
a1_2620	glycochenodeoxycholate sulfotransferase activity (GO:0033876)	3/22	0.564428	0.904612	1.04746	0.599088	UST;CHST1;CHST2	GO_Molecular_Function_2017b
a1_2620	trans-9R,10R-dihydrodiolphenanthrene sulfotransferase activity (GO:0018721)	3/22	0.564428	0.904612	1.04746	0.599088	UST;CHST1;CHST2	GO_Molecular_Function_2017b
a1_2620	quercetin-3-sulfate 4'-sulfotransferase activity (GO:0047366)	3/22	0.564428	0.904612	1.04746	0.599088	UST;CHST1;CHST2	GO_Molecular_Function_2017b
a1_2620	UDP-N-acetylgalactosamine-4-sulfate sulfotransferase activity (GO:0047368)	3/22	0.564428	0.904612	1.04746	0.599088	UST;CHST1;CHST2	GO_Molecular_Function_2017b
a1_2620	bile-salt sulfotransferase activity (GO:0047704)	3/22	0.564428	0.904612	1.04746	0.599088	UST;CHST1;CHST2	GO_Molecular_Function_2017b
a1_2620	12-hydroxyjasmonate sulfotransferase activity (GO:0102055)	3/22	0.564428	0.904612	1.04746	0.599088	UST;CHST1;CHST2	GO_Molecular_Function_2017b
a1_2620	Renilla-luciferin sulfotransferase activity (GO:0050249)	3/22	0.564428	0.904612	1.04746	0.599088	UST;CHST1;CHST2	GO_Molecular_Function_2017b
a1_2620	tyrosine-ester sulfotransferase activity (GO:0017067)	3/22	0.564428	0.904612	1.04746	0.599088	UST;CHST1;CHST2	GO_Molecular_Function_2017b
a1_2620	hydroxyjasmonate sulfotransferase activity (GO:0080131)	3/22	0.564428	0.904612	1.04746	0.599088	UST;CHST1;CHST2	GO_Molecular_Function_2017b
a1_2620	phenanthrol sulfotransferase activity (GO:0019111)	3/22	0.564428	0.904612	1.04746	0.599088	UST;CHST1;CHST2	GO_Molecular_Function_2017b
a1_2620	estrone sulfotransferase activity (GO:0004304)	3/22	0.564428	0.904612	1.04746	0.599088	UST;CHST1;CHST2	GO_Molecular_Function_2017b
a1_2620	flavonol 3-sulfotransferase activity (GO:0047894)	3/22	0.564428	0.904612	1.04746	0.599088	UST;CHST1;CHST2	GO_Molecular_Function_2017b
a1_2620	6-methylthiohexyldesulfoglucosinolate sulfotransferase activity (GO:0103104)	3/22	0.564428	0.904612	1.04746	0.599088	UST;CHST1;CHST2	GO_Molecular_Function_2017b
a1_2620	[dermatan sulfate]-L-iduronyl 2-Osulfotransferase activity (GO:0102142)	3/22	0.564428	0.904612	1.04746	0.599088	UST;CHST1;CHST2	GO_Molecular_Function_2017b
a1_2620	theobromine:S-adenosyl-L-methionine 1-N-methyltransferase activity (GO:0102740)	2/14	0.564461	0.904612	1.10568	0.632319	PRMT5;PRMT1	GO_Molecular_Function_2017b
a1_2620	8-demethylnovobiocic acid C8-methyltransferase activity (GO:0102526)	2/14	0.564461	0.904612	1.10568	0.632319	PRMT5;PRMT1	GO_Molecular_Function_2017b
a1_2620	gibberellin A34 carboxyl methyltransferase activity (GO:0102122)	2/14	0.564461	0.904612	1.10568	0.632319	PRMT5;PRMT1	GO_Molecular_Function_2017b
a1_2620	daphnetin-8-O-methyltransferase activity (GO:0102358)	2/14	0.564461	0.904612	1.10568	0.632319	PRMT5;PRMT1	GO_Molecular_Function_2017b
a1_2620	kaempferide 7-O-methyltransferase activity (GO:0102450)	2/14	0.564461	0.904612	1.10568	0.632319	PRMT5;PRMT1	GO_Molecular_Function_2017b
a1_2620	methanol-5-hydroxybenzimidazolylcobamide Co-methyltransferase activity (GO:0047152)	2/14	0.564461	0.904612	1.10568	0.632319	PRMT5;PRMT1	GO_Molecular_Function_2017b
a1_2620	1-phenanthrol methyltransferase activity (GO:0018707)	2/14	0.564461	0.904612	1.10568	0.632319	PRMT5;PRMT1	GO_Molecular_Function_2017b
a1_2620	resveratrol 3,5-O-dimethyltransferase activity (GO:0102303)	2/14	0.564461	0.904612	1.10568	0.632319	PRMT5;PRMT1	GO_Molecular_Function_2017b
a1_2620	gossypetin 8-methyl ester 3'-O-methyltransferase activity (GO:0102630)	2/14	0.564461	0.904612	1.10568	0.632319	PRMT5;PRMT1	GO_Molecular_Function_2017b
a1_2620	sterol 24C methyltransferase activity (GO:0102101)	2/14	0.564461	0.904612	1.10568	0.632319	PRMT5;PRMT1	GO_Molecular_Function_2017b
a1_2620	S-adenosyl-L-methionine:eugenol-O-methyltransferase activity (GO:0102719)	2/14	0.564461	0.904612	1.10568	0.632319	PRMT5;PRMT1	GO_Molecular_Function_2017b
a1_2620	cirsimaritin 4'-O-methyltransferase activity (GO:0102625)	2/14	0.564461	0.904612	1.10568	0.632319	PRMT5;PRMT1	GO_Molecular_Function_2017b
a1_2620	gibberellin A9 carboxyl methyltransferase activity (GO:0102117)	2/14	0.564461	0.904612	1.10568	0.632319	PRMT5;PRMT1	GO_Molecular_Function_2017b
a1_2620	genkwanin 4'-O-methyltransferase activity (GO:0102533)	2/14	0.564461	0.904612	1.10568	0.632319	PRMT5;PRMT1	GO_Molecular_Function_2017b
a1_2620	carboxypeptidase activity (GO:0004180)	2/14	0.564461	0.904612	1.10568	0.632319	MME;AEBP1	GO_Molecular_Function_2017b
a1_2620	3',4',5'-trimethylmyricetin 3-O-methyltransferase activity (GO:0102440)	2/14	0.564461	0.904612	1.10568	0.632319	PRMT5;PRMT1	GO_Molecular_Function_2017b
a1_2620	syringetin 3-O-methyltransferase activity (GO:0102442)	2/14	0.564461	0.904612	1.10568	0.632319	PRMT5;PRMT1	GO_Molecular_Function_2017b
a1_2620	indole-3-acetate carboxyl methyltransferase activity (GO:0103007)	2/14	0.564461	0.904612	1.10568	0.632319	PRMT5;PRMT1	GO_Molecular_Function_2017b
a1_2620	3',4',5'-trimethylmyricetin 7-O-methyltransferase activity (GO:0102439)	2/14	0.564461	0.904612	1.10568	0.632319	PRMT5;PRMT1	GO_Molecular_Function_2017b
a1_2620	insulin-like growth factor receptor binding (GO:0005159)	2/14	0.564461	0.904612	1.10568	0.632319	SOCS1;GNAS	GO_Molecular_Function_2017b
a1_2620	12-demethyl-elloramycin C12a O-methyltransferase activity (GO:0102603)	2/14	0.564461	0.904612	1.10568	0.632319	PRMT5;PRMT1	GO_Molecular_Function_2017b
a1_2620	gibberellin A20 carboxyl methyltransferase activity (GO:0102119)	2/14	0.564461	0.904612	1.10568	0.632319	PRMT5;PRMT1	GO_Molecular_Function_2017b
a1_2620	rhamnetin 3'-O-methyltransferase activity (GO:0102447)	2/14	0.564461	0.904612	1.10568	0.632319	PRMT5;PRMT1	GO_Molecular_Function_2017b
a1_2620	rhamnetin 3-O-methyltransferase activity (GO:0102446)	2/14	0.564461	0.904612	1.10568	0.632319	PRMT5;PRMT1	GO_Molecular_Function_2017b
[truncated: 13,095 more rows]

## Sheet: Sup. Table 7
Supplementary Table 7. Complete list of pathway predictions and scores based on upregulated genes in both MYC-Apc and MYC-p53 but not MYC-p53-Msh2 EPO-GEMM tumors (related to ED Fig. 7A).
[truncated: 3,989 more rows]

[truncated: 14 more sheets: Sup. Table 8, Sup. Table 9, Sup. Table 10, Sup. Table 11, Sup. Table 12, Sup. Table 13, Sup. Table 14, Sup. Table 15, Sup. Table 16, Sup. Table 17, Sup. Table 18, Sup. Table 19, Sup. Table 20, Sup. Table 21]
