# Supplementary material for: Somatic mouse models of gastric cancer reveal genotype-specific features of metastatic disease
Source: Nat Cancer. 2024 Jan 4;5(2):315–29. doi: 10.1038/s43018-023-00686-w (PMC10899107; doi:10.1038/s43018-023-00686-w)
Supplement: Supplementary file 3 — Statistical source data for Figs. 1–7 and Extended Data Figs. 1–9. [file 43018_2023_686_MOESM3_ESM.xlsx]

## Sheet: Figure 2A
Genotype	survival (days)
MYC-p53 1	42
MYC-p53 2	46
MYC-p53 3	52
MYC-p53 4	53
MYC-p53 5	59
MYC-p53 6	32
MYC-p53 7	43
MYC-p53 8	45
MYC-p53 9	45
Genotype	survival (days)
MYC 1	180	no tumor
MYC 2	180	no tumor
MYC 3	180	no tumor
MYC 4	180	no tumor
Genotype	survival (days)
p53 1	180	no tumor
p53 2	180	no tumor
p53 3	180	no tumor
p53 4	180	no tumor

## Sheet: Figure 2C
Genotype	survival (days)
MYC-Apc 1	31
MYC-Apc 2	31
MYC-Apc 3	49
MYC-Apc 4	58
MYC-Apc 5	68
MYC-Apc 6	32
MYC-Apc 7	38
MYC-Apc 8	40
MYC-Apc 9	65
MYC-Apc 10	92
Genotype	survival (days)
Apc 1	100	no tumor
Apc 2	100	no tumor
Apc 3	100	no tumor

## Sheet: Figure 3A
Genotype	survival (days)
MYC-p53-Msh2 1	57
MYC-p53-Msh2 2	146
MYC-p53-Msh2 3	47
MYC-p53-Msh2 4	48
MYC-p53-Msh2 5	48
MYC-p53-Msh2 6	74
MYC-p53-Msh2 7	146
MYC-p53-Msh2 8	41
MYC-p53-Msh2 9	53
MYC-p53-Msh2 10	53
MYC-p53-Msh2 11	57
Genotype	survival (days)
MYC-p53 1	42
MYC-p53 2	46
MYC-p53 3	52
MYC-p53 4	53
MYC-p53 5	59
MYC-p53 6	32
MYC-p53 7	43
MYC-p53 8	45
MYC-p53 9	45

## Sheet: Figure 3C
sample	somatic mutations per megabase
	SNP	INS	DEL
MSS	7.8	3.08	5.88
MSI	27.14	2.72	14.06

## Sheet: Figure 3E
CD45 + cells/field (n)
MSS
111
55.3333
31.6667
99.3333
10
42
MSI
227.667
217.667
142
231.333
52
125
CD3 + cells/field (n)
MSS
59.3333
21.6667
7
31
11.3333
38.3333
MSI
73.3333
63.3333
42.6667
91.3333
19.6667
93.3333

## Sheet: Figure 3F
left panel
Genotype	Antibody	survival (days)
MYC-p53 1	IgG	27
MYC-p53 2	IgG	21
MYC-p53 3	IgG	29
MYC-p53 4	IgG	15
MYC-p53 5	IgG	20
MYC-p53 6	IgG	19
MYC-p53 7	IgG	18
MYC-p53 8	IgG	19
MYC-p53 9	IgG	21
MYC-p53 10	IgG	19
MYC-p53 11	IgG	21
MYC-p53 12	IgG	21
MYC-p53 13	IgG	21
MYC-p53 14	IgG	16
Genotype	Antibody	survival (days)
MYC-p53 1	9H10	10
MYC-p53 2	9H10	17
MYC-p53 3	9H10	31
MYC-p53 4	9H10	13
MYC-p53 5	9H10	7
MYC-p53 6	9H10	12
MYC-p53 7	9H10	19
MYC-p53 8	9H10	21
MYC-p53 9	9H10	18
MYC-p53 10	9H10	34
MYC-p53 11	9H10	12
MYC-p53 12	9H10	12
MYC-p53 13	9H10	21
MYC-p53 14	9H10	21
MYC-p53 15	9H10	21
right panel
Genotype	Antibody	survival (days)
MYC-p53-Msh2 1	IgG	8
MYC-p53-Msh2 2	IgG	22
MYC-p53-Msh2 3	IgG	14
MYC-p53-Msh2 4	IgG	19
MYC-p53-Msh2 5	IgG	14
MYC-p53-Msh2 6	IgG	20
MYC-p53-Msh2 7	IgG	9
MYC-p53-Msh2 8	IgG	19
MYC-p53-Msh2 9	IgG	12
MYC-p53-Msh2 10	IgG	21
MYC-p53-Msh2 11	IgG	21
MYC-p53-Msh2 12	IgG	21
MYC-p53-Msh2 13	IgG	14
MYC-p53-Msh2 14	IgG	6
Genotype	Antibody	survival (days)
MYC-p53-Msh2 1	9H10	22
MYC-p53-Msh2 2	9H10	26
MYC-p53-Msh2 3	9H10	7
MYC-p53-Msh2 4	9H10	26
MYC-p53-Msh2 5	9H10	34
MYC-p53-Msh2 6	9H10	34
MYC-p53-Msh2 7	9H10	12
MYC-p53-Msh2 8	9H10	12
MYC-p53-Msh2 9	9H10	21
MYC-p53-Msh2 10	9H10	21
MYC-p53-Msh2 11	9H10	21
MYC-p53-Msh2 12	9H10	20
MYC-p53-Msh2 13	9H10	21
MYC-p53-Msh2 14	9H10	26
MYC-p53-Msh2 15	9H10	19
MYC-p53-Msh2 16	9H10	19

## Sheet: Figure 5L
MYC-Apc	%	Yes	No	Total
Liver	88.9	8	1	9
Lung	55.6	5	4	9
Peritoneum	22.2	2	7	9
Adrenal	11.1	1	8	9
Ovary	11.1	1	8	9

## Sheet: Figure 5M
MYC-p53	%	Yes	No	Total
Liver	55.6	5	4	9
Lung	66.7	6	3	9
Peritoneum	66.7	6	3	9
Adrenal	44.4	4	5	9
Ovary	22.2	2	7	9

## Sheet: Figure 5N
MYC-p53-Msh2	%	Yes	No	Total
Liver	30	3	7	10
Lung	30	3	7	10
Peritoneum	60	6	4	10
Adrenal	30	3	7	10
Ovary	10	1	9	10

## Sheet: Figure 5O
left (mouse data)
	Liver metastases
genotype	%	Yes	No	Total
Apc mutant	0.888889	8	1	9
p53 mutant	0.555556	5	4	9
MSI	0.3	3	7	10
right (human)
	Liver metastases
Genotype	%	Yes	No	Total
Apc mutant	0.387097	12	19	31
p53 mutant	0.244838	83	256	339
MSI	0.0909091	1	10	11

[truncated: 26 more sheets: Figure 5P, Figure 5Q, Figure 6A, Figure 6C, Figure 6D, Figure 6E, Figure 7A, Figure 7B, Figure 7D, Figure 7F, ED Figure 1M, ED Figure 1N, ED Figure 1O, ED Figure 4C, ED Figure 5A, ED Figure 5G, ED Figure 5H, ED Figure 6I, ED Figure 6J, ED Figure 6K …]
